# Supplementary material for: Genome-Wide Transcriptional Regulation Mediated by Biochemically Distinct SWI/SNF Complexes
Source: PLoS Genet. 2015 Dec 30;11(12):e1005748. doi: 10.1371/journal.pgen.1005748 (PMC4699898; doi:10.1371/journal.pgen.1005748)
Supplement: S1 Table — Bed file of ARID1A bound regions (hg19). (BED) [file pgen.1005748.s014.bed]

chr1	19459	19652	arid1a_peaks_0	13	.
chr1	29119	29367	arid1a_peaks_1	37	.
chr1	136798	136851	arid1a_peaks_2	12	.
chr1	246386	246439	arid1a_peaks_3	16	.
chr1	713963	714183	arid1a_peaks_4	13	.
chr1	714410	714596	arid1a_peaks_5	14	.
chr1	762555	763199	arid1a_peaks_6	14	.
chr1	877212	877450	arid1a_peaks_7	11	.
chr1	894687	894973	arid1a_peaks_8	14	.
chr1	931896	931972	arid1a_peaks_9	24	.
chr1	933080	933150	arid1a_peaks_10	28	.
chr1	934458	934785	arid1a_peaks_11	12	.
chr1	935441	936335	arid1a_peaks_12	18	.
chr1	936628	936718	arid1a_peaks_13	11	.
chr1	941794	942135	arid1a_peaks_14	13	.
chr1	955152	955495	arid1a_peaks_15	19	.
chr1	994537	995057	arid1a_peaks_16	14	.
chr1	999431	999729	arid1a_peaks_17	12	.
chr1	1004683	1004736	arid1a_peaks_18	18	.
chr1	1051479	1051570	arid1a_peaks_19	13	.
chr1	1051832	1052050	arid1a_peaks_20	12	.
chr1	1100175	1100320	arid1a_peaks_21	11	.
chr1	1166998	1167602	arid1a_peaks_22	12	.
chr1	1173496	1173684	arid1a_peaks_23	21	.
chr1	1240561	1240800	arid1a_peaks_24	11	.
chr1	1243415	1243532	arid1a_peaks_25	15	.
chr1	1243776	1243846	arid1a_peaks_26	20	.
chr1	1244286	1244564	arid1a_peaks_27	13	.
chr1	1260074	1260480	arid1a_peaks_28	11	.
chr1	1283479	1283670	arid1a_peaks_29	11	.
chr1	1293448	1293683	arid1a_peaks_30	11	.
chr1	1294070	1294589	arid1a_peaks_31	16	.
chr1	1310479	1311045	arid1a_peaks_32	17	.
chr1	1334493	1334681	arid1a_peaks_33	12	.
chr1	1334963	1335109	arid1a_peaks_34	12	.
chr1	1342545	1342659	arid1a_peaks_35	15	.
chr1	1356881	1357087	arid1a_peaks_36	11	.
chr1	1360923	1361198	arid1a_peaks_37	13	.
chr1	1368831	1368927	arid1a_peaks_38	12	.
chr1	1369204	1369257	arid1a_peaks_39	13	.
chr1	1369498	1369837	arid1a_peaks_40	16	.
chr1	1372943	1373160	arid1a_peaks_41	11	.
chr1	1406873	1407090	arid1a_peaks_42	14	.
chr1	1447393	1447570	arid1a_peaks_43	17	.
chr1	1509785	1510573	arid1a_peaks_44	12	.
chr1	1523843	1523896	arid1a_peaks_45	14	.
chr1	1550646	1550740	arid1a_peaks_46	13	.
chr1	1590413	1590796	arid1a_peaks_47	15	.
chr1	1623837	1624309	arid1a_peaks_48	14	.
chr1	1624530	1625057	arid1a_peaks_49	19	.
chr1	1655681	1655972	arid1a_peaks_50	22	.
chr1	1656409	1656656	arid1a_peaks_51	19	.
chr1	1677531	1678107	arid1a_peaks_52	22	.
chr1	1709145	1709198	arid1a_peaks_53	17	.
chr1	1709500	1710131	arid1a_peaks_54	17	.
chr1	1822617	1822684	arid1a_peaks_55	21	.
chr1	1823394	1823506	arid1a_peaks_56	13	.
chr1	1840497	1840738	arid1a_peaks_57	18	.
chr1	1850442	1850495	arid1a_peaks_58	14	.
chr1	1981156	1981222	arid1a_peaks_59	11	.
chr1	2121149	2121437	arid1a_peaks_60	13	.
chr1	2137674	2137852	arid1a_peaks_61	11	.
chr1	2139315	2139486	arid1a_peaks_62	11	.
chr1	2139749	2140058	arid1a_peaks_63	12	.
chr1	2160824	2161112	arid1a_peaks_64	15	.
chr1	2162243	2162428	arid1a_peaks_65	11	.
chr1	2163146	2163309	arid1a_peaks_66	12	.
chr1	2163613	2164134	arid1a_peaks_67	13	.
chr1	2164377	2164649	arid1a_peaks_68	16	.
chr1	2166076	2166331	arid1a_peaks_69	16	.
chr1	2245885	2245991	arid1a_peaks_70	16	.
chr1	2322643	2322799	arid1a_peaks_71	11	.
chr1	2323189	2323306	arid1a_peaks_72	14	.
chr1	2344201	2344468	arid1a_peaks_73	15	.
chr1	2371848	2371943	arid1a_peaks_74	10	.
chr1	2518016	2518231	arid1a_peaks_75	11	.
chr1	2574382	2574629	arid1a_peaks_76	11	.
chr1	3236739	3236989	arid1a_peaks_77	14	.
chr1	3239738	3239836	arid1a_peaks_78	11	.
chr1	3370894	3371112	arid1a_peaks_79	11	.
chr1	3371337	3371752	arid1a_peaks_80	13	.
chr1	3377116	3377179	arid1a_peaks_81	32	.
chr1	3567285	3567429	arid1a_peaks_82	11	.
chr1	3688425	3688598	arid1a_peaks_83	13	.
chr1	3689260	3689365	arid1a_peaks_84	14	.
chr1	3692071	3692333	arid1a_peaks_85	14	.
chr1	3692732	3692953	arid1a_peaks_86	14	.
chr1	3773773	3774053	arid1a_peaks_87	20	.
chr1	3816581	3817242	arid1a_peaks_88	13	.
chr1	3817737	3817973	arid1a_peaks_89	14	.
chr1	6052081	6052301	arid1a_peaks_90	14	.
chr1	6259403	6259614	arid1a_peaks_91	11	.
chr1	6265339	6265540	arid1a_peaks_92	11	.
chr1	6295989	6296269	arid1a_peaks_93	15	.
chr1	6453383	6453779	arid1a_peaks_94	15	.
chr1	6507308	6507585	arid1a_peaks_95	13	.
chr1	6508495	6508685	arid1a_peaks_96	22	.
chr1	6510405	6510527	arid1a_peaks_97	16	.
chr1	6639775	6640082	arid1a_peaks_98	12	.
chr1	6662745	6663412	arid1a_peaks_99	16	.
chr1	6664286	6664558	arid1a_peaks_100	18	.
chr1	6673503	6673625	arid1a_peaks_101	13	.
chr1	6674300	6674634	arid1a_peaks_102	17	.
chr1	6685192	6685471	arid1a_peaks_103	14	.
chr1	6844330	6844452	arid1a_peaks_104	12	.
chr1	6844796	6845510	arid1a_peaks_105	18	.
chr1	7831256	7831630	arid1a_peaks_106	14	.
chr1	7844016	7844156	arid1a_peaks_107	12	.
chr1	8021545	8022067	arid1a_peaks_108	19	.
chr1	8086265	8086742	arid1a_peaks_109	15	.
chr1	8086986	8087041	arid1a_peaks_110	19	.
chr1	8176974	8177233	arid1a_peaks_111	11	.
chr1	8180588	8180721	arid1a_peaks_112	11	.
chr1	8181180	8181688	arid1a_peaks_113	15	.
chr1	8213914	8214061	arid1a_peaks_114	12	.
chr1	8230126	8230431	arid1a_peaks_115	11	.
chr1	8271909	8272276	arid1a_peaks_116	17	.
chr1	8319071	8319231	arid1a_peaks_117	11	.
chr1	8319542	8319814	arid1a_peaks_118	21	.
chr1	8329961	8330014	arid1a_peaks_119	13	.
chr1	8484124	8484274	arid1a_peaks_120	14	.
chr1	8772361	8772530	arid1a_peaks_121	13	.
chr1	8876948	8877099	arid1a_peaks_122	11	.
chr1	8877362	8877874	arid1a_peaks_123	12	.
chr1	8936851	8937054	arid1a_peaks_124	17	.
chr1	8938112	8938410	arid1a_peaks_125	15	.
chr1	8938728	8939485	arid1a_peaks_126	23	.
chr1	9242417	9242657	arid1a_peaks_127	12	.
chr1	9293912	9294361	arid1a_peaks_128	12	.
chr1	9352692	9352875	arid1a_peaks_129	11	.
chr1	9488919	9489160	arid1a_peaks_130	19	.
chr1	9498583	9498897	arid1a_peaks_131	13	.
chr1	9601602	9601667	arid1a_peaks_132	24	.
chr1	9648592	9648757	arid1a_peaks_133	11	.
chr1	9884493	9884669	arid1a_peaks_134	16	.
chr1	10002891	10003035	arid1a_peaks_135	15	.
chr1	10003252	10003457	arid1a_peaks_136	15	.
chr1	10270228	10270605	arid1a_peaks_137	13	.
chr1	10458373	10459503	arid1a_peaks_138	16	.
chr1	10490386	10490829	arid1a_peaks_139	25	.
chr1	11072434	11072958	arid1a_peaks_140	14	.
chr1	11120305	11120484	arid1a_peaks_141	11	.
chr1	11159654	11159927	arid1a_peaks_142	34	.
chr1	11333299	11333652	arid1a_peaks_143	15	.
chr1	11713894	11714155	arid1a_peaks_144	16	.
chr1	11714449	11714998	arid1a_peaks_145	11	.
chr1	11741038	11741233	arid1a_peaks_146	11	.
chr1	11865420	11865553	arid1a_peaks_147	16	.
chr1	11865810	11865889	arid1a_peaks_148	11	.
chr1	11866147	11866283	arid1a_peaks_149	14	.
chr1	11902742	11903021	arid1a_peaks_150	14	.
chr1	11968537	11968721	arid1a_peaks_151	17	.
chr1	11969017	11969371	arid1a_peaks_152	22	.
chr1	11994787	11994964	arid1a_peaks_153	23	.
chr1	12040113	12040560	arid1a_peaks_154	14	.
chr1	12441201	12441571	arid1a_peaks_155	11	.
chr1	12588540	12589146	arid1a_peaks_156	15	.
chr1	12607832	12607920	arid1a_peaks_157	11	.
chr1	12675829	12676288	arid1a_peaks_158	13	.
chr1	12678779	12678832	arid1a_peaks_159	18	.
chr1	12679806	12680002	arid1a_peaks_160	13	.
chr1	15276360	15276433	arid1a_peaks_161	11	.
chr1	15479127	15479215	arid1a_peaks_162	11	.
chr1	15850654	15851175	arid1a_peaks_163	15	.
chr1	15851530	15851641	arid1a_peaks_164	15	.
chr1	15853167	15853577	arid1a_peaks_165	14	.
chr1	15911527	15911757	arid1a_peaks_166	16	.
chr1	15930052	15930235	arid1a_peaks_167	11	.
chr1	15943791	15944296	arid1a_peaks_168	19	.
chr1	16126398	16126468	arid1a_peaks_169	13	.
chr1	16161206	16162711	arid1a_peaks_170	20	.
chr1	16173656	16174408	arid1a_peaks_171	18	.
chr1	16174954	16175131	arid1a_peaks_172	11	.
chr1	16175914	16176062	arid1a_peaks_173	11	.
chr1	16176367	16176452	arid1a_peaks_174	13	.
chr1	16212867	16213113	arid1a_peaks_175	13	.
chr1	16302504	16302740	arid1a_peaks_176	17	.
chr1	16339895	16340144	arid1a_peaks_177	20	.
chr1	16470433	16470509	arid1a_peaks_178	11	.
chr1	16470751	16470967	arid1a_peaks_179	13	.
chr1	16481419	16481589	arid1a_peaks_180	19	.
chr1	16481972	16482526	arid1a_peaks_181	12	.
chr1	16508316	16508679	arid1a_peaks_182	11	.
chr1	16678896	16679081	arid1a_peaks_183	26	.
chr1	16693628	16693942	arid1a_peaks_184	14	.
chr1	16694157	16694210	arid1a_peaks_185	20	.
chr1	16825735	16825896	arid1a_peaks_186	12	.
chr1	16861773	16861867	arid1a_peaks_187	13	.
chr1	16871662	16872712	arid1a_peaks_188	33	.
chr1	16939262	16939453	arid1a_peaks_189	10	.
chr1	16939783	16940503	arid1a_peaks_190	24	.
chr1	16970818	16972376	arid1a_peaks_191	23	.
chr1	16983188	16983705	arid1a_peaks_192	15	.
chr1	16984798	16984972	arid1a_peaks_193	11	.
chr1	16985731	16985824	arid1a_peaks_194	11	.
chr1	16993165	16993811	arid1a_peaks_195	31	.
chr1	17030277	17030422	arid1a_peaks_196	16	.
chr1	17054929	17055104	arid1a_peaks_197	11	.
chr1	17066655	17067542	arid1a_peaks_198	27	.
chr1	17076300	17077441	arid1a_peaks_199	18	.
chr1	17091687	17092060	arid1a_peaks_200	20	.
chr1	17093050	17093482	arid1a_peaks_201	17	.
chr1	17177353	17177446	arid1a_peaks_202	11	.
chr1	17188414	17188854	arid1a_peaks_203	33	.
chr1	17222386	17223149	arid1a_peaks_204	28	.
chr1	17229507	17229560	arid1a_peaks_205	21	.
chr1	17231463	17231687	arid1a_peaks_206	20	.
chr1	17763135	17763277	arid1a_peaks_207	12	.
chr1	19535969	19536411	arid1a_peaks_208	13	.
chr1	19536698	19537111	arid1a_peaks_209	22	.
chr1	19578087	19578687	arid1a_peaks_210	13	.
chr1	19638740	19639020	arid1a_peaks_211	16	.
chr1	20208884	20208980	arid1a_peaks_212	15	.
chr1	20253359	20253646	arid1a_peaks_213	13	.
chr1	20803019	20803072	arid1a_peaks_214	11	.
chr1	20812723	20813009	arid1a_peaks_215	12	.
chr1	20878609	20878945	arid1a_peaks_216	15	.
chr1	20960203	20960445	arid1a_peaks_217	12	.
chr1	21027006	21027145	arid1a_peaks_218	12	.
chr1	21058737	21058948	arid1a_peaks_219	11	.
chr1	21059237	21059473	arid1a_peaks_220	11	.
chr1	21112828	21113754	arid1a_peaks_221	28	.
chr1	21459941	21460069	arid1a_peaks_222	11	.
chr1	21665460	21665652	arid1a_peaks_223	14	.
chr1	21671954	21672161	arid1a_peaks_224	13	.
chr1	22109454	22109529	arid1a_peaks_225	13	.
chr1	22257858	22257929	arid1a_peaks_226	11	.
chr1	22301238	22301371	arid1a_peaks_227	12	.
chr1	22352281	22352344	arid1a_peaks_228	18	.
chr1	22379254	22379307	arid1a_peaks_229	11	.
chr1	22778203	22778624	arid1a_peaks_230	16	.
chr1	23345915	23346587	arid1a_peaks_231	13	.
chr1	23494982	23495300	arid1a_peaks_232	13	.
chr1	23670351	23670757	arid1a_peaks_233	17	.
chr1	23671000	23671305	arid1a_peaks_234	22	.
chr1	23671542	23671595	arid1a_peaks_235	15	.
chr1	23694597	23694791	arid1a_peaks_236	20	.
chr1	23695360	23695839	arid1a_peaks_237	23	.
chr1	23751349	23751585	arid1a_peaks_238	12	.
chr1	23810643	23810739	arid1a_peaks_239	18	.
chr1	23857586	23857765	arid1a_peaks_240	16	.
chr1	23880974	23881144	arid1a_peaks_241	11	.
chr1	23881426	23881520	arid1a_peaks_242	12	.
chr1	23885461	23885514	arid1a_peaks_243	13	.
chr1	23885815	23886116	arid1a_peaks_244	12	.
chr1	24018275	24018485	arid1a_peaks_245	20	.
chr1	24104727	24104934	arid1a_peaks_246	13	.
chr1	24117595	24117775	arid1a_peaks_247	17	.
chr1	24126621	24126756	arid1a_peaks_248	25	.
chr1	24127276	24127469	arid1a_peaks_249	20	.
chr1	24285995	24286076	arid1a_peaks_250	23	.
chr1	24286429	24286487	arid1a_peaks_251	36	.
chr1	24306492	24307044	arid1a_peaks_252	16	.
chr1	24345410	24345482	arid1a_peaks_253	16	.
chr1	24435089	24435173	arid1a_peaks_254	16	.
chr1	24829851	24830045	arid1a_peaks_255	14	.
chr1	24969610	24970213	arid1a_peaks_256	23	.
chr1	25558760	25559104	arid1a_peaks_257	15	.
chr1	25566307	25566472	arid1a_peaks_258	14	.
chr1	25573839	25574152	arid1a_peaks_259	32	.
chr1	25594303	25594410	arid1a_peaks_260	13	.
chr1	25664380	25665019	arid1a_peaks_261	17	.
chr1	25756837	25757128	arid1a_peaks_262	12	.
chr1	25757413	25757595	arid1a_peaks_263	18	.
chr1	25869982	25870099	arid1a_peaks_264	11	.
chr1	26146489	26146616	arid1a_peaks_265	11	.
chr1	26186008	26186109	arid1a_peaks_266	11	.
chr1	26232609	26232954	arid1a_peaks_267	11	.
chr1	26324606	26325072	arid1a_peaks_268	13	.
chr1	26361884	26362091	arid1a_peaks_269	15	.
chr1	26437552	26438629	arid1a_peaks_270	15	.
chr1	26551758	26552057	arid1a_peaks_271	16	.
chr1	26561006	26561282	arid1a_peaks_272	20	.
chr1	26677518	26677708	arid1a_peaks_273	12	.
chr1	26758421	26758814	arid1a_peaks_274	16	.
chr1	26798983	26799798	arid1a_peaks_275	16	.
chr1	26827140	26827509	arid1a_peaks_276	13	.
chr1	26827787	26827851	arid1a_peaks_277	19	.
chr1	26947043	26947975	arid1a_peaks_278	15	.
chr1	27019439	27020014	arid1a_peaks_279	15	.
chr1	27022114	27022189	arid1a_peaks_280	17	.
chr1	27024140	27024293	arid1a_peaks_281	15	.
chr1	27024612	27024703	arid1a_peaks_282	13	.
chr1	27032579	27032632	arid1a_peaks_283	19	.
chr1	27114169	27114878	arid1a_peaks_284	23	.
chr1	27191888	27192228	arid1a_peaks_285	11	.
chr1	27195929	27196011	arid1a_peaks_286	11	.
chr1	27217092	27217148	arid1a_peaks_287	15	.
chr1	27239764	27239990	arid1a_peaks_288	11	.
chr1	27248473	27248526	arid1a_peaks_289	22	.
chr1	27292650	27292817	arid1a_peaks_290	13	.
chr1	27317477	27317933	arid1a_peaks_291	15	.
chr1	27319805	27320486	arid1a_peaks_292	13	.
chr1	27339313	27339421	arid1a_peaks_293	11	.
chr1	27560964	27561183	arid1a_peaks_294	17	.
chr1	27648564	27648931	arid1a_peaks_295	25	.
chr1	27816565	27816714	arid1a_peaks_296	19	.
chr1	27868792	27868888	arid1a_peaks_297	11	.
chr1	27890659	27890750	arid1a_peaks_298	13	.
chr1	27902380	27902523	arid1a_peaks_299	15	.
chr1	27933166	27933286	arid1a_peaks_300	11	.
chr1	28052249	28052427	arid1a_peaks_301	13	.
chr1	28052661	28052866	arid1a_peaks_302	15	.
chr1	28414966	28415495	arid1a_peaks_303	12	.
chr1	28562383	28562708	arid1a_peaks_304	12	.
chr1	28573712	28573765	arid1a_peaks_305	27	.
chr1	28574253	28574306	arid1a_peaks_306	16	.
chr1	28585879	28586067	arid1a_peaks_307	11	.
chr1	28586295	28586410	arid1a_peaks_308	12	.
chr1	28640613	28640668	arid1a_peaks_309	21	.
chr1	28655300	28655665	arid1a_peaks_310	17	.
chr1	28678209	28678399	arid1a_peaks_311	14	.
chr1	28696006	28696998	arid1a_peaks_312	14	.
chr1	28834441	28834596	arid1a_peaks_313	11	.
chr1	28837711	28838205	arid1a_peaks_314	19	.
chr1	28844664	28845391	arid1a_peaks_315	17	.
chr1	28879407	28879599	arid1a_peaks_316	12	.
chr1	28907999	28908579	arid1a_peaks_317	11	.
chr1	28960937	28961022	arid1a_peaks_318	14	.
chr1	28969563	28969825	arid1a_peaks_319	25	.
chr1	28975030	28975197	arid1a_peaks_320	13	.
chr1	28975593	28975662	arid1a_peaks_321	14	.
chr1	28995173	28995299	arid1a_peaks_322	11	.
chr1	29063109	29063993	arid1a_peaks_323	19	.
chr1	29214183	29214433	arid1a_peaks_324	11	.
chr1	29241186	29241283	arid1a_peaks_325	17	.
chr1	29451207	29451519	arid1a_peaks_326	12	.
chr1	31297218	31297375	arid1a_peaks_327	14	.
chr1	31538128	31538777	arid1a_peaks_328	11	.
chr1	31654675	31654921	arid1a_peaks_329	11	.
chr1	31769606	31769752	arid1a_peaks_330	11	.
chr1	31895377	31895482	arid1a_peaks_331	11	.
chr1	32025782	32025850	arid1a_peaks_332	11	.
chr1	32110267	32110670	arid1a_peaks_333	12	.
chr1	32403909	32404303	arid1a_peaks_334	11	.
chr1	32479000	32479530	arid1a_peaks_335	23	.
chr1	32573709	32574085	arid1a_peaks_336	14	.
chr1	32645091	32645768	arid1a_peaks_337	14	.
chr1	32687528	32687754	arid1a_peaks_338	11	.
chr1	32757359	32757600	arid1a_peaks_339	11	.
chr1	32816781	32816878	arid1a_peaks_340	24	.
chr1	32817172	32817634	arid1a_peaks_341	14	.
chr1	33116378	33117211	arid1a_peaks_342	25	.
chr1	33207481	33207651	arid1a_peaks_343	11	.
chr1	33225454	33225742	arid1a_peaks_344	24	.
chr1	33225961	33226130	arid1a_peaks_345	12	.
chr1	33283025	33283590	arid1a_peaks_346	15	.
chr1	33430435	33430620	arid1a_peaks_347	12	.
chr1	33518635	33518746	arid1a_peaks_348	11	.
chr1	33647114	33647282	arid1a_peaks_349	11	.
chr1	33647552	33647606	arid1a_peaks_350	17	.
chr1	33723633	33723690	arid1a_peaks_351	13	.
chr1	33814424	33814555	arid1a_peaks_352	11	.
chr1	35325298	35325431	arid1a_peaks_353	14	.
chr1	35658538	35658828	arid1a_peaks_354	18	.
chr1	36022436	36023109	arid1a_peaks_355	15	.
chr1	36023337	36023468	arid1a_peaks_356	12	.
chr1	36107247	36107373	arid1a_peaks_357	12	.
chr1	36396971	36397092	arid1a_peaks_358	12	.
chr1	36554287	36554599	arid1a_peaks_359	20	.
chr1	36554848	36554992	arid1a_peaks_360	11	.
chr1	36614829	36615206	arid1a_peaks_361	20	.
chr1	36616286	36616405	arid1a_peaks_362	14	.
chr1	36621293	36621809	arid1a_peaks_363	12	.
chr1	36670666	36670749	arid1a_peaks_364	11	.
chr1	36689760	36690527	arid1a_peaks_365	15	.
chr1	36714030	36714254	arid1a_peaks_366	14	.
chr1	36734823	36735042	arid1a_peaks_367	11	.
chr1	36772251	36772754	arid1a_peaks_368	15	.
chr1	36789290	36789466	arid1a_peaks_369	11	.
chr1	36851276	36851721	arid1a_peaks_370	18	.
chr1	36866230	36866338	arid1a_peaks_371	11	.
chr1	36866556	36866928	arid1a_peaks_372	18	.
chr1	36929773	36929826	arid1a_peaks_373	18	.
chr1	36952555	36952741	arid1a_peaks_374	19	.
chr1	37939967	37940617	arid1a_peaks_375	13	.
chr1	37980288	37980651	arid1a_peaks_376	13	.
chr1	38325145	38325569	arid1a_peaks_377	13	.
chr1	39338987	39339113	arid1a_peaks_378	14	.
chr1	39456494	39456685	arid1a_peaks_379	19	.
chr1	39456939	39457053	arid1a_peaks_380	12	.
chr1	39624562	39624644	arid1a_peaks_381	12	.
chr1	39679555	39679620	arid1a_peaks_382	14	.
chr1	39873835	39873922	arid1a_peaks_383	11	.
chr1	39874641	39874701	arid1a_peaks_384	30	.
chr1	40348968	40349240	arid1a_peaks_385	23	.
chr1	40367501	40367554	arid1a_peaks_386	14	.
chr1	40505600	40506142	arid1a_peaks_387	13	.
chr1	40506363	40506609	arid1a_peaks_388	15	.
chr1	40626990	40627136	arid1a_peaks_389	13	.
chr1	40723386	40724074	arid1a_peaks_390	11	.
chr1	40781846	40782014	arid1a_peaks_391	18	.
chr1	40782320	40782537	arid1a_peaks_392	13	.
chr1	40839205	40839488	arid1a_peaks_393	17	.
chr1	40855480	40855689	arid1a_peaks_394	12	.
chr1	40887759	40888117	arid1a_peaks_395	12	.
chr1	40915719	40916012	arid1a_peaks_396	19	.
chr1	41157344	41157563	arid1a_peaks_397	16	.
chr1	41158156	41158303	arid1a_peaks_398	11	.
chr1	41327989	41328095	arid1a_peaks_399	11	.
chr1	41445212	41445626	arid1a_peaks_400	16	.
chr1	41705657	41705821	arid1a_peaks_401	11	.
chr1	42800612	42801114	arid1a_peaks_402	18	.
chr1	42801679	42801872	arid1a_peaks_403	12	.
chr1	42921750	42922048	arid1a_peaks_404	15	.
chr1	42922276	42922592	arid1a_peaks_405	12	.
chr1	42928908	42928961	arid1a_peaks_406	11	.
chr1	43147484	43147832	arid1a_peaks_407	11	.
chr1	43282840	43283162	arid1a_peaks_408	25	.
chr1	43390436	43390554	arid1a_peaks_409	13	.
chr1	43424467	43424691	arid1a_peaks_410	13	.
chr1	43474370	43474473	arid1a_peaks_411	13	.
chr1	43535366	43535632	arid1a_peaks_412	13	.
chr1	43814560	43814838	arid1a_peaks_413	16	.
chr1	43833777	43833957	arid1a_peaks_414	13	.
chr1	43855798	43855887	arid1a_peaks_415	16	.
chr1	44011604	44011719	arid1a_peaks_416	17	.
chr1	44115796	44116452	arid1a_peaks_417	23	.
chr1	44173424	44173667	arid1a_peaks_418	11	.
chr1	44412415	44412601	arid1a_peaks_419	13	.
chr1	44495785	44496483	arid1a_peaks_420	16	.
chr1	44679025	44679547	arid1a_peaks_421	30	.
chr1	44872247	44872440	arid1a_peaks_422	16	.
chr1	45097826	45097879	arid1a_peaks_423	16	.
chr1	45139933	45140394	arid1a_peaks_424	15	.
chr1	45240979	45241927	arid1a_peaks_425	13	.
chr1	45265959	45266090	arid1a_peaks_426	21	.
chr1	45272881	45273699	arid1a_peaks_427	13	.
chr1	45274015	45274256	arid1a_peaks_428	13	.
chr1	45600220	45600540	arid1a_peaks_429	17	.
chr1	45768962	45769198	arid1a_peaks_430	15	.
chr1	45769529	45769724	arid1a_peaks_431	17	.
chr1	45805259	45805509	arid1a_peaks_432	12	.
chr1	45806039	45806166	arid1a_peaks_433	18	.
chr1	45965646	45966029	arid1a_peaks_434	11	.
chr1	45967045	45967231	arid1a_peaks_435	11	.
chr1	45986470	45986597	arid1a_peaks_436	15	.
chr1	45987417	45987788	arid1a_peaks_437	20	.
chr1	46049462	46049783	arid1a_peaks_438	11	.
chr1	46050295	46050421	arid1a_peaks_439	13	.
chr1	46152162	46152716	arid1a_peaks_440	29	.
chr1	46153608	46153828	arid1a_peaks_441	19	.
chr1	46216466	46216624	arid1a_peaks_442	15	.
chr1	46269178	46269337	arid1a_peaks_443	13	.
chr1	46288342	46288493	arid1a_peaks_444	11	.
chr1	46598369	46598647	arid1a_peaks_445	13	.
chr1	46663903	46664140	arid1a_peaks_446	11	.
chr1	46712733	46712821	arid1a_peaks_447	11	.
chr1	46767043	46767158	arid1a_peaks_448	11	.
chr1	46767424	46767928	arid1a_peaks_449	11	.
chr1	46768682	46768735	arid1a_peaks_450	22	.
chr1	46806462	46806515	arid1a_peaks_451	15	.
chr1	47070016	47070087	arid1a_peaks_452	14	.
chr1	47799702	47799937	arid1a_peaks_453	15	.
chr1	47800343	47800434	arid1a_peaks_454	11	.
chr1	47856205	47856258	arid1a_peaks_455	13	.
chr1	47903069	47903174	arid1a_peaks_456	11	.
chr1	47903564	47903675	arid1a_peaks_457	11	.
chr1	51425859	51426113	arid1a_peaks_458	20	.
chr1	51433760	51434398	arid1a_peaks_459	14	.
chr1	51434976	51435116	arid1a_peaks_460	13	.
chr1	51443029	51443240	arid1a_peaks_461	18	.
chr1	52157104	52157220	arid1a_peaks_462	11	.
chr1	52194757	52194862	arid1a_peaks_463	11	.
chr1	52195497	52195913	arid1a_peaks_464	18	.
chr1	52344716	52344796	arid1a_peaks_465	15	.
chr1	52503319	52503410	arid1a_peaks_466	11	.
chr1	52521263	52521381	arid1a_peaks_467	13	.
chr1	52546197	52546433	arid1a_peaks_468	11	.
chr1	52606343	52606396	arid1a_peaks_469	11	.
chr1	52831632	52831772	arid1a_peaks_470	11	.
chr1	53018211	53018391	arid1a_peaks_471	12	.
chr1	53019302	53019442	arid1a_peaks_472	13	.
chr1	53117650	53117764	arid1a_peaks_473	11	.
chr1	53163678	53164312	arid1a_peaks_474	16	.
chr1	53169032	53169356	arid1a_peaks_475	17	.
chr1	53192153	53192491	arid1a_peaks_476	11	.
chr1	53392902	53393157	arid1a_peaks_477	13	.
chr1	53611773	53612037	arid1a_peaks_478	15	.
chr1	53649032	53649148	arid1a_peaks_479	11	.
chr1	53662522	53662575	arid1a_peaks_480	20	.
chr1	53686039	53686540	arid1a_peaks_481	12	.
chr1	54303334	54303538	arid1a_peaks_482	11	.
chr1	54373345	54373517	arid1a_peaks_483	11	.
chr1	54411176	54411414	arid1a_peaks_484	13	.
chr1	54411792	54412276	arid1a_peaks_485	12	.
chr1	55349601	55349800	arid1a_peaks_486	11	.
chr1	55352682	55353239	arid1a_peaks_487	19	.
chr1	55680817	55681608	arid1a_peaks_488	14	.
chr1	56926639	56926787	arid1a_peaks_489	11	.
chr1	56943077	56943145	arid1a_peaks_490	22	.
chr1	56960134	56960361	arid1a_peaks_491	12	.
chr1	56973995	56974216	arid1a_peaks_492	20	.
chr1	56976303	56976389	arid1a_peaks_493	11	.
chr1	57031908	57032146	arid1a_peaks_494	15	.
chr1	57110580	57110766	arid1a_peaks_495	12	.
chr1	59247439	59247887	arid1a_peaks_496	20	.
chr1	59248174	59248227	arid1a_peaks_497	16	.
chr1	59248482	59249856	arid1a_peaks_498	15	.
chr1	59250411	59250728	arid1a_peaks_499	17	.
chr1	59347155	59347208	arid1a_peaks_500	19	.
chr1	59369538	59369774	arid1a_peaks_501	18	.
chr1	59762447	59762840	arid1a_peaks_502	19	.
chr1	60022361	60022926	arid1a_peaks_503	11	.
chr1	60280891	60281060	arid1a_peaks_504	16	.
chr1	60322594	60322655	arid1a_peaks_505	15	.
chr1	61515919	61516024	arid1a_peaks_506	11	.
chr1	61522854	61523055	arid1a_peaks_507	11	.
chr1	61542805	61542923	arid1a_peaks_508	25	.
chr1	61543577	61543638	arid1a_peaks_509	17	.
chr1	62207999	62208104	arid1a_peaks_510	13	.
chr1	62208373	62208710	arid1a_peaks_511	11	.
chr1	62891005	62891059	arid1a_peaks_512	14	.
chr1	62901872	62902134	arid1a_peaks_513	24	.
chr1	63153458	63153640	arid1a_peaks_514	18	.
chr1	63154182	63154495	arid1a_peaks_515	14	.
chr1	63157246	63157354	arid1a_peaks_516	21	.
chr1	64060184	64060461	arid1a_peaks_517	11	.
chr1	64106879	64107360	arid1a_peaks_518	15	.
chr1	65210561	65210758	arid1a_peaks_519	15	.
chr1	65625241	65625392	arid1a_peaks_520	13	.
chr1	65775582	65775635	arid1a_peaks_521	14	.
chr1	65886292	65886768	arid1a_peaks_522	18	.
chr1	67390700	67391510	arid1a_peaks_523	14	.
chr1	67396219	67396428	arid1a_peaks_524	11	.
chr1	67519331	67519443	arid1a_peaks_525	13	.
chr1	67519732	67520106	arid1a_peaks_526	12	.
chr1	67896450	67896564	arid1a_peaks_527	11	.
chr1	68000968	68001102	arid1a_peaks_528	11	.
chr1	68150562	68151065	arid1a_peaks_529	25	.
chr1	68151496	68151633	arid1a_peaks_530	11	.
chr1	68152730	68152879	arid1a_peaks_531	13	.
chr1	68166321	68166685	arid1a_peaks_532	11	.
chr1	70671178	70671518	arid1a_peaks_533	14	.
chr1	70687238	70687384	arid1a_peaks_534	17	.
chr1	70876685	70876937	arid1a_peaks_535	11	.
chr1	71546752	71546863	arid1a_peaks_536	11	.
chr1	75197286	75197363	arid1a_peaks_537	26	.
chr1	76189907	76190637	arid1a_peaks_538	21	.
chr1	78148622	78148844	arid1a_peaks_539	12	.
chr1	78225001	78225363	arid1a_peaks_540	19	.
chr1	78353923	78353976	arid1a_peaks_541	14	.
chr1	78443270	78443323	arid1a_peaks_542	11	.
chr1	78444872	78445184	arid1a_peaks_543	20	.
chr1	78445474	78445587	arid1a_peaks_544	11	.
chr1	78445833	78445916	arid1a_peaks_545	11	.
chr1	84971112	84971954	arid1a_peaks_546	21	.
chr1	85155719	85155834	arid1a_peaks_547	11	.
chr1	85667451	85667758	arid1a_peaks_548	14	.
chr1	85742148	85742303	arid1a_peaks_549	11	.
chr1	86095156	86095333	arid1a_peaks_550	11	.
chr1	87170223	87170480	arid1a_peaks_551	15	.
chr1	87379644	87379899	arid1a_peaks_552	15	.
chr1	87794346	87794512	arid1a_peaks_553	13	.
chr1	87794858	87795098	arid1a_peaks_554	12	.
chr1	89149450	89149503	arid1a_peaks_555	11	.
chr1	89149943	89150065	arid1a_peaks_556	16	.
chr1	89150293	89150589	arid1a_peaks_557	12	.
chr1	89357085	89357215	arid1a_peaks_558	13	.
chr1	89357525	89357608	arid1a_peaks_559	11	.
chr1	89458269	89458485	arid1a_peaks_560	13	.
chr1	89458829	89458957	arid1a_peaks_561	13	.
chr1	90287095	90287468	arid1a_peaks_562	13	.
chr1	90288136	90288385	arid1a_peaks_563	11	.
chr1	90460866	90461083	arid1a_peaks_564	13	.
chr1	91487538	91487740	arid1a_peaks_565	22	.
chr1	91966315	91967059	arid1a_peaks_566	16	.
chr1	92292920	92293080	arid1a_peaks_567	19	.
chr1	92310989	92311042	arid1a_peaks_568	13	.
chr1	92350973	92351335	arid1a_peaks_569	18	.
chr1	92351671	92351900	arid1a_peaks_570	14	.
chr1	92545870	92546053	arid1a_peaks_571	14	.
chr1	92764425	92764500	arid1a_peaks_572	15	.
chr1	92951433	92951610	arid1a_peaks_573	13	.
chr1	92951903	92952235	arid1a_peaks_574	11	.
chr1	93249989	93250192	arid1a_peaks_575	11	.
chr1	93250636	93251049	arid1a_peaks_576	12	.
chr1	93297536	93297964	arid1a_peaks_577	20	.
chr1	93426613	93426728	arid1a_peaks_578	11	.
chr1	93427012	93427098	arid1a_peaks_579	11	.
chr1	93645178	93645496	arid1a_peaks_580	13	.
chr1	93645749	93645804	arid1a_peaks_581	19	.
chr1	93646530	93646669	arid1a_peaks_582	11	.
chr1	93811236	93811738	arid1a_peaks_583	14	.
chr1	93913766	93913852	arid1a_peaks_584	14	.
chr1	93914175	93914282	arid1a_peaks_585	14	.
chr1	94080305	94080449	arid1a_peaks_586	11	.
chr1	94080876	94081165	arid1a_peaks_587	11	.
chr1	94147224	94147431	arid1a_peaks_588	11	.
chr1	94312707	94313254	arid1a_peaks_589	18	.
chr1	94375061	94375243	arid1a_peaks_590	14	.
chr1	94703094	94703463	arid1a_peaks_591	16	.
chr1	94883543	94884568	arid1a_peaks_592	19	.
chr1	94891214	94891370	arid1a_peaks_593	11	.
chr1	95006951	95007082	arid1a_peaks_594	13	.
chr1	95007379	95007637	arid1a_peaks_595	13	.
chr1	95392565	95393094	arid1a_peaks_596	17	.
chr1	95428123	95428608	arid1a_peaks_597	13	.
chr1	95428955	95429174	arid1a_peaks_598	14	.
chr1	95538247	95538568	arid1a_peaks_599	12	.
chr1	95582493	95582856	arid1a_peaks_600	15	.
chr1	95699700	95699765	arid1a_peaks_601	16	.
chr1	97187110	97187163	arid1a_peaks_602	14	.
chr1	97187398	97187699	arid1a_peaks_603	11	.
chr1	99127398	99127647	arid1a_peaks_604	15	.
chr1	100435444	100435650	arid1a_peaks_605	11	.
chr1	100503617	100503779	arid1a_peaks_606	11	.
chr1	101361122	101361233	arid1a_peaks_607	12	.
chr1	101361495	101361555	arid1a_peaks_608	14	.
chr1	104068487	104068646	arid1a_peaks_609	14	.
chr1	109235239	109235430	arid1a_peaks_610	12	.
chr1	109419389	109419663	arid1a_peaks_611	13	.
chr1	109505753	109505892	arid1a_peaks_612	15	.
chr1	109618587	109618896	arid1a_peaks_613	15	.
chr1	109633436	109633610	arid1a_peaks_614	13	.
chr1	109655962	109656066	arid1a_peaks_615	11	.
chr1	109756430	109757018	arid1a_peaks_616	22	.
chr1	109788238	109788345	arid1a_peaks_617	25	.
chr1	109825759	109825814	arid1a_peaks_618	13	.
chr1	109826054	109826140	arid1a_peaks_619	11	.
chr1	109841828	109841942	arid1a_peaks_620	12	.
chr1	109849988	109850055	arid1a_peaks_621	11	.
chr1	109969019	109969526	arid1a_peaks_622	13	.
chr1	110026450	110026551	arid1a_peaks_623	11	.
chr1	110036846	110036899	arid1a_peaks_624	11	.
chr1	110282891	110282944	arid1a_peaks_625	26	.
chr1	110577302	110577901	arid1a_peaks_626	16	.
chr1	110880505	110881552	arid1a_peaks_627	16	.
chr1	111682158	111682533	arid1a_peaks_628	13	.
chr1	111683080	111683274	arid1a_peaks_629	13	.
chr1	112281272	112281565	arid1a_peaks_630	15	.
chr1	112281871	112282066	arid1a_peaks_631	13	.
chr1	112298281	112298554	arid1a_peaks_632	22	.
chr1	113218197	113218298	arid1a_peaks_633	11	.
chr1	113241192	113241569	arid1a_peaks_634	14	.
chr1	113243307	113243405	arid1a_peaks_635	16	.
chr1	113250078	113250216	arid1a_peaks_636	13	.
chr1	113365992	113366045	arid1a_peaks_637	29	.
chr1	113498056	113499662	arid1a_peaks_638	14	.
chr1	113615477	113615898	arid1a_peaks_639	14	.
chr1	113932452	113932862	arid1a_peaks_640	19	.
chr1	114354566	114355156	arid1a_peaks_641	17	.
chr1	114472183	114472601	arid1a_peaks_642	14	.
chr1	115000509	115000743	arid1a_peaks_643	15	.
chr1	115009922	115010239	arid1a_peaks_644	13	.
chr1	115053602	115053986	arid1a_peaks_645	14	.
chr1	115300183	115300396	arid1a_peaks_646	12	.
chr1	116665717	116665955	arid1a_peaks_647	12	.
chr1	116695935	116695994	arid1a_peaks_648	19	.
chr1	116915846	116915901	arid1a_peaks_649	34	.
chr1	117017745	117017969	arid1a_peaks_650	16	.
chr1	117040523	117040595	arid1a_peaks_651	11	.
chr1	117113239	117113427	arid1a_peaks_652	14	.
chr1	117909192	117909355	arid1a_peaks_653	11	.
chr1	117909683	117910117	arid1a_peaks_654	16	.
chr1	118473060	118473113	arid1a_peaks_655	14	.
chr1	119506280	119506500	arid1a_peaks_656	14	.
chr1	119683216	119683361	arid1a_peaks_657	16	.
chr1	120174127	120174288	arid1a_peaks_658	15	.
chr1	120611584	120611668	arid1a_peaks_659	11	.
chr1	120612079	120612515	arid1a_peaks_660	15	.
chr1	120835481	120835534	arid1a_peaks_661	21	.
chr1	120836074	120836803	arid1a_peaks_662	16	.
chr1	120837053	120837472	arid1a_peaks_663	12	.
chr1	120838048	120838110	arid1a_peaks_664	14	.
chr1	120839555	120839616	arid1a_peaks_665	11	.
chr1	121138122	121138319	arid1a_peaks_666	12	.
chr1	121260874	121261475	arid1a_peaks_667	14	.
chr1	121328564	121328619	arid1a_peaks_668	21	.
chr1	143467290	143467597	arid1a_peaks_669	12	.
chr1	143743411	143743872	arid1a_peaks_670	21	.
chr1	143913295	143913512	arid1a_peaks_671	11	.
chr1	143913875	143914213	arid1a_peaks_672	15	.
chr1	144533859	144534088	arid1a_peaks_673	10	.
chr1	144931640	144932323	arid1a_peaks_674	19	.
chr1	145208925	145209737	arid1a_peaks_675	21	.
chr1	145382460	145382615	arid1a_peaks_676	21	.
chr1	145382913	145383320	arid1a_peaks_677	13	.
chr1	145383744	145383797	arid1a_peaks_678	11	.
chr1	145395422	145395597	arid1a_peaks_679	15	.
chr1	145396671	145397347	arid1a_peaks_680	28	.
chr1	145397647	145397992	arid1a_peaks_681	27	.
chr1	145399078	145399713	arid1a_peaks_682	26	.
chr1	145438085	145438424	arid1a_peaks_683	16	.
chr1	145507795	145507848	arid1a_peaks_684	22	.
chr1	145542717	145542840	arid1a_peaks_685	16	.
chr1	145575229	145575287	arid1a_peaks_686	18	.
chr1	145610705	145610798	arid1a_peaks_687	11	.
chr1	145611029	145611082	arid1a_peaks_688	13	.
chr1	145727184	145727365	arid1a_peaks_689	14	.
chr1	145826831	145827050	arid1a_peaks_690	16	.
chr1	145969343	145969411	arid1a_peaks_691	19	.
chr1	146643655	146644238	arid1a_peaks_692	11	.
chr1	146714301	146714427	arid1a_peaks_693	14	.
chr1	146714645	146714774	arid1a_peaks_694	25	.
chr1	147071103	147071471	arid1a_peaks_695	12	.
chr1	147071759	147071947	arid1a_peaks_696	11	.
chr1	147400569	147400790	arid1a_peaks_697	18	.
chr1	147511045	147511161	arid1a_peaks_698	30	.
chr1	147931266	147931363	arid1a_peaks_699	11	.
chr1	147994340	147994393	arid1a_peaks_700	22	.
chr1	148241167	148241291	arid1a_peaks_701	17	.
chr1	148241679	148242124	arid1a_peaks_702	14	.
chr1	148247876	148248183	arid1a_peaks_703	20	.
chr1	148556703	148556855	arid1a_peaks_704	14	.
chr1	148598319	148598546	arid1a_peaks_705	15	.
chr1	148760433	148760594	arid1a_peaks_706	19	.
chr1	148760825	148761039	arid1a_peaks_707	11	.
chr1	148930351	148930471	arid1a_peaks_708	12	.
chr1	148930807	148931021	arid1a_peaks_709	16	.
chr1	149223464	149223585	arid1a_peaks_710	11	.
chr1	149223896	149224201	arid1a_peaks_711	19	.
chr1	149294635	149294757	arid1a_peaks_712	33	.
chr1	149298565	149298664	arid1a_peaks_713	18	.
chr1	149575735	149575802	arid1a_peaks_714	11	.
chr1	149577085	149577575	arid1a_peaks_715	17	.
chr1	149679358	149679462	arid1a_peaks_716	15	.
chr1	149683937	149684350	arid1a_peaks_717	22	.
chr1	149803357	149803716	arid1a_peaks_718	19	.
chr1	149804001	149804381	arid1a_peaks_719	18	.
chr1	149804863	149805032	arid1a_peaks_720	14	.
chr1	149811321	149811709	arid1a_peaks_721	13	.
chr1	149812331	149812458	arid1a_peaks_722	14	.
chr1	149812752	149814606	arid1a_peaks_723	19	.
chr1	149822238	149823238	arid1a_peaks_724	21	.
chr1	149824083	149825017	arid1a_peaks_725	13	.
chr1	149830795	149831118	arid1a_peaks_726	11	.
chr1	149832439	149833028	arid1a_peaks_727	20	.
chr1	149856998	149857051	arid1a_peaks_728	13	.
chr1	149858260	149858744	arid1a_peaks_729	14	.
chr1	149859475	149860095	arid1a_peaks_730	19	.
chr1	149982127	149982293	arid1a_peaks_731	14	.
chr1	149982644	149982844	arid1a_peaks_732	13	.
chr1	150039664	150039734	arid1a_peaks_733	60	.
chr1	150185799	150185899	arid1a_peaks_734	14	.
chr1	150208161	150208426	arid1a_peaks_735	12	.
chr1	150230089	150230223	arid1a_peaks_736	11	.
chr1	150241023	150241107	arid1a_peaks_737	13	.
chr1	150241408	150241525	arid1a_peaks_738	12	.
chr1	150336323	150336410	arid1a_peaks_739	23	.
chr1	150336785	150336980	arid1a_peaks_740	16	.
chr1	150383407	150383562	arid1a_peaks_741	13	.
chr1	150488049	150488295	arid1a_peaks_742	12	.
chr1	150525200	150525432	arid1a_peaks_743	11	.
chr1	150551593	150552355	arid1a_peaks_744	23	.
chr1	150576984	150577213	arid1a_peaks_745	13	.
chr1	150601735	150602452	arid1a_peaks_746	16	.
chr1	150848977	150849031	arid1a_peaks_747	31	.
chr1	150849429	150849735	arid1a_peaks_748	24	.
chr1	150898655	150898900	arid1a_peaks_749	12	.
chr1	150943985	150944313	arid1a_peaks_750	13	.
chr1	150946666	150946764	arid1a_peaks_751	13	.
chr1	150947383	150947476	arid1a_peaks_752	20	.
chr1	150953490	150953833	arid1a_peaks_753	11	.
chr1	150980887	150981000	arid1a_peaks_754	22	.
chr1	151020550	151020603	arid1a_peaks_755	13	.
chr1	151119488	151119695	arid1a_peaks_756	12	.
chr1	151138559	151138737	arid1a_peaks_757	11	.
chr1	151162971	151163050	arid1a_peaks_758	24	.
chr1	151168686	151168739	arid1a_peaks_759	14	.
chr1	151170726	151170807	arid1a_peaks_760	20	.
chr1	151171020	151171158	arid1a_peaks_761	14	.
chr1	151227081	151227445	arid1a_peaks_762	21	.
chr1	151253740	151254465	arid1a_peaks_763	18	.
chr1	151254681	151255182	arid1a_peaks_764	14	.
chr1	151319696	151319749	arid1a_peaks_765	18	.
chr1	151345200	151345373	arid1a_peaks_766	12	.
chr1	151431949	151432143	arid1a_peaks_767	12	.
chr1	151483591	151483815	arid1a_peaks_768	15	.
chr1	151512790	151512948	arid1a_peaks_769	11	.
chr1	151584406	151584671	arid1a_peaks_770	12	.
chr1	151881829	151882096	arid1a_peaks_771	11	.
chr1	151966093	151966285	arid1a_peaks_772	21	.
chr1	153508435	153508513	arid1a_peaks_773	16	.
chr1	153517650	153517833	arid1a_peaks_774	19	.
chr1	153537804	153537936	arid1a_peaks_775	11	.
chr1	153584887	153585074	arid1a_peaks_776	11	.
chr1	153600140	153600353	arid1a_peaks_777	11	.
chr1	153606647	153606899	arid1a_peaks_778	15	.
chr1	153643651	153644618	arid1a_peaks_779	27	.
chr1	153756180	153756318	arid1a_peaks_780	15	.
chr1	153895431	153895885	arid1a_peaks_781	14	.
chr1	153918890	153919130	arid1a_peaks_782	13	.
chr1	153935708	153935850	arid1a_peaks_783	15	.
chr1	153939304	153939834	arid1a_peaks_784	11	.
chr1	153950072	153950217	arid1a_peaks_785	16	.
chr1	153958183	153958295	arid1a_peaks_786	12	.
chr1	153959534	153959687	arid1a_peaks_787	12	.
chr1	153963222	153963511	arid1a_peaks_788	11	.
chr1	154155702	154155778	arid1a_peaks_789	16	.
chr1	154192775	154193496	arid1a_peaks_790	18	.
chr1	154244943	154245125	arid1a_peaks_791	22	.
chr1	154377891	154378159	arid1a_peaks_792	13	.
chr1	154531283	154531741	arid1a_peaks_793	22	.
chr1	154580955	154581120	arid1a_peaks_794	11	.
chr1	154934453	154934506	arid1a_peaks_795	14	.
chr1	154945163	154945241	arid1a_peaks_796	12	.
chr1	154946741	154947468	arid1a_peaks_797	16	.
chr1	154973290	154974602	arid1a_peaks_798	16	.
chr1	154974816	154974958	arid1a_peaks_799	14	.
chr1	154975348	154975659	arid1a_peaks_800	14	.
chr1	154976612	154976667	arid1a_peaks_801	18	.
chr1	154989916	154990079	arid1a_peaks_802	16	.
chr1	155022565	155022735	arid1a_peaks_803	10	.
chr1	155023554	155023803	arid1a_peaks_804	12	.
chr1	155036606	155036728	arid1a_peaks_805	12	.
chr1	155043144	155043328	arid1a_peaks_806	11	.
chr1	155057565	155057841	arid1a_peaks_807	14	.
chr1	155058631	155058722	arid1a_peaks_808	11	.
chr1	155098546	155098892	arid1a_peaks_809	13	.
chr1	155099516	155099623	arid1a_peaks_810	13	.
chr1	155099868	155100233	arid1a_peaks_811	18	.
chr1	155102081	155102323	arid1a_peaks_812	13	.
chr1	155107568	155108221	arid1a_peaks_813	13	.
chr1	155108465	155108616	arid1a_peaks_814	15	.
chr1	155112431	155112638	arid1a_peaks_815	12	.
chr1	155145399	155145452	arid1a_peaks_816	17	.
chr1	155178563	155178631	arid1a_peaks_817	21	.
chr1	155179011	155179080	arid1a_peaks_818	20	.
chr1	155197178	155197431	arid1a_peaks_819	16	.
chr1	155256456	155256670	arid1a_peaks_820	11	.
chr1	155293016	155293311	arid1a_peaks_821	16	.
chr1	155293983	155294400	arid1a_peaks_822	12	.
chr1	155531516	155531766	arid1a_peaks_823	14	.
chr1	155532031	155532393	arid1a_peaks_824	14	.
chr1	155532696	155533093	arid1a_peaks_825	19	.
chr1	155658434	155658938	arid1a_peaks_826	16	.
chr1	155715135	155715213	arid1a_peaks_827	13	.
chr1	155715559	155715745	arid1a_peaks_828	13	.
chr1	155881107	155881207	arid1a_peaks_829	11	.
chr1	156023562	156024082	arid1a_peaks_830	14	.
chr1	156024463	156024625	arid1a_peaks_831	14	.
chr1	156024871	156024944	arid1a_peaks_832	14	.
chr1	156052429	156052482	arid1a_peaks_833	11	.
chr1	156084161	156084412	arid1a_peaks_834	12	.
chr1	156084950	156085125	arid1a_peaks_835	14	.
chr1	156153749	156153993	arid1a_peaks_836	11	.
chr1	156252455	156252555	arid1a_peaks_837	11	.
chr1	156308004	156308529	arid1a_peaks_838	17	.
chr1	156341419	156341631	arid1a_peaks_839	15	.
chr1	156342315	156342596	arid1a_peaks_840	11	.
chr1	156561324	156561530	arid1a_peaks_841	11	.
chr1	156630039	156630113	arid1a_peaks_842	11	.
chr1	156710504	156710997	arid1a_peaks_843	15	.
chr1	156716652	156716780	arid1a_peaks_844	19	.
chr1	156717882	156718090	arid1a_peaks_845	14	.
chr1	156721579	156721708	arid1a_peaks_846	12	.
chr1	156880186	156880291	arid1a_peaks_847	11	.
chr1	157015598	157016014	arid1a_peaks_848	17	.
chr1	160232513	160232780	arid1a_peaks_849	15	.
chr1	160313017	160313576	arid1a_peaks_850	12	.
chr1	161087774	161088092	arid1a_peaks_851	11	.
chr1	161102684	161102737	arid1a_peaks_852	15	.
chr1	161103368	161103568	arid1a_peaks_853	12	.
chr1	161129187	161129330	arid1a_peaks_854	22	.
chr1	161189028	161189213	arid1a_peaks_855	11	.
chr1	161284111	161284390	arid1a_peaks_856	16	.
chr1	161360304	161360394	arid1a_peaks_857	15	.
chr1	161369397	161369570	arid1a_peaks_858	23	.
chr1	161369922	161369975	arid1a_peaks_859	12	.
chr1	161397626	161397996	arid1a_peaks_860	14	.
chr1	161410470	161411045	arid1a_peaks_861	19	.
chr1	161411384	161411541	arid1a_peaks_862	18	.
chr1	161413027	161413081	arid1a_peaks_863	17	.
chr1	161416940	161417406	arid1a_peaks_864	41	.
chr1	161417808	161418160	arid1a_peaks_865	18	.
chr1	161418776	161418968	arid1a_peaks_866	16	.
chr1	161420267	161420670	arid1a_peaks_867	37	.
chr1	161423715	161424795	arid1a_peaks_868	39	.
chr1	161425408	161425636	arid1a_peaks_869	15	.
chr1	161426396	161426494	arid1a_peaks_870	13	.
chr1	161427534	161427974	arid1a_peaks_871	20	.
chr1	161429230	161429385	arid1a_peaks_872	13	.
chr1	161431125	161431210	arid1a_peaks_873	12	.
chr1	161431544	161432194	arid1a_peaks_874	29	.
chr1	161432482	161432921	arid1a_peaks_875	27	.
chr1	161433459	161434099	arid1a_peaks_876	17	.
chr1	161435055	161435461	arid1a_peaks_877	18	.
chr1	161438484	161438615	arid1a_peaks_878	14	.
chr1	161438838	161439581	arid1a_peaks_879	25	.
chr1	161439795	161440310	arid1a_peaks_880	18	.
chr1	161440865	161441106	arid1a_peaks_881	17	.
chr1	161441595	161441960	arid1a_peaks_882	19	.
chr1	161493633	161493825	arid1a_peaks_883	15	.
chr1	161494198	161494251	arid1a_peaks_884	13	.
chr1	161500031	161500234	arid1a_peaks_885	18	.
chr1	161500627	161500980	arid1a_peaks_886	17	.
chr1	161736222	161736445	arid1a_peaks_887	14	.
chr1	162531118	162531545	arid1a_peaks_888	16	.
chr1	162702540	162702795	arid1a_peaks_889	12	.
chr1	163291579	163291632	arid1a_peaks_890	11	.
chr1	165765634	165765788	arid1a_peaks_891	11	.
chr1	165796987	165797206	arid1a_peaks_892	11	.
chr1	166845593	166845660	arid1a_peaks_893	11	.
chr1	167189781	167189962	arid1a_peaks_894	12	.
chr1	167190231	167190388	arid1a_peaks_895	11	.
chr1	167190936	167191089	arid1a_peaks_896	11	.
chr1	167266654	167266855	arid1a_peaks_897	11	.
chr1	167683625	167684307	arid1a_peaks_898	21	.
chr1	167684715	167684877	arid1a_peaks_899	26	.
chr1	167691423	167692003	arid1a_peaks_900	17	.
chr1	167904717	167904770	arid1a_peaks_901	15	.
chr1	167905377	167905955	arid1a_peaks_902	16	.
chr1	167906418	167906582	arid1a_peaks_903	35	.
chr1	168770201	168770380	arid1a_peaks_904	11	.
chr1	169074823	169075616	arid1a_peaks_905	16	.
chr1	169075841	169076121	arid1a_peaks_906	16	.
chr1	169764082	169764135	arid1a_peaks_907	13	.
chr1	169862469	169862988	arid1a_peaks_908	16	.
chr1	171454562	171454876	arid1a_peaks_909	11	.
chr1	171455185	171455424	arid1a_peaks_910	13	.
chr1	171711442	171711604	arid1a_peaks_911	11	.
chr1	172501517	172501633	arid1a_peaks_912	11	.
chr1	172502176	172502318	arid1a_peaks_913	11	.
chr1	173180014	173180067	arid1a_peaks_914	11	.
chr1	173837099	173837934	arid1a_peaks_915	20	.
chr1	173990849	173991014	arid1a_peaks_916	22	.
chr1	173991369	173991874	arid1a_peaks_917	12	.
chr1	174128239	174128472	arid1a_peaks_918	13	.
chr1	174129027	174129254	arid1a_peaks_919	11	.
chr1	174968310	174968411	arid1a_peaks_920	11	.
chr1	176176075	176176260	arid1a_peaks_921	17	.
chr1	176176661	176176725	arid1a_peaks_922	18	.
chr1	176177301	176177361	arid1a_peaks_923	15	.
chr1	178063259	178063324	arid1a_peaks_924	31	.
chr1	178510893	178511005	arid1a_peaks_925	11	.
chr1	178693576	178694121	arid1a_peaks_926	14	.
chr1	178695190	178695363	arid1a_peaks_927	11	.
chr1	179198160	179198291	arid1a_peaks_928	11	.
chr1	179334854	179334993	arid1a_peaks_929	11	.
chr1	179851258	179852117	arid1a_peaks_930	17	.
chr1	179852494	179852683	arid1a_peaks_931	13	.
chr1	180471515	180472235	arid1a_peaks_932	18	.
chr1	180601136	180601795	arid1a_peaks_933	12	.
chr1	180991988	180992352	arid1a_peaks_934	25	.
chr1	181057818	181057884	arid1a_peaks_935	22	.
chr1	182360998	182361149	arid1a_peaks_936	16	.
chr1	182808300	182808829	arid1a_peaks_937	12	.
chr1	182991183	182991236	arid1a_peaks_938	11	.
chr1	182992361	182992594	arid1a_peaks_939	13	.
chr1	183440671	183440731	arid1a_peaks_940	11	.
chr1	183440980	183441612	arid1a_peaks_941	17	.
chr1	183604682	183605263	arid1a_peaks_942	17	.
chr1	184020784	184021138	arid1a_peaks_943	21	.
chr1	184723779	184724119	arid1a_peaks_944	14	.
chr1	185286417	185286470	arid1a_peaks_945	15	.
chr1	186344791	186345027	arid1a_peaks_946	11	.
chr1	193028041	193028228	arid1a_peaks_947	12	.
chr1	193080996	193081292	arid1a_peaks_948	13	.
chr1	193090746	193091144	arid1a_peaks_949	13	.
chr1	197169961	197170691	arid1a_peaks_950	19	.
chr1	197744534	197744587	arid1a_peaks_951	12	.
chr1	197871294	197871478	arid1a_peaks_952	11	.
chr1	197871828	197872309	arid1a_peaks_953	16	.
chr1	200011176	200011270	arid1a_peaks_954	11	.
chr1	200341052	200341574	arid1a_peaks_955	13	.
chr1	200638506	200638945	arid1a_peaks_956	12	.
chr1	200639178	200639688	arid1a_peaks_957	18	.
chr1	200865814	200865867	arid1a_peaks_958	11	.
chr1	201140133	201140486	arid1a_peaks_959	15	.
chr1	201368307	201368556	arid1a_peaks_960	20	.
chr1	201952462	201952557	arid1a_peaks_961	20	.
chr1	201979498	201979813	arid1a_peaks_962	11	.
chr1	202054219	202054278	arid1a_peaks_963	23	.
chr1	202054547	202054804	arid1a_peaks_964	12	.
chr1	202159081	202159227	arid1a_peaks_965	11	.
chr1	202777190	202777671	arid1a_peaks_966	14	.
chr1	202830178	202830295	arid1a_peaks_967	13	.
chr1	202858021	202858411	arid1a_peaks_968	15	.
chr1	202896157	202896464	arid1a_peaks_969	15	.
chr1	202976371	202976549	arid1a_peaks_970	16	.
chr1	203274684	203274857	arid1a_peaks_971	12	.
chr1	203764992	203765138	arid1a_peaks_972	14	.
chr1	203830690	203830906	arid1a_peaks_973	13	.
chr1	204042359	204042735	arid1a_peaks_974	15	.
chr1	204044001	204044338	arid1a_peaks_975	12	.
chr1	204380855	204380908	arid1a_peaks_976	16	.
chr1	204381154	204381208	arid1a_peaks_977	18	.
chr1	204475369	204475851	arid1a_peaks_978	19	.
chr1	204476081	204476430	arid1a_peaks_979	36	.
chr1	204477466	204477731	arid1a_peaks_980	11	.
chr1	204485089	204485524	arid1a_peaks_981	11	.
chr1	205091230	205091498	arid1a_peaks_982	25	.
chr1	205180254	205180524	arid1a_peaks_983	11	.
chr1	205180763	205180888	arid1a_peaks_984	21	.
chr1	205473971	205474229	arid1a_peaks_985	14	.
chr1	205600047	205600408	arid1a_peaks_986	15	.
chr1	205600743	205600796	arid1a_peaks_987	14	.
chr1	205719266	205719319	arid1a_peaks_988	19	.
chr1	206134011	206134365	arid1a_peaks_989	12	.
chr1	206135288	206135645	arid1a_peaks_990	12	.
chr1	206136620	206136745	arid1a_peaks_991	17	.
chr1	206137193	206137829	arid1a_peaks_992	20	.
chr1	206138698	206138786	arid1a_peaks_993	18	.
chr1	206785598	206786033	arid1a_peaks_994	14	.
chr1	206859225	206859411	arid1a_peaks_995	12	.
chr1	207263059	207263360	arid1a_peaks_996	12	.
chr1	207495671	207495782	arid1a_peaks_997	16	.
chr1	208000131	208000355	arid1a_peaks_998	11	.
chr1	208136889	208137121	arid1a_peaks_999	15	.
chr1	211432212	211432675	arid1a_peaks_1000	23	.
chr1	211688843	211689012	arid1a_peaks_1001	11	.
chr1	211751232	211751285	arid1a_peaks_1002	17	.
chr1	211752027	211752994	arid1a_peaks_1003	13	.
chr1	212208555	212208938	arid1a_peaks_1004	18	.
chr1	212417886	212417992	arid1a_peaks_1005	14	.
chr1	212458042	212458410	arid1a_peaks_1006	12	.
chr1	212458630	212458992	arid1a_peaks_1007	23	.
chr1	212459215	212459470	arid1a_peaks_1008	12	.
chr1	212782095	212782323	arid1a_peaks_1009	17	.
chr1	212964916	212965280	arid1a_peaks_1010	17	.
chr1	213031820	213031957	arid1a_peaks_1011	13	.
chr1	213545551	213545604	arid1a_peaks_1012	11	.
chr1	214162931	214162984	arid1a_peaks_1013	11	.
chr1	214224073	214224312	arid1a_peaks_1014	12	.
chr1	214454147	214454200	arid1a_peaks_1015	11	.
chr1	214454719	214454869	arid1a_peaks_1016	13	.
chr1	214455202	214455424	arid1a_peaks_1017	12	.
chr1	219347158	219347475	arid1a_peaks_1018	11	.
chr1	220267733	220268051	arid1a_peaks_1019	12	.
chr1	220445137	220445190	arid1a_peaks_1020	13	.
chr1	220445646	220445946	arid1a_peaks_1021	18	.
chr1	220863524	220863748	arid1a_peaks_1022	11	.
chr1	220959858	220960072	arid1a_peaks_1023	12	.
chr1	221890477	221890679	arid1a_peaks_1024	11	.
chr1	221916103	221916164	arid1a_peaks_1025	18	.
chr1	221916396	221916449	arid1a_peaks_1026	14	.
chr1	222638749	222638831	arid1a_peaks_1027	11	.
chr1	222817242	222817559	arid1a_peaks_1028	11	.
chr1	222885941	222886224	arid1a_peaks_1029	12	.
chr1	224033159	224033314	arid1a_peaks_1030	16	.
chr1	224033545	224033785	arid1a_peaks_1031	15	.
chr1	224180158	224180671	arid1a_peaks_1032	13	.
chr1	224181684	224181761	arid1a_peaks_1033	11	.
chr1	224389296	224389349	arid1a_peaks_1034	16	.
chr1	225615547	225616001	arid1a_peaks_1035	13	.
chr1	225630666	225630848	arid1a_peaks_1036	11	.
chr1	225840819	225841107	arid1a_peaks_1037	21	.
chr1	225998635	225998775	arid1a_peaks_1038	16	.
chr1	226000973	226001163	arid1a_peaks_1039	11	.
chr1	226069696	226070132	arid1a_peaks_1040	16	.
chr1	226186980	226187065	arid1a_peaks_1041	12	.
chr1	226187355	226187554	arid1a_peaks_1042	11	.
chr1	226249614	226250690	arid1a_peaks_1043	15	.
chr1	226374587	226374688	arid1a_peaks_1044	11	.
chr1	226496408	226496487	arid1a_peaks_1045	20	.
chr1	227127913	227128133	arid1a_peaks_1046	17	.
chr1	227133370	227133611	arid1a_peaks_1047	11	.
chr1	227915913	227916018	arid1a_peaks_1048	17	.
chr1	227922527	227923177	arid1a_peaks_1049	19	.
chr1	228290943	228291139	arid1a_peaks_1050	11	.
chr1	228296984	228297415	arid1a_peaks_1051	17	.
chr1	228327917	228328057	arid1a_peaks_1052	15	.
chr1	228353291	228353722	arid1a_peaks_1053	16	.
chr1	228744649	228744795	arid1a_peaks_1054	11	.
chr1	228745414	228746540	arid1a_peaks_1055	18	.
chr1	228747910	228748124	arid1a_peaks_1056	17	.
chr1	228748354	228748568	arid1a_peaks_1057	22	.
chr1	228749365	228749444	arid1a_peaks_1058	31	.
chr1	228750461	228750667	arid1a_peaks_1059	18	.
chr1	228750911	228751087	arid1a_peaks_1060	13	.
chr1	228751393	228751798	arid1a_peaks_1061	16	.
chr1	228752371	228752596	arid1a_peaks_1062	12	.
chr1	228752852	228752937	arid1a_peaks_1063	33	.
chr1	228753751	228754263	arid1a_peaks_1064	13	.
chr1	228754730	228755277	arid1a_peaks_1065	21	.
chr1	228755788	228755885	arid1a_peaks_1066	15	.
chr1	228756173	228756328	arid1a_peaks_1067	12	.
chr1	228756753	228756829	arid1a_peaks_1068	20	.
chr1	228757145	228757726	arid1a_peaks_1069	19	.
chr1	228758147	228758468	arid1a_peaks_1070	17	.
chr1	228758823	228758990	arid1a_peaks_1071	11	.
chr1	228759241	228759768	arid1a_peaks_1072	21	.
chr1	228760934	228762219	arid1a_peaks_1073	17	.
chr1	228762965	228763208	arid1a_peaks_1074	10	.
chr1	228764021	228764094	arid1a_peaks_1075	12	.
chr1	228765005	228765122	arid1a_peaks_1076	12	.
chr1	228765862	228766997	arid1a_peaks_1077	24	.
chr1	228768317	228769899	arid1a_peaks_1078	18	.
chr1	228770687	228771060	arid1a_peaks_1079	14	.
chr1	228772335	228772555	arid1a_peaks_1080	11	.
chr1	228772775	228773210	arid1a_peaks_1081	19	.
chr1	228773658	228774626	arid1a_peaks_1082	14	.
chr1	228775023	228775315	arid1a_peaks_1083	19	.
chr1	228775863	228776593	arid1a_peaks_1084	16	.
chr1	228777275	228777867	arid1a_peaks_1085	15	.
chr1	228778179	228778759	arid1a_peaks_1086	16	.
chr1	228779480	228779655	arid1a_peaks_1087	14	.
chr1	228779871	228779949	arid1a_peaks_1088	18	.
chr1	228780707	228782450	arid1a_peaks_1089	17	.
chr1	228973968	228974213	arid1a_peaks_1090	18	.
chr1	229100140	229100392	arid1a_peaks_1091	11	.
chr1	229265926	229266062	arid1a_peaks_1092	14	.
chr1	229266718	229266816	arid1a_peaks_1093	13	.
chr1	229267048	229267753	arid1a_peaks_1094	16	.
chr1	229357324	229357567	arid1a_peaks_1095	20	.
chr1	229406727	229407301	arid1a_peaks_1096	31	.
chr1	229643900	229644230	arid1a_peaks_1097	13	.
chr1	229694371	229694866	arid1a_peaks_1098	17	.
chr1	229761908	229762027	arid1a_peaks_1099	14	.
chr1	230202503	230202764	arid1a_peaks_1100	17	.
chr1	231038052	231038105	arid1a_peaks_1101	40	.
chr1	231473200	231473317	arid1a_peaks_1102	11	.
chr1	231473597	231473779	arid1a_peaks_1103	47	.
chr1	231474063	231474197	arid1a_peaks_1104	13	.
chr1	231558134	231558656	arid1a_peaks_1105	12	.
chr1	231664316	231664510	arid1a_peaks_1106	11	.
chr1	231762378	231762435	arid1a_peaks_1107	18	.
chr1	234614097	234614272	arid1a_peaks_1108	11	.
chr1	234735279	234735332	arid1a_peaks_1109	20	.
chr1	234735626	234736303	arid1a_peaks_1110	18	.
chr1	234736522	234736652	arid1a_peaks_1111	23	.
chr1	234740639	234740757	arid1a_peaks_1112	14	.
chr1	234742858	234743454	arid1a_peaks_1113	16	.
chr1	234744128	234745211	arid1a_peaks_1114	15	.
chr1	234745936	234745992	arid1a_peaks_1115	25	.
chr1	234746263	234747026	arid1a_peaks_1116	13	.
chr1	234747738	234748783	arid1a_peaks_1117	16	.
chr1	234749273	234749326	arid1a_peaks_1118	22	.
chr1	234755259	234755433	arid1a_peaks_1119	11	.
chr1	234756250	234756477	arid1a_peaks_1120	12	.
chr1	234756792	234757213	arid1a_peaks_1121	12	.
chr1	234778917	234779169	arid1a_peaks_1122	11	.
chr1	234857267	234857320	arid1a_peaks_1123	19	.
chr1	234858182	234858357	arid1a_peaks_1124	12	.
chr1	234859667	234860256	arid1a_peaks_1125	16	.
chr1	234860469	234860624	arid1a_peaks_1126	14	.
chr1	234952666	234952832	arid1a_peaks_1127	12	.
chr1	234998453	234998616	arid1a_peaks_1128	11	.
chr1	235010175	235010443	arid1a_peaks_1129	13	.
chr1	235011283	235012224	arid1a_peaks_1130	13	.
chr1	235093316	235093890	arid1a_peaks_1131	14	.
chr1	235094479	235094532	arid1a_peaks_1132	15	.
chr1	235096464	235096875	arid1a_peaks_1133	12	.
chr1	235099614	235099828	arid1a_peaks_1134	11	.
chr1	235111506	235111559	arid1a_peaks_1135	20	.
chr1	235114118	235114334	arid1a_peaks_1136	13	.
chr1	235122728	235122798	arid1a_peaks_1137	14	.
chr1	235291812	235292348	arid1a_peaks_1138	24	.
chr1	235305559	235305763	arid1a_peaks_1139	11	.
chr1	235324570	235324830	arid1a_peaks_1140	15	.
chr1	235490632	235490864	arid1a_peaks_1141	17	.
chr1	235491158	235491297	arid1a_peaks_1142	14	.
chr1	235491587	235492134	arid1a_peaks_1143	22	.
chr1	235530694	235531031	arid1a_peaks_1144	16	.
chr1	235668088	235668234	arid1a_peaks_1145	14	.
chr1	235812389	235812796	arid1a_peaks_1146	16	.
chr1	235813114	235813419	arid1a_peaks_1147	12	.
chr1	236029904	236030049	arid1a_peaks_1148	14	.
chr1	236227647	236227903	arid1a_peaks_1149	13	.
chr1	236228659	236228873	arid1a_peaks_1150	11	.
chr1	236304634	236304691	arid1a_peaks_1151	14	.
chr1	236444914	236445275	arid1a_peaks_1152	13	.
chr1	236686899	236686960	arid1a_peaks_1153	15	.
chr1	241803921	241804237	arid1a_peaks_1154	19	.
chr1	243418281	243418352	arid1a_peaks_1155	25	.
chr1	243419094	243419147	arid1a_peaks_1156	13	.
chr1	243669393	243669620	arid1a_peaks_1157	11	.
chr1	244615170	244615269	arid1a_peaks_1158	12	.
chr1	244816144	244816755	arid1a_peaks_1159	13	.
chr1	244996903	244997136	arid1a_peaks_1160	15	.
chr1	244997617	244997865	arid1a_peaks_1161	12	.
chr1	244998516	244999172	arid1a_peaks_1162	22	.
chr1	245026415	245026729	arid1a_peaks_1163	17	.
chr1	245027068	245027121	arid1a_peaks_1164	11	.
chr1	245027548	245028095	arid1a_peaks_1165	16	.
chr1	245035165	245035218	arid1a_peaks_1166	12	.
chr1	245133133	245133331	arid1a_peaks_1167	18	.
chr1	245133633	245133800	arid1a_peaks_1168	14	.
chr1	245134035	245134355	arid1a_peaks_1169	13	.
chr1	245134590	245134759	arid1a_peaks_1170	11	.
chr1	246670507	246670673	arid1a_peaks_1171	19	.
chr1	246728965	246729747	arid1a_peaks_1172	25	.
chr1	246730034	246730250	arid1a_peaks_1173	11	.
chr1	247094375	247094451	arid1a_peaks_1174	11	.
chr1	247094871	247095079	arid1a_peaks_1175	36	.
chr1	247095364	247095584	arid1a_peaks_1176	13	.
chr1	247171295	247171348	arid1a_peaks_1177	14	.
chr1	247275072	247275519	arid1a_peaks_1178	19	.
chr1	247276615	247276672	arid1a_peaks_1179	20	.
chr1	247495243	247495460	arid1a_peaks_1180	12	.
chr1	249132255	249132548	arid1a_peaks_1181	25	.
chr1	249153285	249153554	arid1a_peaks_1182	18	.
chr1	249167244	249167688	arid1a_peaks_1183	16	.
chr1	249167999	249168537	arid1a_peaks_1184	26	.
chr1	249200594	249200684	arid1a_peaks_1185	13	.
chr10	1035368	1035634	arid1a_peaks_1186	11	.
chr10	1094454	1095278	arid1a_peaks_1187	15	.
chr10	1282188	1282293	arid1a_peaks_1188	11	.
chr10	3825171	3825931	arid1a_peaks_1189	16	.
chr10	3826885	3828348	arid1a_peaks_1190	17	.
chr10	4985626	4985679	arid1a_peaks_1191	26	.
chr10	4988657	4988775	arid1a_peaks_1192	12	.
chr10	4989563	4989616	arid1a_peaks_1193	15	.
chr10	4990053	4990624	arid1a_peaks_1194	12	.
chr10	5006632	5006732	arid1a_peaks_1195	17	.
chr10	5009233	5009449	arid1a_peaks_1196	11	.
chr10	5023523	5023743	arid1a_peaks_1197	12	.
chr10	5112653	5112910	arid1a_peaks_1198	18	.
chr10	5113513	5114108	arid1a_peaks_1199	24	.
chr10	5189496	5190000	arid1a_peaks_1200	16	.
chr10	5488506	5488764	arid1a_peaks_1201	14	.
chr10	5490607	5490755	arid1a_peaks_1202	18	.
chr10	5590514	5590825	arid1a_peaks_1203	20	.
chr10	5701437	5701690	arid1a_peaks_1204	13	.
chr10	5702744	5702797	arid1a_peaks_1205	14	.
chr10	5726312	5726874	arid1a_peaks_1206	15	.
chr10	5727492	5727687	arid1a_peaks_1207	11	.
chr10	5854701	5855034	arid1a_peaks_1208	18	.
chr10	5855272	5855873	arid1a_peaks_1209	28	.
chr10	5898220	5898273	arid1a_peaks_1210	18	.
chr10	5931600	5932075	arid1a_peaks_1211	16	.
chr10	6055894	6056109	arid1a_peaks_1212	14	.
chr10	6130774	6131006	arid1a_peaks_1213	22	.
chr10	6342420	6342573	arid1a_peaks_1214	11	.
chr10	7583446	7583600	arid1a_peaks_1215	11	.
chr10	7748762	7748990	arid1a_peaks_1216	19	.
chr10	7749318	7749465	arid1a_peaks_1217	11	.
chr10	11653620	11653689	arid1a_peaks_1218	15	.
chr10	11799692	11800009	arid1a_peaks_1219	11	.
chr10	11865386	11865670	arid1a_peaks_1220	13	.
chr10	12084864	12085494	arid1a_peaks_1221	23	.
chr10	12110514	12110567	arid1a_peaks_1222	25	.
chr10	12171352	12171617	arid1a_peaks_1223	13	.
chr10	13203504	13203641	arid1a_peaks_1224	11	.
chr10	13342005	13342078	arid1a_peaks_1225	20	.
chr10	13344292	13344502	arid1a_peaks_1226	12	.
chr10	13390467	13390566	arid1a_peaks_1227	11	.
chr10	13572017	13572137	arid1a_peaks_1228	11	.
chr10	14630509	14630759	arid1a_peaks_1229	21	.
chr10	14880145	14880198	arid1a_peaks_1230	17	.
chr10	14920358	14920711	arid1a_peaks_1231	16	.
chr10	14921245	14921458	arid1a_peaks_1232	11	.
chr10	15001378	15001816	arid1a_peaks_1233	14	.
chr10	15139027	15139606	arid1a_peaks_1234	21	.
chr10	15265392	15265609	arid1a_peaks_1235	11	.
chr10	15376816	15377002	arid1a_peaks_1236	13	.
chr10	15902074	15902154	arid1a_peaks_1237	11	.
chr10	17243485	17243733	arid1a_peaks_1238	15	.
chr10	17658832	17659754	arid1a_peaks_1239	14	.
chr10	17685895	17686346	arid1a_peaks_1240	17	.
chr10	18916767	18916923	arid1a_peaks_1241	11	.
chr10	18947647	18947729	arid1a_peaks_1242	11	.
chr10	18948352	18948676	arid1a_peaks_1243	16	.
chr10	18949086	18949188	arid1a_peaks_1244	13	.
chr10	21783611	21783843	arid1a_peaks_1245	13	.
chr10	21784547	21785278	arid1a_peaks_1246	22	.
chr10	21785519	21786489	arid1a_peaks_1247	13	.
chr10	21794810	21795137	arid1a_peaks_1248	18	.
chr10	21805112	21805243	arid1a_peaks_1249	12	.
chr10	21814371	21815078	arid1a_peaks_1250	29	.
chr10	21815418	21815577	arid1a_peaks_1251	19	.
chr10	21815870	21816053	arid1a_peaks_1252	13	.
chr10	21816280	21816906	arid1a_peaks_1253	13	.
chr10	21822440	21824221	arid1a_peaks_1254	19	.
chr10	22518375	22518576	arid1a_peaks_1255	18	.
chr10	22605728	22605862	arid1a_peaks_1256	11	.
chr10	22629383	22629548	arid1a_peaks_1257	11	.
chr10	22629803	22629934	arid1a_peaks_1258	11	.
chr10	23727718	23728027	arid1a_peaks_1259	21	.
chr10	25011544	25011684	arid1a_peaks_1260	11	.
chr10	25013510	25013647	arid1a_peaks_1261	15	.
chr10	25305727	25305975	arid1a_peaks_1262	11	.
chr10	27149455	27149525	arid1a_peaks_1263	15	.
chr10	27389248	27389516	arid1a_peaks_1264	21	.
chr10	27444103	27444379	arid1a_peaks_1265	15	.
chr10	27529995	27530172	arid1a_peaks_1266	11	.
chr10	27530648	27530825	arid1a_peaks_1267	13	.
chr10	27793116	27793261	arid1a_peaks_1268	23	.
chr10	28822811	28822991	arid1a_peaks_1269	11	.
chr10	29228936	29229281	arid1a_peaks_1270	20	.
chr10	29607483	29607776	arid1a_peaks_1271	14	.
chr10	29698438	29698544	arid1a_peaks_1272	15	.
chr10	30638287	30638431	arid1a_peaks_1273	13	.
chr10	30722303	30722943	arid1a_peaks_1274	16	.
chr10	30723551	30723747	arid1a_peaks_1275	17	.
chr10	30831064	30831541	arid1a_peaks_1276	11	.
chr10	30831861	30832118	arid1a_peaks_1277	16	.
chr10	31608232	31608309	arid1a_peaks_1278	11	.
chr10	31609018	31609071	arid1a_peaks_1279	16	.
chr10	32216817	32217359	arid1a_peaks_1280	16	.
chr10	32217699	32218108	arid1a_peaks_1281	18	.
chr10	32344907	32345658	arid1a_peaks_1282	16	.
chr10	32635535	32635674	arid1a_peaks_1283	16	.
chr10	32636005	32636058	arid1a_peaks_1284	41	.
chr10	32735013	32735174	arid1a_peaks_1285	15	.
chr10	33246624	33246695	arid1a_peaks_1286	34	.
chr10	33246920	33247073	arid1a_peaks_1287	13	.
chr10	33247330	33247439	arid1a_peaks_1288	13	.
chr10	33798295	33798505	arid1a_peaks_1289	12	.
chr10	35103581	35103800	arid1a_peaks_1290	11	.
chr10	35379299	35379793	arid1a_peaks_1291	11	.
chr10	35415589	35415984	arid1a_peaks_1292	20	.
chr10	35626243	35626296	arid1a_peaks_1293	11	.
chr10	38146499	38147114	arid1a_peaks_1294	18	.
chr10	38265367	38265507	arid1a_peaks_1295	13	.
chr10	38299597	38299962	arid1a_peaks_1296	14	.
chr10	38645606	38645806	arid1a_peaks_1297	13	.
chr10	38691002	38691192	arid1a_peaks_1298	18	.
chr10	43891479	43893048	arid1a_peaks_1299	16	.
chr10	43903930	43904780	arid1a_peaks_1300	15	.
chr10	43916051	43916456	arid1a_peaks_1301	13	.
chr10	43932061	43932659	arid1a_peaks_1302	20	.
chr10	43950617	43951219	arid1a_peaks_1303	32	.
chr10	44754861	44755099	arid1a_peaks_1304	11	.
chr10	45454816	45454881	arid1a_peaks_1305	30	.
chr10	45455358	45455462	arid1a_peaks_1306	16	.
chr10	45473853	45474202	arid1a_peaks_1307	11	.
chr10	46090035	46090421	arid1a_peaks_1308	14	.
chr10	46167979	46168406	arid1a_peaks_1309	12	.
chr10	46222424	46222709	arid1a_peaks_1310	22	.
chr10	46913745	46913835	arid1a_peaks_1311	11	.
chr10	46914060	46914113	arid1a_peaks_1312	18	.
chr10	46951424	46951533	arid1a_peaks_1313	13	.
chr10	47395903	47395994	arid1a_peaks_1314	16	.
chr10	48354802	48354861	arid1a_peaks_1315	14	.
chr10	49514407	49514703	arid1a_peaks_1316	12	.
chr10	51542973	51543112	arid1a_peaks_1317	11	.
chr10	51571466	51571679	arid1a_peaks_1318	14	.
chr10	51572223	51572561	arid1a_peaks_1319	17	.
chr10	51827631	51827731	arid1a_peaks_1320	13	.
chr10	52383867	52384930	arid1a_peaks_1321	18	.
chr10	52643033	52643127	arid1a_peaks_1322	11	.
chr10	60027592	60028126	arid1a_peaks_1323	13	.
chr10	60028437	60029350	arid1a_peaks_1324	21	.
chr10	60144968	60145104	arid1a_peaks_1325	11	.
chr10	60833044	60833484	arid1a_peaks_1326	12	.
chr10	60935771	60935910	arid1a_peaks_1327	14	.
chr10	60936168	60936883	arid1a_peaks_1328	15	.
chr10	62538024	62538077	arid1a_peaks_1329	15	.
chr10	62827540	62827645	arid1a_peaks_1330	11	.
chr10	63662557	63662685	arid1a_peaks_1331	11	.
chr10	64028456	64028597	arid1a_peaks_1332	11	.
chr10	64576780	64576919	arid1a_peaks_1333	14	.
chr10	64892610	64892786	arid1a_peaks_1334	11	.
chr10	64893223	64893488	arid1a_peaks_1335	11	.
chr10	65028784	65028937	arid1a_peaks_1336	15	.
chr10	65225162	65225335	arid1a_peaks_1337	11	.
chr10	65225677	65226132	arid1a_peaks_1338	13	.
chr10	65280643	65280716	arid1a_peaks_1339	11	.
chr10	65281393	65281852	arid1a_peaks_1340	11	.
chr10	65389833	65390206	arid1a_peaks_1341	14	.
chr10	69523996	69524501	arid1a_peaks_1342	30	.
chr10	69563032	69563242	arid1a_peaks_1343	11	.
chr10	69644213	69644471	arid1a_peaks_1344	13	.
chr10	69644704	69645049	arid1a_peaks_1345	18	.
chr10	69835060	69835387	arid1a_peaks_1346	16	.
chr10	70091717	70092037	arid1a_peaks_1347	19	.
chr10	70092602	70092884	arid1a_peaks_1348	18	.
chr10	70231690	70231791	arid1a_peaks_1349	22	.
chr10	70287020	70287255	arid1a_peaks_1350	11	.
chr10	70480808	70480968	arid1a_peaks_1351	14	.
chr10	70481241	70481380	arid1a_peaks_1352	18	.
chr10	70588057	70588194	arid1a_peaks_1353	14	.
chr10	70636489	70636667	arid1a_peaks_1354	14	.
chr10	70660779	70660962	arid1a_peaks_1355	17	.
chr10	70715951	70716015	arid1a_peaks_1356	19	.
chr10	70817122	70817394	arid1a_peaks_1357	12	.
chr10	70883924	70883981	arid1a_peaks_1358	25	.
chr10	70940071	70940192	arid1a_peaks_1359	19	.
chr10	71892472	71892525	arid1a_peaks_1360	15	.
chr10	71992872	71993395	arid1a_peaks_1361	27	.
chr10	72112409	72112597	arid1a_peaks_1362	11	.
chr10	72142258	72142675	arid1a_peaks_1363	11	.
chr10	72164229	72164410	arid1a_peaks_1364	11	.
chr10	73610531	73610584	arid1a_peaks_1365	19	.
chr10	73610808	73611380	arid1a_peaks_1366	17	.
chr10	73790234	73790287	arid1a_peaks_1367	15	.
chr10	73790642	73790821	arid1a_peaks_1368	17	.
chr10	73804431	73804585	arid1a_peaks_1369	11	.
chr10	73975698	73976144	arid1a_peaks_1370	12	.
chr10	74020419	74020610	arid1a_peaks_1371	14	.
chr10	74033055	74033930	arid1a_peaks_1372	18	.
chr10	74034281	74034476	arid1a_peaks_1373	15	.
chr10	74034704	74035307	arid1a_peaks_1374	11	.
chr10	74036051	74036355	arid1a_peaks_1375	13	.
chr10	74036763	74036923	arid1a_peaks_1376	11	.
chr10	74079323	74079952	arid1a_peaks_1377	15	.
chr10	74080749	74080938	arid1a_peaks_1378	21	.
chr10	74082322	74082570	arid1a_peaks_1379	14	.
chr10	74088507	74088560	arid1a_peaks_1380	13	.
chr10	74114361	74114616	arid1a_peaks_1381	20	.
chr10	74308969	74309084	arid1a_peaks_1382	11	.
chr10	74856302	74856989	arid1a_peaks_1383	16	.
chr10	74870998	74871081	arid1a_peaks_1384	11	.
chr10	74927801	74928166	arid1a_peaks_1385	13	.
chr10	75006844	75007114	arid1a_peaks_1386	11	.
chr10	75012186	75012294	arid1a_peaks_1387	13	.
chr10	75012682	75012797	arid1a_peaks_1388	11	.
chr10	75173731	75174020	arid1a_peaks_1389	19	.
chr10	75255857	75255969	arid1a_peaks_1390	11	.
chr10	75346103	75346250	arid1a_peaks_1391	11	.
chr10	75490445	75490498	arid1a_peaks_1392	18	.
chr10	75504103	75504305	arid1a_peaks_1393	15	.
chr10	75545159	75545714	arid1a_peaks_1394	16	.
chr10	75571393	75571613	arid1a_peaks_1395	21	.
chr10	75634551	75634690	arid1a_peaks_1396	13	.
chr10	75666627	75666747	arid1a_peaks_1397	11	.
chr10	75693698	75693809	arid1a_peaks_1398	12	.
chr10	75757328	75757465	arid1a_peaks_1399	14	.
chr10	75910357	75911326	arid1a_peaks_1400	14	.
chr10	75936258	75936395	arid1a_peaks_1401	11	.
chr10	76586179	76586639	arid1a_peaks_1402	14	.
chr10	76587109	76587330	arid1a_peaks_1403	11	.
chr10	76871273	76872012	arid1a_peaks_1404	14	.
chr10	76970121	76970748	arid1a_peaks_1405	16	.
chr10	76995319	76995793	arid1a_peaks_1406	12	.
chr10	77159481	77159779	arid1a_peaks_1407	13	.
chr10	77161531	77162254	arid1a_peaks_1408	16	.
chr10	77162474	77162647	arid1a_peaks_1409	15	.
chr10	77163182	77163821	arid1a_peaks_1410	14	.
chr10	77164077	77164473	arid1a_peaks_1411	11	.
chr10	77165117	77165255	arid1a_peaks_1412	11	.
chr10	77169123	77169369	arid1a_peaks_1413	13	.
chr10	77190974	77191219	arid1a_peaks_1414	17	.
chr10	77524100	77524219	arid1a_peaks_1415	13	.
chr10	77810984	77811037	arid1a_peaks_1416	18	.
chr10	79669851	79669940	arid1a_peaks_1417	12	.
chr10	79789052	79789409	arid1a_peaks_1418	13	.
chr10	79793641	79793694	arid1a_peaks_1419	11	.
chr10	80063058	80063269	arid1a_peaks_1420	16	.
chr10	80731789	80731842	arid1a_peaks_1421	16	.
chr10	80732472	80732623	arid1a_peaks_1422	16	.
chr10	80732909	80733375	arid1a_peaks_1423	17	.
chr10	80733599	80734014	arid1a_peaks_1424	17	.
chr10	80734400	80734618	arid1a_peaks_1425	12	.
chr10	80826619	80826674	arid1a_peaks_1426	30	.
chr10	80829241	80829294	arid1a_peaks_1427	15	.
chr10	80830265	80830608	arid1a_peaks_1428	17	.
chr10	80853744	80853931	arid1a_peaks_1429	11	.
chr10	81095955	81096008	arid1a_peaks_1430	13	.
chr10	81838594	81839056	arid1a_peaks_1431	13	.
chr10	81965267	81965473	arid1a_peaks_1432	11	.
chr10	82024600	82024694	arid1a_peaks_1433	11	.
chr10	82041720	82041881	arid1a_peaks_1434	11	.
chr10	82167808	82168944	arid1a_peaks_1435	16	.
chr10	82213619	82213784	arid1a_peaks_1436	11	.
chr10	82215162	82215294	arid1a_peaks_1437	11	.
chr10	86088222	86088439	arid1a_peaks_1438	19	.
chr10	88159727	88160080	arid1a_peaks_1439	14	.
chr10	88280842	88281647	arid1a_peaks_1440	20	.
chr10	88515437	88515630	arid1a_peaks_1441	13	.
chr10	88515908	88516118	arid1a_peaks_1442	15	.
chr10	88516696	88516947	arid1a_peaks_1443	21	.
chr10	88855053	88855418	arid1a_peaks_1444	20	.
chr10	89102432	89102851	arid1a_peaks_1445	18	.
chr10	89264259	89264494	arid1a_peaks_1446	11	.
chr10	89265430	89265640	arid1a_peaks_1447	11	.
chr10	89577537	89577814	arid1a_peaks_1448	15	.
chr10	89621506	89622601	arid1a_peaks_1449	16	.
chr10	89622929	89623491	arid1a_peaks_1450	13	.
chr10	91092126	91092301	arid1a_peaks_1451	11	.
chr10	91404298	91404527	arid1a_peaks_1452	14	.
chr10	91404917	91404970	arid1a_peaks_1453	11	.
chr10	91405313	91405438	arid1a_peaks_1454	11	.
chr10	91461025	91461444	arid1a_peaks_1455	14	.
chr10	92631854	92631947	arid1a_peaks_1456	13	.
chr10	92923277	92923470	arid1a_peaks_1457	12	.
chr10	92979572	92979774	arid1a_peaks_1458	13	.
chr10	92980170	92980560	arid1a_peaks_1459	14	.
chr10	93169763	93169870	arid1a_peaks_1460	13	.
chr10	93392883	93393020	arid1a_peaks_1461	11	.
chr10	93557970	93558407	arid1a_peaks_1462	13	.
chr10	93668808	93668861	arid1a_peaks_1463	12	.
chr10	94333622	94333949	arid1a_peaks_1464	25	.
chr10	94352238	94352496	arid1a_peaks_1465	16	.
chr10	94352886	94353156	arid1a_peaks_1466	15	.
chr10	94449167	94449271	arid1a_peaks_1467	15	.
chr10	94449612	94449795	arid1a_peaks_1468	14	.
chr10	94450150	94450476	arid1a_peaks_1469	18	.
chr10	94451206	94451371	arid1a_peaks_1470	23	.
chr10	94451616	94451818	arid1a_peaks_1471	13	.
chr10	94452279	94452779	arid1a_peaks_1472	13	.
chr10	94455448	94455806	arid1a_peaks_1473	13	.
chr10	94608333	94608712	arid1a_peaks_1474	13	.
chr10	95256720	95256773	arid1a_peaks_1475	11	.
chr10	95360294	95360488	arid1a_peaks_1476	11	.
chr10	95360890	95361467	arid1a_peaks_1477	18	.
chr10	95462037	95462643	arid1a_peaks_1478	16	.
chr10	97038405	97038510	arid1a_peaks_1479	11	.
chr10	97106962	97107015	arid1a_peaks_1480	26	.
chr10	97321267	97321490	arid1a_peaks_1481	11	.
chr10	97416232	97416637	arid1a_peaks_1482	12	.
chr10	97667639	97667865	arid1a_peaks_1483	15	.
chr10	97849656	97849920	arid1a_peaks_1484	20	.
chr10	97889600	97890348	arid1a_peaks_1485	13	.
chr10	98346716	98346914	arid1a_peaks_1486	17	.
chr10	98436250	98436303	arid1a_peaks_1487	14	.
chr10	98561361	98561504	arid1a_peaks_1488	18	.
chr10	98592086	98592391	arid1a_peaks_1489	12	.
chr10	98592649	98592769	arid1a_peaks_1490	16	.
chr10	98900147	98900430	arid1a_peaks_1491	11	.
chr10	99051919	99052490	arid1a_peaks_1492	13	.
chr10	99079051	99079225	arid1a_peaks_1493	13	.
chr10	99087823	99087942	arid1a_peaks_1494	11	.
chr10	99088323	99088376	arid1a_peaks_1495	11	.
chr10	99094521	99095007	arid1a_peaks_1496	17	.
chr10	99185822	99186011	arid1a_peaks_1497	15	.
chr10	99205907	99206163	arid1a_peaks_1498	15	.
chr10	99258041	99258736	arid1a_peaks_1499	14	.
chr10	99400203	99400509	arid1a_peaks_1500	22	.
chr10	99447062	99447313	arid1a_peaks_1501	11	.
chr10	99497407	99497591	arid1a_peaks_1502	19	.
chr10	99894756	99894836	arid1a_peaks_1503	11	.
chr10	100206638	100206798	arid1a_peaks_1504	18	.
chr10	101380482	101381247	arid1a_peaks_1505	15	.
chr10	101418938	101419026	arid1a_peaks_1506	11	.
chr10	101492063	101492458	arid1a_peaks_1507	18	.
chr10	101544073	101544180	arid1a_peaks_1508	11	.
chr10	101572208	101572291	arid1a_peaks_1509	11	.
chr10	101945254	101945400	arid1a_peaks_1510	11	.
chr10	101945668	101945831	arid1a_peaks_1511	14	.
chr10	102046294	102046468	arid1a_peaks_1512	13	.
chr10	102106097	102106403	arid1a_peaks_1513	15	.
chr10	102106659	102107108	arid1a_peaks_1514	11	.
chr10	102108104	102108157	arid1a_peaks_1515	14	.
chr10	102131269	102131411	arid1a_peaks_1516	13	.
chr10	102133138	102133636	arid1a_peaks_1517	15	.
chr10	102672295	102672803	arid1a_peaks_1518	12	.
chr10	102673031	102673180	arid1a_peaks_1519	15	.
chr10	102746859	102747232	arid1a_peaks_1520	18	.
chr10	102757507	102757579	arid1a_peaks_1521	18	.
chr10	102768489	102768604	arid1a_peaks_1522	11	.
chr10	102791635	102791911	arid1a_peaks_1523	11	.
chr10	102820377	102820489	arid1a_peaks_1524	11	.
chr10	102821100	102821252	arid1a_peaks_1525	13	.
chr10	102822200	102822600	arid1a_peaks_1526	12	.
chr10	102825975	102826468	arid1a_peaks_1527	15	.
chr10	102827197	102827625	arid1a_peaks_1528	13	.
chr10	103124603	103124690	arid1a_peaks_1529	65	.
chr10	103453917	103454084	arid1a_peaks_1530	16	.
chr10	103454436	103454731	arid1a_peaks_1531	11	.
chr10	103577813	103578799	arid1a_peaks_1532	13	.
chr10	103815778	103816008	arid1a_peaks_1533	21	.
chr10	103879543	103879672	arid1a_peaks_1534	11	.
chr10	103911900	103911953	arid1a_peaks_1535	12	.
chr10	104153903	104154241	arid1a_peaks_1536	19	.
chr10	104179447	104179703	arid1a_peaks_1537	15	.
chr10	104180567	104181251	arid1a_peaks_1538	16	.
chr10	104261947	104262518	arid1a_peaks_1539	12	.
chr10	104263733	104263817	arid1a_peaks_1540	20	.
chr10	104356721	104356774	arid1a_peaks_1541	15	.
chr10	104401967	104402286	arid1a_peaks_1542	15	.
chr10	104402802	104402985	arid1a_peaks_1543	12	.
chr10	104403208	104403647	arid1a_peaks_1544	16	.
chr10	104404024	104404301	arid1a_peaks_1545	16	.
chr10	104420947	104421222	arid1a_peaks_1546	16	.
chr10	104473436	104473667	arid1a_peaks_1547	14	.
chr10	104613726	104614236	arid1a_peaks_1548	15	.
chr10	104629121	104629349	arid1a_peaks_1549	14	.
chr10	104677419	104678477	arid1a_peaks_1550	20	.
chr10	105110756	105110915	arid1a_peaks_1551	16	.
chr10	105127762	105128252	arid1a_peaks_1552	17	.
chr10	105155854	105156720	arid1a_peaks_1553	14	.
chr10	105420850	105420991	arid1a_peaks_1554	12	.
chr10	105554003	105554170	arid1a_peaks_1555	11	.
chr10	105677785	105678042	arid1a_peaks_1556	12	.
chr10	105726730	105726792	arid1a_peaks_1557	23	.
chr10	105991956	105992538	arid1a_peaks_1558	12	.
chr10	106098288	106098460	arid1a_peaks_1559	29	.
chr10	111767271	111767434	arid1a_peaks_1560	12	.
chr10	111767739	111768089	arid1a_peaks_1561	16	.
chr10	111768343	111768396	arid1a_peaks_1562	15	.
chr10	111986584	111986646	arid1a_peaks_1563	11	.
chr10	112064650	112064778	arid1a_peaks_1564	11	.
chr10	112327428	112327679	arid1a_peaks_1565	11	.
chr10	112606061	112606215	arid1a_peaks_1566	11	.
chr10	112631484	112631732	arid1a_peaks_1567	23	.
chr10	112678372	112678467	arid1a_peaks_1568	16	.
chr10	112678700	112678974	arid1a_peaks_1569	11	.
chr10	112680033	112680101	arid1a_peaks_1570	14	.
chr10	113987335	113987541	arid1a_peaks_1571	11	.
chr10	114021258	114021540	arid1a_peaks_1572	21	.
chr10	114034974	114035169	arid1a_peaks_1573	12	.
chr10	114035624	114035732	arid1a_peaks_1574	11	.
chr10	114055614	114055841	arid1a_peaks_1575	11	.
chr10	114133636	114133740	arid1a_peaks_1576	11	.
chr10	114154289	114154608	arid1a_peaks_1577	12	.
chr10	114206465	114206964	arid1a_peaks_1578	15	.
chr10	114658573	114658805	arid1a_peaks_1579	15	.
chr10	114709806	114710171	arid1a_peaks_1580	12	.
chr10	114713065	114713211	arid1a_peaks_1581	17	.
chr10	115614062	115614301	arid1a_peaks_1582	14	.
chr10	115614610	115614901	arid1a_peaks_1583	11	.
chr10	118502434	118502609	arid1a_peaks_1584	11	.
chr10	119134948	119135414	arid1a_peaks_1585	15	.
chr10	119806212	119806265	arid1a_peaks_1586	11	.
chr10	120514224	120515062	arid1a_peaks_1587	20	.
chr10	120788651	120789329	arid1a_peaks_1588	18	.
chr10	120839756	120840644	arid1a_peaks_1589	17	.
chr10	120840965	120841018	arid1a_peaks_1590	13	.
chr10	120880536	120880718	arid1a_peaks_1591	15	.
chr10	120937857	120938334	arid1a_peaks_1592	18	.
chr10	120966956	120967009	arid1a_peaks_1593	12	.
chr10	120996367	120996548	arid1a_peaks_1594	11	.
chr10	121030183	121030366	arid1a_peaks_1595	11	.
chr10	121076280	121076382	arid1a_peaks_1596	13	.
chr10	121100667	121100912	arid1a_peaks_1597	13	.
chr10	121355602	121355738	arid1a_peaks_1598	11	.
chr10	121356178	121356479	arid1a_peaks_1599	20	.
chr10	121410516	121410802	arid1a_peaks_1600	16	.
chr10	121632448	121632802	arid1a_peaks_1601	14	.
chr10	121652230	121652361	arid1a_peaks_1602	12	.
chr10	122610921	122611383	arid1a_peaks_1603	13	.
chr10	123686182	123686243	arid1a_peaks_1604	15	.
chr10	123686981	123687237	arid1a_peaks_1605	14	.
chr10	123687931	123688161	arid1a_peaks_1606	11	.
chr10	123734878	123734996	arid1a_peaks_1607	12	.
chr10	123872763	123873031	arid1a_peaks_1608	19	.
chr10	123873285	123873350	arid1a_peaks_1609	18	.
chr10	124069783	124070313	arid1a_peaks_1610	23	.
chr10	124133706	124134248	arid1a_peaks_1611	16	.
chr10	124134661	124134892	arid1a_peaks_1612	16	.
chr10	124135385	124135467	arid1a_peaks_1613	17	.
chr10	124713710	124714026	arid1a_peaks_1614	28	.
chr10	124739889	124740205	arid1a_peaks_1615	17	.
chr10	124768513	124768734	arid1a_peaks_1616	29	.
chr10	124769069	124769122	arid1a_peaks_1617	12	.
chr10	124779550	124780093	arid1a_peaks_1618	15	.
chr10	126107402	126107481	arid1a_peaks_1619	18	.
chr10	126150544	126150933	arid1a_peaks_1620	11	.
chr10	126159402	126159460	arid1a_peaks_1621	24	.
chr10	126480077	126480401	arid1a_peaks_1622	11	.
chr10	126490163	126490483	arid1a_peaks_1623	17	.
chr10	126605428	126605481	arid1a_peaks_1624	11	.
chr10	127407504	127407811	arid1a_peaks_1625	19	.
chr10	127408119	127408654	arid1a_peaks_1626	14	.
chr10	127511726	127512277	arid1a_peaks_1627	26	.
chr10	128593874	128593927	arid1a_peaks_1628	15	.
chr10	131908826	131909299	arid1a_peaks_1629	14	.
chr10	131934562	131934834	arid1a_peaks_1630	11	.
chr10	133794960	133795111	arid1a_peaks_1631	11	.
chr10	133795361	133795728	arid1a_peaks_1632	26	.
chr10	133811069	133811236	arid1a_peaks_1633	11	.
chr10	134145105	134145785	arid1a_peaks_1634	25	.
chr10	134177918	134177975	arid1a_peaks_1635	22	.
chr10	134209685	134209976	arid1a_peaks_1636	18	.
chr10	134260695	134260803	arid1a_peaks_1637	16	.
chr10	134265980	134266129	arid1a_peaks_1638	11	.
chr10	134330671	134330724	arid1a_peaks_1639	19	.
chr10	134404806	134404859	arid1a_peaks_1640	11	.
chr10	135122354	135122583	arid1a_peaks_1641	22	.
chr10	135161714	135161855	arid1a_peaks_1642	11	.
chr10	135171111	135171490	arid1a_peaks_1643	15	.
chr10	135171762	135172049	arid1a_peaks_1644	12	.
chr10	135187186	135187373	arid1a_peaks_1645	18	.
chr10	135191752	135191808	arid1a_peaks_1646	22	.
chr10	135192033	135192194	arid1a_peaks_1647	12	.
chr10	135207443	135208135	arid1a_peaks_1648	18	.
chr10	135481697	135481792	arid1a_peaks_1649	11	.
chr10	135491800	135492042	arid1a_peaks_1650	16	.
chr11	127813	128052	arid1a_peaks_1651	11	.
chr11	392882	392989	arid1a_peaks_1652	11	.
chr11	447991	448236	arid1a_peaks_1653	11	.
chr11	506715	507283	arid1a_peaks_1654	24	.
chr11	518832	519136	arid1a_peaks_1655	12	.
chr11	535796	535872	arid1a_peaks_1656	11	.
chr11	536143	536222	arid1a_peaks_1657	24	.
chr11	576346	576537	arid1a_peaks_1658	11	.
chr11	577403	577626	arid1a_peaks_1659	15	.
chr11	695414	695694	arid1a_peaks_1660	13	.
chr11	705922	706203	arid1a_peaks_1661	12	.
chr11	707218	707535	arid1a_peaks_1662	15	.
chr11	747535	747588	arid1a_peaks_1663	11	.
chr11	777129	777554	arid1a_peaks_1664	12	.
chr11	797034	797252	arid1a_peaks_1665	11	.
chr11	809277	809544	arid1a_peaks_1666	22	.
chr11	809783	810018	arid1a_peaks_1667	11	.
chr11	819579	819632	arid1a_peaks_1668	21	.
chr11	819997	820091	arid1a_peaks_1669	12	.
chr11	839730	839942	arid1a_peaks_1670	11	.
chr11	841093	841146	arid1a_peaks_1671	14	.
chr11	842474	843071	arid1a_peaks_1672	18	.
chr11	910457	910526	arid1a_peaks_1673	11	.
chr11	1160373	1160473	arid1a_peaks_1674	11	.
chr11	1326305	1326634	arid1a_peaks_1675	13	.
chr11	1330766	1331055	arid1a_peaks_1676	24	.
chr11	1710994	1711280	arid1a_peaks_1677	19	.
chr11	1712345	1712545	arid1a_peaks_1678	11	.
chr11	1898301	1898436	arid1a_peaks_1679	15	.
chr11	1990529	1991084	arid1a_peaks_1680	17	.
chr11	2004175	2004700	arid1a_peaks_1681	12	.
chr11	2009246	2009512	arid1a_peaks_1682	13	.
chr11	2009731	2010172	arid1a_peaks_1683	19	.
chr11	2010413	2010616	arid1a_peaks_1684	12	.
chr11	2011032	2011244	arid1a_peaks_1685	14	.
chr11	2011491	2011695	arid1a_peaks_1686	14	.
chr11	2158668	2158969	arid1a_peaks_1687	19	.
chr11	2234157	2234262	arid1a_peaks_1688	15	.
chr11	2421525	2421938	arid1a_peaks_1689	18	.
chr11	2584299	2584544	arid1a_peaks_1690	18	.
chr11	2721093	2721496	arid1a_peaks_1691	11	.
chr11	2721974	2722052	arid1a_peaks_1692	15	.
chr11	2751700	2752075	arid1a_peaks_1693	16	.
chr11	3400299	3400382	arid1a_peaks_1694	12	.
chr11	3404868	3404922	arid1a_peaks_1695	46	.
chr11	3663449	3663565	arid1a_peaks_1696	11	.
chr11	3818106	3818220	arid1a_peaks_1697	17	.
chr11	3818749	3818831	arid1a_peaks_1698	15	.
chr11	3862556	3862703	arid1a_peaks_1699	17	.
chr11	3876410	3876581	arid1a_peaks_1700	13	.
chr11	3877482	3877630	arid1a_peaks_1701	11	.
chr11	4115925	4116160	arid1a_peaks_1702	15	.
chr11	6624974	6625197	arid1a_peaks_1703	15	.
chr11	6633569	6633816	arid1a_peaks_1704	12	.
chr11	6704290	6704389	arid1a_peaks_1705	11	.
chr11	8008682	8008824	arid1a_peaks_1706	14	.
chr11	8703989	8704194	arid1a_peaks_1707	13	.
chr11	8710511	8710730	arid1a_peaks_1708	12	.
chr11	8985976	8986208	arid1a_peaks_1709	13	.
chr11	9286832	9286955	arid1a_peaks_1710	21	.
chr11	9336295	9336376	arid1a_peaks_1711	14	.
chr11	9385523	9386254	arid1a_peaks_1712	15	.
chr11	9482604	9482919	arid1a_peaks_1713	17	.
chr11	9594808	9595472	arid1a_peaks_1714	18	.
chr11	10325105	10325168	arid1a_peaks_1715	18	.
chr11	10326908	10327183	arid1a_peaks_1716	13	.
chr11	10329233	10329367	arid1a_peaks_1717	11	.
chr11	10772800	10772908	arid1a_peaks_1718	17	.
chr11	10879369	10879597	arid1a_peaks_1719	11	.
chr11	11863535	11863726	arid1a_peaks_1720	18	.
chr11	11864043	11864128	arid1a_peaks_1721	16	.
chr11	12824216	12824423	arid1a_peaks_1722	14	.
chr11	13299226	13299408	arid1a_peaks_1723	11	.
chr11	14664702	14664857	arid1a_peaks_1724	14	.
chr11	14665150	14665372	arid1a_peaks_1725	11	.
chr11	14665642	14665840	arid1a_peaks_1726	11	.
chr11	17099200	17099316	arid1a_peaks_1727	16	.
chr11	17229551	17229676	arid1a_peaks_1728	11	.
chr11	17297977	17298423	arid1a_peaks_1729	16	.
chr11	17373513	17373722	arid1a_peaks_1730	12	.
chr11	17375044	17375391	arid1a_peaks_1731	15	.
chr11	18343701	18343910	arid1a_peaks_1732	12	.
chr11	18344388	18344575	arid1a_peaks_1733	11	.
chr11	18416085	18416223	arid1a_peaks_1734	25	.
chr11	18417287	18418035	arid1a_peaks_1735	23	.
chr11	18428893	18429118	arid1a_peaks_1736	13	.
chr11	18548200	18548571	arid1a_peaks_1737	15	.
chr11	18656279	18656484	arid1a_peaks_1738	16	.
chr11	20409764	20409817	arid1a_peaks_1739	14	.
chr11	26037670	26037767	arid1a_peaks_1740	10	.
chr11	27417505	27417720	arid1a_peaks_1741	15	.
chr11	27423532	27423695	arid1a_peaks_1742	11	.
chr11	27493442	27493575	arid1a_peaks_1743	13	.
chr11	31531253	31531520	arid1a_peaks_1744	11	.
chr11	32913897	32914217	arid1a_peaks_1745	11	.
chr11	33037276	33037483	arid1a_peaks_1746	14	.
chr11	33060682	33061256	arid1a_peaks_1747	14	.
chr11	33279129	33279975	arid1a_peaks_1748	15	.
chr11	33757748	33757892	arid1a_peaks_1749	14	.
chr11	34072999	34073334	arid1a_peaks_1750	11	.
chr11	34074863	34074970	arid1a_peaks_1751	16	.
chr11	34127003	34127335	arid1a_peaks_1752	15	.
chr11	34460557	34460687	arid1a_peaks_1753	11	.
chr11	34621617	34621697	arid1a_peaks_1754	11	.
chr11	34676010	34676172	arid1a_peaks_1755	11	.
chr11	34937556	34937977	arid1a_peaks_1756	20	.
chr11	34951584	34951637	arid1a_peaks_1757	17	.
chr11	35270234	35270316	arid1a_peaks_1758	16	.
chr11	35684412	35684615	arid1a_peaks_1759	11	.
chr11	43333989	43334042	arid1a_peaks_1760	18	.
chr11	43902143	43902661	arid1a_peaks_1761	13	.
chr11	45827023	45827223	arid1a_peaks_1762	13	.
chr11	45848238	45848296	arid1a_peaks_1763	74	.
chr11	45869732	45869924	arid1a_peaks_1764	15	.
chr11	45939624	45939727	arid1a_peaks_1765	28	.
chr11	45943970	45944272	arid1a_peaks_1766	11	.
chr11	46142877	46143032	arid1a_peaks_1767	11	.
chr11	46264697	46265115	arid1a_peaks_1768	11	.
chr11	46373736	46373830	arid1a_peaks_1769	11	.
chr11	46402120	46402437	arid1a_peaks_1770	14	.
chr11	46403237	46403431	arid1a_peaks_1771	12	.
chr11	46414338	46414391	arid1a_peaks_1772	19	.
chr11	46575912	46575965	arid1a_peaks_1773	13	.
chr11	46577654	46577783	arid1a_peaks_1774	11	.
chr11	46615018	46615151	arid1a_peaks_1775	13	.
chr11	46615515	46615665	arid1a_peaks_1776	14	.
chr11	46638750	46639089	arid1a_peaks_1777	19	.
chr11	46722083	46722364	arid1a_peaks_1778	15	.
chr11	46739984	46740090	arid1a_peaks_1779	13	.
chr11	46847995	46848048	arid1a_peaks_1780	13	.
chr11	46867747	46867887	arid1a_peaks_1781	23	.
chr11	46939105	46939328	arid1a_peaks_1782	12	.
chr11	46958553	46958673	arid1a_peaks_1783	11	.
chr11	47198372	47198425	arid1a_peaks_1784	11	.
chr11	47198639	47198710	arid1a_peaks_1785	11	.
chr11	47206512	47206724	arid1a_peaks_1786	11	.
chr11	47207542	47207786	arid1a_peaks_1787	15	.
chr11	47208273	47208378	arid1a_peaks_1788	16	.
chr11	47208689	47209175	arid1a_peaks_1789	12	.
chr11	47211233	47211326	arid1a_peaks_1790	11	.
chr11	47236677	47236938	arid1a_peaks_1791	14	.
chr11	47270394	47270681	arid1a_peaks_1792	14	.
chr11	47290885	47291030	arid1a_peaks_1793	15	.
chr11	47291481	47291704	arid1a_peaks_1794	17	.
chr11	47429822	47430350	arid1a_peaks_1795	18	.
chr11	47447834	47447976	arid1a_peaks_1796	20	.
chr11	47574504	47574673	arid1a_peaks_1797	13	.
chr11	47600503	47600713	arid1a_peaks_1798	15	.
chr11	47663855	47664290	arid1a_peaks_1799	17	.
chr11	47745852	47746009	arid1a_peaks_1800	12	.
chr11	48123442	48123662	arid1a_peaks_1801	11	.
chr11	57078601	57078824	arid1a_peaks_1802	11	.
chr11	57092211	57092482	arid1a_peaks_1803	12	.
chr11	57102908	57103193	arid1a_peaks_1804	16	.
chr11	57248145	57248390	arid1a_peaks_1805	14	.
chr11	57265337	57265448	arid1a_peaks_1806	12	.
chr11	57282304	57282736	arid1a_peaks_1807	17	.
chr11	57282971	57283374	arid1a_peaks_1808	12	.
chr11	57434644	57434888	arid1a_peaks_1809	12	.
chr11	57435407	57435673	arid1a_peaks_1810	21	.
chr11	57479524	57479680	arid1a_peaks_1811	11	.
chr11	57529298	57529376	arid1a_peaks_1812	16	.
chr11	57545350	57545558	arid1a_peaks_1813	18	.
chr11	58345230	58345491	arid1a_peaks_1814	12	.
chr11	58345888	58346224	arid1a_peaks_1815	18	.
chr11	58346516	58346781	arid1a_peaks_1816	11	.
chr11	58347048	58347165	arid1a_peaks_1817	20	.
chr11	58941408	58941534	arid1a_peaks_1818	14	.
chr11	59317869	59319058	arid1a_peaks_1819	23	.
chr11	59323316	59323589	arid1a_peaks_1820	13	.
chr11	59323812	59324136	arid1a_peaks_1821	19	.
chr11	59324402	59324656	arid1a_peaks_1822	18	.
chr11	59324943	59324996	arid1a_peaks_1823	22	.
chr11	59327785	59327942	arid1a_peaks_1824	55	.
chr11	59328376	59328677	arid1a_peaks_1825	12	.
chr11	59333143	59333295	arid1a_peaks_1826	16	.
chr11	59333730	59333944	arid1a_peaks_1827	13	.
chr11	59382785	59382865	arid1a_peaks_1828	11	.
chr11	59383508	59383627	arid1a_peaks_1829	14	.
chr11	59383992	59384070	arid1a_peaks_1830	11	.
chr11	59435905	59435958	arid1a_peaks_1831	11	.
chr11	59436478	59436883	arid1a_peaks_1832	22	.
chr11	59578124	59578391	arid1a_peaks_1833	18	.
chr11	60609284	60609598	arid1a_peaks_1834	17	.
chr11	60609842	60609992	arid1a_peaks_1835	13	.
chr11	60673747	60673962	arid1a_peaks_1836	23	.
chr11	60928946	60929252	arid1a_peaks_1837	24	.
chr11	61062055	61062388	arid1a_peaks_1838	11	.
chr11	61099840	61100069	arid1a_peaks_1839	19	.
chr11	61100702	61101046	arid1a_peaks_1840	12	.
chr11	61102130	61102326	arid1a_peaks_1841	12	.
chr11	61129191	61130076	arid1a_peaks_1842	19	.
chr11	61160811	61160873	arid1a_peaks_1843	11	.
chr11	61196873	61197685	arid1a_peaks_1844	15	.
chr11	61434501	61434590	arid1a_peaks_1845	11	.
chr11	61447711	61447880	arid1a_peaks_1846	12	.
chr11	61524319	61524485	arid1a_peaks_1847	18	.
chr11	61536611	61536836	arid1a_peaks_1848	11	.
chr11	61559971	61560202	arid1a_peaks_1849	14	.
chr11	61582664	61582879	arid1a_peaks_1850	32	.
chr11	61584098	61584556	arid1a_peaks_1851	16	.
chr11	61596416	61596584	arid1a_peaks_1852	11	.
chr11	61730765	61730978	arid1a_peaks_1853	11	.
chr11	61734328	61734658	arid1a_peaks_1854	20	.
chr11	61735002	61735559	arid1a_peaks_1855	19	.
chr11	61738771	61738981	arid1a_peaks_1856	11	.
chr11	61739520	61739727	arid1a_peaks_1857	12	.
chr11	61740618	61741373	arid1a_peaks_1858	18	.
chr11	61748249	61748405	arid1a_peaks_1859	15	.
chr11	61768037	61768455	arid1a_peaks_1860	11	.
chr11	62313165	62313218	arid1a_peaks_1861	12	.
chr11	62313908	62314218	arid1a_peaks_1862	12	.
chr11	62315408	62315501	arid1a_peaks_1863	11	.
chr11	62341470	62341706	arid1a_peaks_1864	12	.
chr11	62358916	62359513	arid1a_peaks_1865	17	.
chr11	62368921	62368974	arid1a_peaks_1866	26	.
chr11	62380033	62380494	arid1a_peaks_1867	19	.
chr11	62389218	62389641	arid1a_peaks_1868	11	.
chr11	62420575	62421023	arid1a_peaks_1869	27	.
chr11	62432661	62432809	arid1a_peaks_1870	18	.
chr11	62433576	62433723	arid1a_peaks_1871	18	.
chr11	62439096	62439362	arid1a_peaks_1872	11	.
chr11	62446286	62446843	arid1a_peaks_1873	16	.
chr11	62493987	62494165	arid1a_peaks_1874	16	.
chr11	62494687	62495780	arid1a_peaks_1875	18	.
chr11	62521378	62521646	arid1a_peaks_1876	17	.
chr11	62528947	62529088	arid1a_peaks_1877	14	.
chr11	62538785	62539045	arid1a_peaks_1878	12	.
chr11	62554109	62554285	arid1a_peaks_1879	13	.
chr11	62559286	62559463	arid1a_peaks_1880	11	.
chr11	62572742	62573170	arid1a_peaks_1881	21	.
chr11	62599107	62599165	arid1a_peaks_1882	19	.
chr11	62599854	62600092	arid1a_peaks_1883	14	.
chr11	62606987	62607318	arid1a_peaks_1884	14	.
chr11	62608439	62608525	arid1a_peaks_1885	16	.
chr11	62609104	62609436	arid1a_peaks_1886	49	.
chr11	62609743	62609917	arid1a_peaks_1887	11	.
chr11	62618994	62619191	arid1a_peaks_1888	11	.
chr11	62623100	62623879	arid1a_peaks_1889	17	.
chr11	62648154	62649150	arid1a_peaks_1890	19	.
chr11	62650554	62650607	arid1a_peaks_1891	15	.
chr11	63008462	63008749	arid1a_peaks_1892	13	.
chr11	63015132	63015216	arid1a_peaks_1893	11	.
chr11	63017445	63017807	arid1a_peaks_1894	22	.
chr11	63448616	63449410	arid1a_peaks_1895	16	.
chr11	63535135	63535284	arid1a_peaks_1896	11	.
chr11	63580712	63580785	arid1a_peaks_1897	21	.
chr11	63605115	63605256	arid1a_peaks_1898	11	.
chr11	63606984	63607053	arid1a_peaks_1899	12	.
chr11	63656058	63656134	arid1a_peaks_1900	16	.
chr11	63684702	63685085	arid1a_peaks_1901	15	.
chr11	63685614	63685681	arid1a_peaks_1902	12	.
chr11	63687359	63687625	arid1a_peaks_1903	11	.
chr11	63706846	63706928	arid1a_peaks_1904	11	.
chr11	63753830	63753982	arid1a_peaks_1905	16	.
chr11	63754260	63754313	arid1a_peaks_1906	21	.
chr11	63933587	63933699	arid1a_peaks_1907	13	.
chr11	63952807	63953646	arid1a_peaks_1908	19	.
chr11	63993457	63993514	arid1a_peaks_1909	34	.
chr11	63993737	63993837	arid1a_peaks_1910	14	.
chr11	63994132	63994252	arid1a_peaks_1911	17	.
chr11	63998003	63998177	arid1a_peaks_1912	14	.
chr11	64008235	64008836	arid1a_peaks_1913	20	.
chr11	64009326	64009757	arid1a_peaks_1914	16	.
chr11	64012461	64012698	arid1a_peaks_1915	11	.
chr11	64013433	64013620	arid1a_peaks_1916	13	.
chr11	64015252	64015378	arid1a_peaks_1917	11	.
chr11	64018533	64018649	arid1a_peaks_1918	11	.
chr11	64036869	64036962	arid1a_peaks_1919	11	.
chr11	64037245	64038988	arid1a_peaks_1920	17	.
chr11	64052905	64053643	arid1a_peaks_1921	20	.
chr11	64068946	64069203	arid1a_peaks_1922	15	.
chr11	64072757	64073177	arid1a_peaks_1923	13	.
chr11	64073501	64073808	arid1a_peaks_1924	17	.
chr11	64074541	64074753	arid1a_peaks_1925	12	.
chr11	64084516	64084681	arid1a_peaks_1926	11	.
chr11	64085186	64085647	arid1a_peaks_1927	19	.
chr11	64122845	64122946	arid1a_peaks_1928	11	.
chr11	64125885	64125938	arid1a_peaks_1929	17	.
chr11	64323336	64323419	arid1a_peaks_1930	11	.
chr11	64527581	64527809	arid1a_peaks_1931	12	.
chr11	64546019	64546497	arid1a_peaks_1932	16	.
chr11	64570052	64570116	arid1a_peaks_1933	17	.
chr11	64645954	64646240	arid1a_peaks_1934	14	.
chr11	64657900	64658107	arid1a_peaks_1935	12	.
chr11	64661971	64662024	arid1a_peaks_1936	14	.
chr11	64691766	64691859	arid1a_peaks_1937	14	.
chr11	64781625	64782380	arid1a_peaks_1938	15	.
chr11	64794802	64795139	arid1a_peaks_1939	18	.
chr11	64808806	64809130	arid1a_peaks_1940	12	.
chr11	64851585	64851854	arid1a_peaks_1941	18	.
chr11	64863588	64863721	arid1a_peaks_1942	21	.
chr11	64863960	64864323	arid1a_peaks_1943	15	.
chr11	64879383	64879635	arid1a_peaks_1944	11	.
chr11	64883875	64883954	arid1a_peaks_1945	13	.
chr11	64901931	64902206	arid1a_peaks_1946	13	.
chr11	64933321	64933973	arid1a_peaks_1947	19	.
chr11	65028885	65029584	arid1a_peaks_1948	23	.
chr11	65073455	65073628	arid1a_peaks_1949	11	.
chr11	65082123	65082193	arid1a_peaks_1950	11	.
chr11	65082809	65083269	arid1a_peaks_1951	16	.
chr11	65085599	65085695	arid1a_peaks_1952	13	.
chr11	65101099	65101467	arid1a_peaks_1953	16	.
chr11	65122100	65122315	arid1a_peaks_1954	14	.
chr11	65149540	65149807	arid1a_peaks_1955	22	.
chr11	65150119	65150696	arid1a_peaks_1956	14	.
chr11	65153621	65154139	arid1a_peaks_1957	14	.
chr11	65184136	65184364	arid1a_peaks_1958	13	.
chr11	65185092	65185339	arid1a_peaks_1959	18	.
chr11	65185615	65187011	arid1a_peaks_1960	18	.
chr11	65187436	65187582	arid1a_peaks_1961	21	.
chr11	65188410	65190811	arid1a_peaks_1962	22	.
chr11	65191028	65191448	arid1a_peaks_1963	12	.
chr11	65191945	65193155	arid1a_peaks_1964	16	.
chr11	65194314	65195137	arid1a_peaks_1965	17	.
chr11	65195399	65195482	arid1a_peaks_1966	20	.
chr11	65195916	65195969	arid1a_peaks_1967	23	.
chr11	65222495	65222717	arid1a_peaks_1968	19	.
chr11	65244601	65245497	arid1a_peaks_1969	14	.
chr11	65246522	65246777	arid1a_peaks_1970	14	.
chr11	65254571	65254624	arid1a_peaks_1971	15	.
chr11	65255083	65255589	arid1a_peaks_1972	18	.
chr11	65255957	65257532	arid1a_peaks_1973	15	.
chr11	65258913	65258988	arid1a_peaks_1974	11	.
chr11	65264743	65265714	arid1a_peaks_1975	18	.
chr11	65265945	65266044	arid1a_peaks_1976	18	.
chr11	65266406	65267171	arid1a_peaks_1977	18	.
chr11	65268164	65268795	arid1a_peaks_1978	13	.
chr11	65269065	65269196	arid1a_peaks_1979	17	.
chr11	65270656	65270709	arid1a_peaks_1980	13	.
chr11	65274067	65274241	arid1a_peaks_1981	12	.
chr11	65274475	65274758	arid1a_peaks_1982	13	.
chr11	65275290	65275546	arid1a_peaks_1983	11	.
chr11	65292592	65292898	arid1a_peaks_1984	14	.
chr11	65307135	65307314	arid1a_peaks_1985	11	.
chr11	65319610	65319743	arid1a_peaks_1986	11	.
chr11	65325056	65325204	arid1a_peaks_1987	16	.
chr11	65325866	65326009	arid1a_peaks_1988	11	.
chr11	65327888	65328108	arid1a_peaks_1989	11	.
chr11	65337593	65338016	arid1a_peaks_1990	20	.
chr11	65341785	65342399	arid1a_peaks_1991	18	.
chr11	65381429	65381674	arid1a_peaks_1992	19	.
chr11	65381916	65381976	arid1a_peaks_1993	19	.
chr11	65382313	65382757	arid1a_peaks_1994	15	.
chr11	65383122	65383509	arid1a_peaks_1995	12	.
chr11	65405600	65405696	arid1a_peaks_1996	11	.
chr11	65419964	65420556	arid1a_peaks_1997	23	.
chr11	65430351	65430591	arid1a_peaks_1998	19	.
chr11	65430996	65431302	arid1a_peaks_1999	13	.
[truncated: 10,852 more rows]
