# Supplementary material for: Genome-Wide Transcriptional Regulation Mediated by Biochemically Distinct SWI/SNF Complexes
Source: PLoS Genet. 2015 Dec 30;11(12):e1005748. doi: 10.1371/journal.pgen.1005748 (PMC4699898; doi:10.1371/journal.pgen.1005748)
Supplement: S2 Table — Bed file of ARID1B bound regions (hg19). (BED) [file pgen.1005748.s015.bed]

chr1	20057	20301	arid1b_peaks_0	15	.
chr1	20570	20633	arid1b_peaks_1	12	.
chr1	28709	29284	arid1b_peaks_2	16	.
chr1	145595	145709	arid1b_peaks_3	11	.
chr1	160733	160862	arid1b_peaks_4	11	.
chr1	161184	161236	arid1b_peaks_5	21	.
chr1	257503	257574	arid1b_peaks_6	11	.
chr1	338591	338643	arid1b_peaks_7	21	.
chr1	348733	348935	arid1b_peaks_8	19	.
chr1	641067	641277	arid1b_peaks_9	18	.
chr1	713764	713835	arid1b_peaks_10	20	.
chr1	762627	762738	arid1b_peaks_11	13	.
chr1	955154	955257	arid1b_peaks_12	11	.
chr1	1060716	1060795	arid1b_peaks_13	11	.
chr1	1184596	1184689	arid1b_peaks_14	11	.
chr1	1243422	1243528	arid1b_peaks_15	15	.
chr1	1508727	1508779	arid1b_peaks_16	17	.
chr1	1624447	1624557	arid1b_peaks_17	17	.
chr1	1700621	1700752	arid1b_peaks_18	11	.
chr1	1828682	1828751	arid1b_peaks_19	15	.
chr1	1854722	1854880	arid1b_peaks_20	11	.
chr1	1872915	1872967	arid1b_peaks_21	13	.
chr1	1981182	1981825	arid1b_peaks_22	11	.
chr1	2685753	2685960	arid1b_peaks_23	10	.
chr1	3237279	3237365	arid1b_peaks_24	36	.
chr1	3370372	3370424	arid1b_peaks_25	11	.
chr1	3377147	3377224	arid1b_peaks_26	20	.
chr1	3817237	3817289	arid1b_peaks_27	17	.
chr1	6453628	6453769	arid1b_peaks_28	11	.
chr1	6507582	6507750	arid1b_peaks_29	15	.
chr1	6508282	6508403	arid1b_peaks_30	11	.
chr1	6510859	6511074	arid1b_peaks_31	20	.
chr1	6673177	6673229	arid1b_peaks_32	16	.
chr1	8087517	8087981	arid1b_peaks_33	21	.
chr1	8214802	8215059	arid1b_peaks_34	13	.
chr1	8258044	8258096	arid1b_peaks_35	12	.
chr1	8300062	8300156	arid1b_peaks_36	11	.
chr1	8318728	8319877	arid1b_peaks_37	18	.
chr1	8410659	8410895	arid1b_peaks_38	11	.
chr1	8704371	8704513	arid1b_peaks_39	11	.
chr1	8772548	8772604	arid1b_peaks_40	11	.
chr1	8802171	8802748	arid1b_peaks_41	15	.
chr1	9055042	9055209	arid1b_peaks_42	11	.
chr1	9173457	9173509	arid1b_peaks_43	13	.
chr1	9293342	9293500	arid1b_peaks_44	11	.
chr1	9339130	9339266	arid1b_peaks_45	11	.
chr1	9563313	9563365	arid1b_peaks_46	16	.
chr1	9599796	9600122	arid1b_peaks_47	13	.
chr1	9614099	9614247	arid1b_peaks_48	14	.
chr1	9884008	9884132	arid1b_peaks_49	23	.
chr1	9884405	9884656	arid1b_peaks_50	16	.
chr1	9974347	9974399	arid1b_peaks_51	12	.
chr1	10003490	10003639	arid1b_peaks_52	12	.
chr1	10116102	10116230	arid1b_peaks_53	12	.
chr1	10231093	10231145	arid1b_peaks_54	27	.
chr1	10270377	10270429	arid1b_peaks_55	11	.
chr1	10458850	10459000	arid1b_peaks_56	13	.
chr1	10997570	10997690	arid1b_peaks_57	13	.
chr1	11322825	11323056	arid1b_peaks_58	11	.
chr1	11902725	11903125	arid1b_peaks_59	11	.
chr1	11975355	11975407	arid1b_peaks_60	14	.
chr1	11985504	11985609	arid1b_peaks_61	26	.
chr1	11988134	11988528	arid1b_peaks_62	20	.
chr1	12441326	12441729	arid1b_peaks_63	14	.
chr1	12466046	12466098	arid1b_peaks_64	19	.
chr1	12493309	12493489	arid1b_peaks_65	15	.
chr1	12585614	12585743	arid1b_peaks_66	11	.
chr1	12587987	12588985	arid1b_peaks_67	22	.
chr1	12675070	12675190	arid1b_peaks_68	11	.
chr1	12676741	12676995	arid1b_peaks_69	12	.
chr1	12874096	12874148	arid1b_peaks_70	15	.
chr1	13985370	13985467	arid1b_peaks_71	13	.
chr1	15279497	15279614	arid1b_peaks_72	17	.
chr1	15516405	15516531	arid1b_peaks_73	14	.
chr1	15911529	15911586	arid1b_peaks_74	20	.
chr1	15930561	15930793	arid1b_peaks_75	11	.
chr1	15945114	15945166	arid1b_peaks_76	13	.
chr1	16106560	16106814	arid1b_peaks_77	12	.
chr1	16173081	16173160	arid1b_peaks_78	16	.
chr1	16505102	16505244	arid1b_peaks_79	16	.
chr1	16693907	16693959	arid1b_peaks_80	31	.
chr1	16767177	16767229	arid1b_peaks_81	16	.
chr1	16826080	16826224	arid1b_peaks_82	14	.
chr1	16859149	16859412	arid1b_peaks_83	12	.
chr1	16871911	16872131	arid1b_peaks_84	16	.
chr1	16872348	16872485	arid1b_peaks_85	28	.
chr1	16881445	16881672	arid1b_peaks_86	10	.
chr1	16883419	16883588	arid1b_peaks_87	13	.
chr1	16940287	16940339	arid1b_peaks_88	11	.
chr1	16971162	16971246	arid1b_peaks_89	15	.
chr1	16972242	16972398	arid1b_peaks_90	16	.
chr1	16983387	16984092	arid1b_peaks_91	14	.
chr1	16985222	16985276	arid1b_peaks_92	16	.
chr1	16985603	16985738	arid1b_peaks_93	10	.
chr1	16992614	16994002	arid1b_peaks_94	17	.
chr1	16998853	16999011	arid1b_peaks_95	10	.
chr1	17035927	17035979	arid1b_peaks_96	11	.
chr1	17060462	17060608	arid1b_peaks_97	10	.
chr1	17066571	17067838	arid1b_peaks_98	17	.
chr1	17075180	17075360	arid1b_peaks_99	14	.
chr1	17076458	17077172	arid1b_peaks_100	18	.
chr1	17091118	17091288	arid1b_peaks_101	10	.
chr1	17093216	17093477	arid1b_peaks_102	13	.
chr1	17177352	17177536	arid1b_peaks_103	13	.
chr1	17186047	17186155	arid1b_peaks_104	13	.
chr1	17188437	17188571	arid1b_peaks_105	13	.
chr1	17188797	17188920	arid1b_peaks_106	19	.
chr1	17222306	17223149	arid1b_peaks_107	19	.
chr1	17869335	17869552	arid1b_peaks_108	11	.
chr1	17902513	17902588	arid1b_peaks_109	14	.
chr1	17904756	17904888	arid1b_peaks_110	11	.
chr1	19227190	19227434	arid1b_peaks_111	12	.
chr1	19337620	19337724	arid1b_peaks_112	11	.
chr1	19923606	19923818	arid1b_peaks_113	15	.
chr1	19946618	19946792	arid1b_peaks_114	11	.
chr1	20019691	20019753	arid1b_peaks_115	11	.
chr1	20253226	20253434	arid1b_peaks_116	19	.
chr1	20802759	20802811	arid1b_peaks_117	13	.
chr1	20803271	20803386	arid1b_peaks_118	11	.
chr1	20878910	20879053	arid1b_peaks_119	11	.
chr1	20987500	20987640	arid1b_peaks_120	11	.
chr1	21113729	21113781	arid1b_peaks_121	14	.
chr1	21350801	21350955	arid1b_peaks_122	15	.
chr1	21380667	21380869	arid1b_peaks_123	13	.
chr1	21663587	21663685	arid1b_peaks_124	11	.
chr1	21672395	21672491	arid1b_peaks_125	11	.
chr1	21715868	21716155	arid1b_peaks_126	18	.
chr1	21985606	21985835	arid1b_peaks_127	14	.
chr1	22300506	22300645	arid1b_peaks_128	11	.
chr1	23347978	23348030	arid1b_peaks_129	11	.
chr1	23880399	23880476	arid1b_peaks_130	11	.
chr1	23885019	23885071	arid1b_peaks_131	21	.
chr1	23888725	23888964	arid1b_peaks_132	12	.
chr1	23903798	23904113	arid1b_peaks_133	11	.
chr1	23918523	23918666	arid1b_peaks_134	11	.
chr1	24117524	24117606	arid1b_peaks_135	16	.
chr1	24348179	24348369	arid1b_peaks_136	11	.
chr1	24739975	24740336	arid1b_peaks_137	17	.
chr1	24867541	24867896	arid1b_peaks_138	31	.
chr1	25127473	25127595	arid1b_peaks_139	11	.
chr1	26146533	26146629	arid1b_peaks_140	15	.
chr1	26187034	26187086	arid1b_peaks_141	11	.
chr1	26677337	26677575	arid1b_peaks_142	23	.
chr1	26714733	26714968	arid1b_peaks_143	11	.
chr1	27226883	27227106	arid1b_peaks_144	11	.
chr1	27239976	27240196	arid1b_peaks_145	15	.
chr1	27240753	27241168	arid1b_peaks_146	23	.
chr1	27241951	27242070	arid1b_peaks_147	11	.
chr1	27317524	27317933	arid1b_peaks_148	11	.
chr1	27319495	27319570	arid1b_peaks_149	15	.
chr1	27648565	27648707	arid1b_peaks_150	23	.
chr1	27831268	27831546	arid1b_peaks_151	11	.
chr1	27890329	27890642	arid1b_peaks_152	11	.
chr1	27933915	27934181	arid1b_peaks_153	18	.
chr1	28181246	28181481	arid1b_peaks_154	12	.
chr1	28585847	28586056	arid1b_peaks_155	16	.
chr1	28845221	28845423	arid1b_peaks_156	11	.
chr1	29063437	29063660	arid1b_peaks_157	11	.
chr1	29211267	29211440	arid1b_peaks_158	14	.
chr1	29513241	29513293	arid1b_peaks_159	11	.
chr1	31535505	31535557	arid1b_peaks_160	12	.
chr1	31538462	31538514	arid1b_peaks_161	22	.
chr1	31904646	31905021	arid1b_peaks_162	18	.
chr1	32376888	32377105	arid1b_peaks_163	11	.
chr1	32739602	32739755	arid1b_peaks_164	13	.
chr1	33225946	33226186	arid1b_peaks_165	11	.
chr1	33269524	33269601	arid1b_peaks_166	24	.
chr1	33282841	33282930	arid1b_peaks_167	17	.
chr1	33430447	33430504	arid1b_peaks_168	25	.
chr1	36714095	36714423	arid1b_peaks_169	21	.
chr1	36734261	36734355	arid1b_peaks_170	21	.
chr1	36735435	36735561	arid1b_peaks_171	11	.
chr1	39434889	39435220	arid1b_peaks_172	13	.
chr1	39686066	39686198	arid1b_peaks_173	11	.
chr1	39686962	39687175	arid1b_peaks_174	14	.
chr1	40032466	40032544	arid1b_peaks_175	12	.
chr1	40274402	40274503	arid1b_peaks_176	17	.
chr1	40335875	40335930	arid1b_peaks_177	17	.
chr1	40506277	40506356	arid1b_peaks_178	12	.
chr1	40723696	40723807	arid1b_peaks_179	18	.
chr1	40849876	40849928	arid1b_peaks_180	11	.
chr1	40887539	40887823	arid1b_peaks_181	11	.
chr1	41002027	41002207	arid1b_peaks_182	13	.
chr1	41157369	41157609	arid1b_peaks_183	11	.
chr1	41385325	41385377	arid1b_peaks_184	19	.
chr1	41707031	41707154	arid1b_peaks_185	11	.
chr1	42800907	42801042	arid1b_peaks_186	11	.
chr1	43282354	43282564	arid1b_peaks_187	13	.
chr1	43282863	43283047	arid1b_peaks_188	11	.
chr1	43501483	43501673	arid1b_peaks_189	12	.
chr1	43535662	43535714	arid1b_peaks_190	16	.
chr1	44011470	44011530	arid1b_peaks_191	20	.
chr1	44011851	44011903	arid1b_peaks_192	11	.
chr1	44013837	44014190	arid1b_peaks_193	11	.
chr1	44115834	44115886	arid1b_peaks_194	26	.
chr1	44223362	44223529	arid1b_peaks_195	20	.
chr1	44495784	44495998	arid1b_peaks_196	15	.
chr1	44679026	44679171	arid1b_peaks_197	18	.
chr1	44748344	44748440	arid1b_peaks_198	20	.
chr1	44749327	44749389	arid1b_peaks_199	13	.
chr1	45147894	45147954	arid1b_peaks_200	14	.
chr1	45187165	45187217	arid1b_peaks_201	18	.
chr1	45273273	45273464	arid1b_peaks_202	11	.
chr1	45600226	45600426	arid1b_peaks_203	11	.
chr1	45637910	45638077	arid1b_peaks_204	13	.
chr1	45987456	45987787	arid1b_peaks_205	18	.
chr1	46205742	46205948	arid1b_peaks_206	11	.
chr1	46444807	46445023	arid1b_peaks_207	15	.
chr1	46648822	46648908	arid1b_peaks_208	12	.
chr1	46804929	46804981	arid1b_peaks_209	33	.
chr1	48332955	48333007	arid1b_peaks_210	10	.
chr1	48379267	48379645	arid1b_peaks_211	12	.
chr1	48384476	48384537	arid1b_peaks_212	17	.
chr1	50993507	50993657	arid1b_peaks_213	11	.
chr1	51425863	51425915	arid1b_peaks_214	16	.
chr1	52155974	52156445	arid1b_peaks_215	23	.
chr1	52503304	52503411	arid1b_peaks_216	11	.
chr1	52545607	52546625	arid1b_peaks_217	21	.
chr1	52831841	52831976	arid1b_peaks_218	22	.
chr1	54303628	54303816	arid1b_peaks_219	11	.
chr1	54560174	54560226	arid1b_peaks_220	16	.
chr1	54699646	54699828	arid1b_peaks_221	15	.
chr1	55026983	55027146	arid1b_peaks_222	16	.
chr1	55349749	55349907	arid1b_peaks_223	11	.
chr1	55350493	55350701	arid1b_peaks_224	11	.
chr1	55351115	55351277	arid1b_peaks_225	20	.
chr1	55352300	55353517	arid1b_peaks_226	47	.
chr1	55353750	55354303	arid1b_peaks_227	15	.
chr1	55680135	55680304	arid1b_peaks_228	11	.
chr1	55809783	55809835	arid1b_peaks_229	11	.
chr1	55894981	55895118	arid1b_peaks_230	11	.
chr1	56655775	56655885	arid1b_peaks_231	11	.
chr1	56902743	56902863	arid1b_peaks_232	24	.
chr1	56975804	56975958	arid1b_peaks_233	12	.
chr1	57745976	57746078	arid1b_peaks_234	18	.
chr1	59165572	59165745	arid1b_peaks_235	11	.
chr1	59281215	59281335	arid1b_peaks_236	12	.
chr1	59347295	59347538	arid1b_peaks_237	11	.
chr1	59351017	59351377	arid1b_peaks_238	12	.
chr1	59369646	59369802	arid1b_peaks_239	15	.
chr1	59762286	59762393	arid1b_peaks_240	27	.
chr1	59762691	59762851	arid1b_peaks_241	11	.
chr1	59788236	59788288	arid1b_peaks_242	15	.
chr1	60022539	60022834	arid1b_peaks_243	11	.
chr1	60117961	60118013	arid1b_peaks_244	11	.
chr1	61547660	61547752	arid1b_peaks_245	27	.
chr1	61689293	61689506	arid1b_peaks_246	11	.
chr1	61749064	61749116	arid1b_peaks_247	20	.
chr1	61803806	61803895	arid1b_peaks_248	15	.
chr1	61832325	61832377	arid1b_peaks_249	14	.
chr1	62191249	62191301	arid1b_peaks_250	12	.
chr1	62380639	62380862	arid1b_peaks_251	11	.
chr1	62902563	62902617	arid1b_peaks_252	21	.
chr1	63153335	63153640	arid1b_peaks_253	11	.
chr1	63200039	63200204	arid1b_peaks_254	19	.
chr1	64106509	64106957	arid1b_peaks_255	15	.
chr1	65376419	65376800	arid1b_peaks_256	12	.
chr1	65381757	65381944	arid1b_peaks_257	19	.
chr1	65431942	65432178	arid1b_peaks_258	11	.
chr1	65453074	65453446	arid1b_peaks_259	13	.
chr1	65624331	65624495	arid1b_peaks_260	11	.
chr1	65886261	65886397	arid1b_peaks_261	12	.
chr1	65886616	65886889	arid1b_peaks_262	13	.
chr1	65936862	65937187	arid1b_peaks_263	16	.
chr1	67410658	67410710	arid1b_peaks_264	22	.
chr1	72487672	72487724	arid1b_peaks_265	11	.
chr1	75197662	75197879	arid1b_peaks_266	18	.
chr1	78148926	78149143	arid1b_peaks_267	19	.
chr1	78778250	78778302	arid1b_peaks_268	17	.
chr1	83817892	83818226	arid1b_peaks_269	11	.
chr1	84971163	84971544	arid1b_peaks_270	15	.
chr1	84972452	84972504	arid1b_peaks_271	26	.
chr1	86146996	86147061	arid1b_peaks_272	32	.
chr1	87240296	87240376	arid1b_peaks_273	14	.
chr1	87248198	87248250	arid1b_peaks_274	19	.
chr1	87258548	87258918	arid1b_peaks_275	16	.
chr1	87289568	87289639	arid1b_peaks_276	11	.
chr1	88641094	88641694	arid1b_peaks_277	14	.
chr1	88643137	88643264	arid1b_peaks_278	19	.
chr1	89357185	89357349	arid1b_peaks_279	13	.
chr1	89358396	89358591	arid1b_peaks_280	20	.
chr1	89456944	89456996	arid1b_peaks_281	15	.
chr1	89458117	89458741	arid1b_peaks_282	18	.
chr1	89510726	89510928	arid1b_peaks_283	17	.
chr1	90368188	90368369	arid1b_peaks_284	15	.
chr1	90372147	90372199	arid1b_peaks_285	26	.
chr1	90408051	90408103	arid1b_peaks_286	14	.
chr1	90408975	90409216	arid1b_peaks_287	11	.
chr1	91488100	91488152	arid1b_peaks_288	11	.
chr1	91681870	91682086	arid1b_peaks_289	11	.
chr1	92292722	92293086	arid1b_peaks_290	22	.
chr1	92344453	92344567	arid1b_peaks_291	11	.
chr1	92952238	92952809	arid1b_peaks_292	12	.
chr1	93250431	93250829	arid1b_peaks_293	35	.
chr1	93401753	93401805	arid1b_peaks_294	11	.
chr1	93417034	93417086	arid1b_peaks_295	18	.
chr1	93426385	93426437	arid1b_peaks_296	15	.
chr1	93507970	93508065	arid1b_peaks_297	11	.
chr1	93544712	93544764	arid1b_peaks_298	16	.
chr1	93811383	93811548	arid1b_peaks_299	11	.
chr1	94058605	94058757	arid1b_peaks_300	11	.
chr1	94080847	94080950	arid1b_peaks_301	15	.
chr1	94081203	94081263	arid1b_peaks_302	22	.
chr1	94082702	94083135	arid1b_peaks_303	20	.
chr1	94083354	94083729	arid1b_peaks_304	16	.
chr1	94293466	94293585	arid1b_peaks_305	12	.
chr1	94312243	94312397	arid1b_peaks_306	13	.
chr1	94312680	94313221	arid1b_peaks_307	16	.
chr1	94883618	94883814	arid1b_peaks_308	11	.
chr1	95224711	95224870	arid1b_peaks_309	16	.
chr1	95391606	95391789	arid1b_peaks_310	14	.
chr1	95392403	95392614	arid1b_peaks_311	11	.
chr1	95479597	95479773	arid1b_peaks_312	15	.
chr1	95535246	95535552	arid1b_peaks_313	11	.
chr1	95538278	95538443	arid1b_peaks_314	14	.
chr1	95761255	95761326	arid1b_peaks_315	17	.
chr1	97097326	97097385	arid1b_peaks_316	11	.
chr1	97097762	97097880	arid1b_peaks_317	13	.
chr1	100032507	100032757	arid1b_peaks_318	11	.
chr1	100054823	100055315	arid1b_peaks_319	17	.
chr1	100225072	100225210	arid1b_peaks_320	12	.
chr1	100596556	100596628	arid1b_peaks_321	12	.
chr1	101048647	101048787	arid1b_peaks_322	12	.
chr1	101469761	101470143	arid1b_peaks_323	20	.
chr1	101602946	101603119	arid1b_peaks_324	11	.
chr1	106175252	106175482	arid1b_peaks_325	11	.
chr1	108069360	108069412	arid1b_peaks_326	13	.
chr1	109289291	109289388	arid1b_peaks_327	11	.
chr1	109323363	109323442	arid1b_peaks_328	14	.
chr1	109699196	109699248	arid1b_peaks_329	17	.
chr1	109841786	109841911	arid1b_peaks_330	22	.
chr1	109888913	109888965	arid1b_peaks_331	30	.
chr1	110091022	110091126	arid1b_peaks_332	15	.
chr1	110366571	110366896	arid1b_peaks_333	11	.
chr1	110490296	110490400	arid1b_peaks_334	14	.
chr1	110502706	110502758	arid1b_peaks_335	18	.
chr1	110502976	110503192	arid1b_peaks_336	12	.
chr1	110950239	110950487	arid1b_peaks_337	16	.
chr1	111588079	111588131	arid1b_peaks_338	15	.
chr1	111683074	111683126	arid1b_peaks_339	12	.
chr1	112050503	112050694	arid1b_peaks_340	13	.
chr1	112275987	112276067	arid1b_peaks_341	15	.
chr1	112342829	112343050	arid1b_peaks_342	20	.
chr1	112837720	112837969	arid1b_peaks_343	11	.
chr1	113183302	113183506	arid1b_peaks_344	11	.
chr1	113317246	113317351	arid1b_peaks_345	14	.
chr1	113440415	113440619	arid1b_peaks_346	15	.
chr1	114050999	114051113	arid1b_peaks_347	15	.
chr1	114332086	114332169	arid1b_peaks_348	13	.
chr1	114490949	114491001	arid1b_peaks_349	17	.
chr1	115000856	115000908	arid1b_peaks_350	15	.
chr1	115009969	115010259	arid1b_peaks_351	14	.
chr1	116695544	116695618	arid1b_peaks_352	17	.
chr1	116719037	116719218	arid1b_peaks_353	12	.
chr1	116721862	116722003	arid1b_peaks_354	12	.
chr1	117008744	117009054	arid1b_peaks_355	15	.
chr1	117017661	117017896	arid1b_peaks_356	11	.
chr1	117174153	117174312	arid1b_peaks_357	12	.
chr1	117185537	117185603	arid1b_peaks_358	11	.
chr1	117185883	117186040	arid1b_peaks_359	11	.
chr1	117262277	117262335	arid1b_peaks_360	13	.
chr1	120286504	120286633	arid1b_peaks_361	15	.
chr1	120308614	120308780	arid1b_peaks_362	11	.
chr1	120574775	120574974	arid1b_peaks_363	12	.
chr1	120653130	120653222	arid1b_peaks_364	11	.
chr1	120834141	120834278	arid1b_peaks_365	11	.
chr1	120834769	120834954	arid1b_peaks_366	11	.
chr1	120835603	120835807	arid1b_peaks_367	11	.
chr1	120839030	120839248	arid1b_peaks_368	11	.
chr1	121128455	121128898	arid1b_peaks_369	14	.
chr1	121328368	121328554	arid1b_peaks_370	11	.
chr1	143290321	143290464	arid1b_peaks_371	11	.
chr1	143740087	143740139	arid1b_peaks_372	12	.
chr1	143742929	143743038	arid1b_peaks_373	15	.
chr1	143914752	143914804	arid1b_peaks_374	11	.
chr1	143915788	143915898	arid1b_peaks_375	11	.
chr1	143916485	143916646	arid1b_peaks_376	14	.
chr1	143918112	143918323	arid1b_peaks_377	11	.
chr1	143983496	143983695	arid1b_peaks_378	12	.
chr1	144003794	144003880	arid1b_peaks_379	10	.
chr1	144062177	144062337	arid1b_peaks_380	12	.
chr1	144339177	144339280	arid1b_peaks_381	23	.
chr1	144363569	144363690	arid1b_peaks_382	11	.
chr1	144593729	144593888	arid1b_peaks_383	12	.
chr1	144932357	144932431	arid1b_peaks_384	12	.
chr1	144956512	144956586	arid1b_peaks_385	11	.
chr1	145208763	145209001	arid1b_peaks_386	17	.
chr1	145209894	145210027	arid1b_peaks_387	20	.
chr1	145395490	145395551	arid1b_peaks_388	17	.
chr1	145399567	145399619	arid1b_peaks_389	14	.
chr1	145438074	145438424	arid1b_peaks_390	15	.
chr1	145610653	145610775	arid1b_peaks_391	13	.
chr1	145720146	145720226	arid1b_peaks_392	11	.
chr1	145969333	145969418	arid1b_peaks_393	48	.
chr1	146686946	146686998	arid1b_peaks_394	14	.
chr1	146710542	146710698	arid1b_peaks_395	18	.
chr1	147511071	147511184	arid1b_peaks_396	27	.
chr1	148259924	148260047	arid1b_peaks_397	11	.
chr1	148336486	148336562	arid1b_peaks_398	24	.
chr1	148599546	148599598	arid1b_peaks_399	15	.
chr1	148760567	148760727	arid1b_peaks_400	13	.
chr1	148930330	148930382	arid1b_peaks_401	11	.
chr1	148930901	148931345	arid1b_peaks_402	17	.
chr1	149224109	149224196	arid1b_peaks_403	24	.
chr1	149298441	149298546	arid1b_peaks_404	11	.
chr1	149299024	149299076	arid1b_peaks_405	25	.
chr1	149576939	149577180	arid1b_peaks_406	13	.
chr1	149577820	149577974	arid1b_peaks_407	15	.
chr1	149684556	149684608	arid1b_peaks_408	19	.
chr1	149803528	149804713	arid1b_peaks_409	42	.
chr1	149813856	149814835	arid1b_peaks_410	18	.
chr1	149822117	149822755	arid1b_peaks_411	18	.
chr1	149823373	149823522	arid1b_peaks_412	13	.
chr1	149823757	149824077	arid1b_peaks_413	12	.
chr1	149824595	149825072	arid1b_peaks_414	14	.
chr1	149832152	149833421	arid1b_peaks_415	39	.
chr1	149858142	149858194	arid1b_peaks_416	11	.
chr1	149858572	149858693	arid1b_peaks_417	11	.
chr1	149858936	149859163	arid1b_peaks_418	11	.
chr1	149859889	149860087	arid1b_peaks_419	15	.
chr1	149911096	149911203	arid1b_peaks_420	11	.
chr1	149980506	149980679	arid1b_peaks_421	11	.
chr1	149982612	149982767	arid1b_peaks_422	11	.
chr1	150039476	150039749	arid1b_peaks_423	16	.
chr1	150361409	150361573	arid1b_peaks_424	11	.
chr1	150382104	150382256	arid1b_peaks_425	19	.
chr1	150382797	150382893	arid1b_peaks_426	18	.
chr1	150488285	150488374	arid1b_peaks_427	11	.
chr1	150551100	150551360	arid1b_peaks_428	18	.
chr1	150578228	150578355	arid1b_peaks_429	23	.
chr1	150584081	150584433	arid1b_peaks_430	12	.
chr1	150944022	150944348	arid1b_peaks_431	11	.
chr1	150954422	150954482	arid1b_peaks_432	16	.
chr1	151119434	151119486	arid1b_peaks_433	16	.
chr1	153631142	153631393	arid1b_peaks_434	11	.
chr1	153643741	153643793	arid1b_peaks_435	21	.
chr1	153756179	153756238	arid1b_peaks_436	19	.
chr1	153895620	153895672	arid1b_peaks_437	14	.
chr1	153963222	153963433	arid1b_peaks_438	19	.
chr1	154193318	154193501	arid1b_peaks_439	14	.
chr1	154306529	154306602	arid1b_peaks_440	21	.
chr1	154307413	154307517	arid1b_peaks_441	11	.
chr1	154390285	154390483	arid1b_peaks_442	11	.
chr1	154580713	154580839	arid1b_peaks_443	18	.
chr1	154945322	154945473	arid1b_peaks_444	11	.
chr1	154946425	154946572	arid1b_peaks_445	11	.
chr1	154973668	154973840	arid1b_peaks_446	14	.
chr1	155001337	155001389	arid1b_peaks_447	34	.
chr1	155099644	155099925	arid1b_peaks_448	16	.
chr1	155108097	155108152	arid1b_peaks_449	11	.
chr1	155658430	155658616	arid1b_peaks_450	14	.
chr1	155671115	155671178	arid1b_peaks_451	18	.
chr1	155879552	155879645	arid1b_peaks_452	11	.
chr1	156056167	156056227	arid1b_peaks_453	29	.
chr1	156088259	156088533	arid1b_peaks_454	14	.
chr1	156100072	156100152	arid1b_peaks_455	13	.
chr1	156341387	156341806	arid1b_peaks_456	14	.
chr1	156426853	156426980	arid1b_peaks_457	11	.
chr1	156493388	156493474	arid1b_peaks_458	12	.
chr1	156716869	156716921	arid1b_peaks_459	14	.
chr1	156794689	156794871	arid1b_peaks_460	16	.
chr1	157064692	157064744	arid1b_peaks_461	20	.
chr1	160068395	160068845	arid1b_peaks_462	51	.
chr1	160983688	160983880	arid1b_peaks_463	11	.
chr1	161188225	161188797	arid1b_peaks_464	11	.
chr1	161189420	161189607	arid1b_peaks_465	11	.
chr1	161368513	161368666	arid1b_peaks_466	14	.
chr1	161369125	161369252	arid1b_peaks_467	35	.
chr1	161369484	161369612	arid1b_peaks_468	20	.
chr1	161411479	161411744	arid1b_peaks_469	13	.
chr1	161412716	161413232	arid1b_peaks_470	16	.
chr1	161416211	161416368	arid1b_peaks_471	12	.
chr1	161416963	161417292	arid1b_peaks_472	19	.
chr1	161417889	161418145	arid1b_peaks_473	17	.
chr1	161418789	161419200	arid1b_peaks_474	12	.
chr1	161420389	161420926	arid1b_peaks_475	18	.
chr1	161422444	161422496	arid1b_peaks_476	26	.
chr1	161423629	161423920	arid1b_peaks_477	13	.
chr1	161424131	161424794	arid1b_peaks_478	20	.
chr1	161425066	161425427	arid1b_peaks_479	14	.
chr1	161426091	161426178	arid1b_peaks_480	14	.
chr1	161427577	161427976	arid1b_peaks_481	17	.
chr1	161429871	161430169	arid1b_peaks_482	16	.
chr1	161430866	161431053	arid1b_peaks_483	14	.
chr1	161431604	161432179	arid1b_peaks_484	20	.
chr1	161432477	161432934	arid1b_peaks_485	17	.
chr1	161435196	161435369	arid1b_peaks_486	15	.
chr1	161435858	161436092	arid1b_peaks_487	15	.
chr1	161437130	161437420	arid1b_peaks_488	12	.
chr1	161439062	161439581	arid1b_peaks_489	16	.
chr1	161439863	161440338	arid1b_peaks_490	17	.
chr1	161440894	161441334	arid1b_peaks_491	16	.
chr1	161500861	161500974	arid1b_peaks_492	28	.
chr1	161736036	161736088	arid1b_peaks_493	11	.
chr1	162115288	162115340	arid1b_peaks_494	20	.
chr1	162217064	162217385	arid1b_peaks_495	11	.
chr1	163291577	163291709	arid1b_peaks_496	14	.
chr1	166217380	166217432	arid1b_peaks_497	19	.
chr1	167266205	167266409	arid1b_peaks_498	11	.
chr1	167266857	167266942	arid1b_peaks_499	16	.
chr1	167683713	167684070	arid1b_peaks_500	17	.
chr1	167684821	167684876	arid1b_peaks_501	20	.
chr1	167905202	167905287	arid1b_peaks_502	13	.
chr1	168464635	168464886	arid1b_peaks_503	13	.
chr1	168658510	168658790	arid1b_peaks_504	12	.
chr1	168770452	168770781	arid1b_peaks_505	11	.
chr1	168802922	168803211	arid1b_peaks_506	11	.
chr1	168855379	168855431	arid1b_peaks_507	14	.
chr1	169074833	169075355	arid1b_peaks_508	11	.
chr1	169077995	169078210	arid1b_peaks_509	11	.
chr1	169078551	169078717	arid1b_peaks_510	11	.
chr1	169117734	169117891	arid1b_peaks_511	11	.
chr1	169118161	169118235	arid1b_peaks_512	23	.
chr1	169454439	169454601	arid1b_peaks_513	13	.
chr1	169539253	169539767	arid1b_peaks_514	13	.
chr1	169555862	169556091	arid1b_peaks_515	11	.
chr1	169714565	169714617	arid1b_peaks_516	13	.
chr1	172436661	172436713	arid1b_peaks_517	18	.
chr1	172438975	172439088	arid1b_peaks_518	12	.
chr1	172439310	172439679	arid1b_peaks_519	13	.
chr1	173294307	173294411	arid1b_peaks_520	11	.
chr1	173695999	173696051	arid1b_peaks_521	17	.
chr1	173990766	173990904	arid1b_peaks_522	11	.
chr1	173991539	173991591	arid1b_peaks_523	11	.
chr1	174128665	174128735	arid1b_peaks_524	20	.
chr1	174348479	174348533	arid1b_peaks_525	28	.
chr1	174781928	174782101	arid1b_peaks_526	27	.
chr1	174968201	174968390	arid1b_peaks_527	11	.
chr1	174968703	174968831	arid1b_peaks_528	15	.
chr1	177938846	177939040	arid1b_peaks_529	14	.
chr1	177990853	177991029	arid1b_peaks_530	20	.
chr1	178063676	178063728	arid1b_peaks_531	17	.
chr1	178207974	178208193	arid1b_peaks_532	11	.
chr1	178285753	178285811	arid1b_peaks_533	12	.
chr1	178695727	178695779	arid1b_peaks_534	11	.
chr1	178713886	178714088	arid1b_peaks_535	16	.
chr1	178888713	178888828	arid1b_peaks_536	15	.
chr1	178997463	178997620	arid1b_peaks_537	12	.
chr1	179851887	179851963	arid1b_peaks_538	11	.
chr1	180086895	180087103	arid1b_peaks_539	11	.
chr1	180991364	180991416	arid1b_peaks_540	15	.
chr1	180991989	180992330	arid1b_peaks_541	16	.
chr1	181013676	181013925	arid1b_peaks_542	13	.
chr1	181081844	181081922	arid1b_peaks_543	11	.
chr1	182271479	182271562	arid1b_peaks_544	11	.
chr1	183969878	183969977	arid1b_peaks_545	19	.
chr1	184101572	184101785	arid1b_peaks_546	13	.
chr1	184815903	184815957	arid1b_peaks_547	26	.
chr1	184820244	184820321	arid1b_peaks_548	13	.
chr1	192671773	192672018	arid1b_peaks_549	11	.
chr1	197871960	197872180	arid1b_peaks_550	13	.
chr1	200341009	200341638	arid1b_peaks_551	29	.
chr1	200341855	200342027	arid1b_peaks_552	11	.
chr1	200349215	200349341	arid1b_peaks_553	11	.
chr1	200380376	200380670	arid1b_peaks_554	11	.
chr1	200382803	200382995	arid1b_peaks_555	11	.
chr1	200638550	200638916	arid1b_peaks_556	12	.
chr1	200865803	200866327	arid1b_peaks_557	13	.
chr1	202054437	202054497	arid1b_peaks_558	12	.
chr1	202054738	202054827	arid1b_peaks_559	12	.
chr1	202896437	202896489	arid1b_peaks_560	26	.
chr1	204116265	204116341	arid1b_peaks_561	11	.
chr1	204182926	204183100	arid1b_peaks_562	14	.
chr1	204475567	204475798	arid1b_peaks_563	19	.
chr1	204477118	204477322	arid1b_peaks_564	13	.
chr1	204485555	204485723	arid1b_peaks_565	12	.
chr1	204887922	204887974	arid1b_peaks_566	15	.
chr1	205263451	205263554	arid1b_peaks_567	12	.
chr1	205419141	205419456	arid1b_peaks_568	11	.
chr1	205646007	205646059	arid1b_peaks_569	17	.
chr1	206136139	206136275	arid1b_peaks_570	11	.
chr1	206292550	206292794	arid1b_peaks_571	11	.
chr1	206578916	206578991	arid1b_peaks_572	14	.
chr1	206785724	206785960	arid1b_peaks_573	17	.
chr1	207262444	207262598	arid1b_peaks_574	11	.
chr1	207414442	207414976	arid1b_peaks_575	16	.
chr1	207777290	207777342	arid1b_peaks_576	11	.
chr1	208136926	208137188	arid1b_peaks_577	11	.
chr1	211556113	211556544	arid1b_peaks_578	25	.
chr1	211752770	211752940	arid1b_peaks_579	11	.
chr1	211816880	211816973	arid1b_peaks_580	15	.
chr1	211817268	211817343	arid1b_peaks_581	12	.
chr1	212068847	212068899	arid1b_peaks_582	29	.
chr1	212094178	212094290	arid1b_peaks_583	15	.
chr1	212103156	212103208	arid1b_peaks_584	12	.
chr1	212428306	212428382	arid1b_peaks_585	11	.
chr1	212429387	212429500	arid1b_peaks_586	14	.
chr1	212965024	212965153	arid1b_peaks_587	19	.
chr1	212965613	212965712	arid1b_peaks_588	17	.
chr1	212990455	212990627	arid1b_peaks_589	13	.
chr1	213231194	213231301	arid1b_peaks_590	17	.
chr1	213323879	213323931	arid1b_peaks_591	14	.
chr1	213665568	213665741	arid1b_peaks_592	12	.
chr1	214129685	214129946	arid1b_peaks_593	18	.
chr1	214161758	214161810	arid1b_peaks_594	11	.
chr1	214174881	214175022	arid1b_peaks_595	11	.
chr1	214201287	214201544	arid1b_peaks_596	15	.
chr1	214223931	214224555	arid1b_peaks_597	14	.
chr1	215741043	215741209	arid1b_peaks_598	14	.
chr1	215921341	215921435	arid1b_peaks_599	11	.
chr1	217866155	217866207	arid1b_peaks_600	12	.
chr1	219483704	219483814	arid1b_peaks_601	20	.
chr1	220224399	220224451	arid1b_peaks_602	12	.
chr1	220639715	220639767	arid1b_peaks_603	15	.
chr1	220960028	220960259	arid1b_peaks_604	11	.
chr1	222791131	222791518	arid1b_peaks_605	48	.
chr1	222792149	222792390	arid1b_peaks_606	11	.
chr1	223810220	223810346	arid1b_peaks_607	14	.
chr1	223896028	223896192	arid1b_peaks_608	11	.
chr1	224180517	224180647	arid1b_peaks_609	11	.
chr1	225942564	225942758	arid1b_peaks_610	14	.
chr1	226074663	226074820	arid1b_peaks_611	11	.
chr1	226078927	226079089	arid1b_peaks_612	11	.
chr1	226668392	226668444	arid1b_peaks_613	19	.
chr1	227088893	227088945	arid1b_peaks_614	15	.
chr1	227751439	227751575	arid1b_peaks_615	11	.
chr1	227923000	227923055	arid1b_peaks_616	14	.
chr1	228744665	228745456	arid1b_peaks_617	14	.
chr1	228745685	228746392	arid1b_peaks_618	16	.
chr1	228747021	228747542	arid1b_peaks_619	20	.
chr1	228747860	228747931	arid1b_peaks_620	23	.
chr1	228748303	228748373	arid1b_peaks_621	20	.
chr1	228749270	228749434	arid1b_peaks_622	14	.
chr1	228750248	228750567	arid1b_peaks_623	12	.
chr1	228751189	228751538	arid1b_peaks_624	12	.
chr1	228751911	228752841	arid1b_peaks_625	16	.
chr1	228754159	228754345	arid1b_peaks_626	15	.
chr1	228755033	228755129	arid1b_peaks_627	15	.
chr1	228755977	228756208	arid1b_peaks_628	13	.
chr1	228756757	228757397	arid1b_peaks_629	17	.
chr1	228757997	228758433	arid1b_peaks_630	13	.
chr1	228759157	228759511	arid1b_peaks_631	18	.
chr1	228760376	228760521	arid1b_peaks_632	18	.
chr1	228761233	228762058	arid1b_peaks_633	15	.
chr1	228763086	228763191	arid1b_peaks_634	16	.
chr1	228763561	228764259	arid1b_peaks_635	18	.
chr1	228764882	228764939	arid1b_peaks_636	17	.
chr1	228765880	228766162	arid1b_peaks_637	17	.
chr1	228766844	228767800	arid1b_peaks_638	13	.
chr1	228768165	228768570	arid1b_peaks_639	18	.
chr1	228769235	228769390	arid1b_peaks_640	18	.
chr1	228769932	228769994	arid1b_peaks_641	13	.
chr1	228770291	228770367	arid1b_peaks_642	14	.
chr1	228770609	228770971	arid1b_peaks_643	22	.
chr1	228772502	228773247	arid1b_peaks_644	19	.
chr1	228773685	228773962	arid1b_peaks_645	14	.
chr1	228774306	228774367	arid1b_peaks_646	24	.
chr1	228775087	228775192	arid1b_peaks_647	11	.
chr1	228775436	228775578	arid1b_peaks_648	12	.
chr1	228776088	228776197	arid1b_peaks_649	12	.
chr1	228777305	228777379	arid1b_peaks_650	14	.
chr1	228778204	228778436	arid1b_peaks_651	17	.
chr1	228778708	228778976	arid1b_peaks_652	13	.
chr1	228779555	228779664	arid1b_peaks_653	26	.
chr1	228780431	228781202	arid1b_peaks_654	15	.
chr1	228781586	228782206	arid1b_peaks_655	14	.
chr1	228973366	228973506	arid1b_peaks_656	11	.
chr1	228973936	228974300	arid1b_peaks_657	17	.
chr1	229071219	229071378	arid1b_peaks_658	17	.
chr1	229167514	229167892	arid1b_peaks_659	15	.
chr1	229267013	229267132	arid1b_peaks_660	18	.
chr1	229267431	229267509	arid1b_peaks_661	21	.
chr1	229356894	229357430	arid1b_peaks_662	13	.
chr1	229406811	229406986	arid1b_peaks_663	14	.
chr1	229434743	229434830	arid1b_peaks_664	22	.
chr1	230293434	230293639	arid1b_peaks_665	11	.
chr1	230838757	230839005	arid1b_peaks_666	14	.
chr1	230845400	230845798	arid1b_peaks_667	11	.
chr1	230850191	230850339	arid1b_peaks_668	11	.
chr1	231368610	231368856	arid1b_peaks_669	11	.
chr1	231369255	231369850	arid1b_peaks_670	14	.
chr1	231370181	231370642	arid1b_peaks_671	17	.
chr1	231370982	231371047	arid1b_peaks_672	18	.
chr1	231473612	231473837	arid1b_peaks_673	13	.
chr1	231559404	231559749	arid1b_peaks_674	15	.
chr1	232468498	232468550	arid1b_peaks_675	18	.
chr1	234449931	234450065	arid1b_peaks_676	14	.
chr1	234517816	234517868	arid1b_peaks_677	12	.
chr1	234659189	234659323	arid1b_peaks_678	18	.
chr1	234735835	234736789	arid1b_peaks_679	16	.
chr1	234747109	234747224	arid1b_peaks_680	11	.
chr1	234747575	234747693	arid1b_peaks_681	11	.
chr1	234756732	234756831	arid1b_peaks_682	15	.
chr1	234776766	234776818	arid1b_peaks_683	27	.
chr1	234794096	234794148	arid1b_peaks_684	14	.
chr1	234819929	234820179	arid1b_peaks_685	14	.
chr1	234852175	234852397	arid1b_peaks_686	11	.
chr1	234857747	234857866	arid1b_peaks_687	11	.
chr1	234859001	234859055	arid1b_peaks_688	14	.
chr1	234860272	234860356	arid1b_peaks_689	14	.
chr1	234861624	234861802	arid1b_peaks_690	11	.
chr1	234901552	234901771	arid1b_peaks_691	12	.
chr1	235010176	235010228	arid1b_peaks_692	13	.
chr1	235093355	235094199	arid1b_peaks_693	18	.
chr1	235095798	235095852	arid1b_peaks_694	14	.
chr1	235096742	235097031	arid1b_peaks_695	14	.
chr1	235110598	235110719	arid1b_peaks_696	12	.
chr1	235111153	235111228	arid1b_peaks_697	25	.
chr1	235114428	235114642	arid1b_peaks_698	14	.
chr1	235123476	235123684	arid1b_peaks_699	12	.
chr1	235292229	235292309	arid1b_peaks_700	11	.
chr1	235459224	235459435	arid1b_peaks_701	11	.
chr1	235572506	235573088	arid1b_peaks_702	18	.
chr1	235579575	235579880	arid1b_peaks_703	16	.
chr1	235811309	235811361	arid1b_peaks_704	20	.
chr1	236030419	236030471	arid1b_peaks_705	22	.
chr1	236653570	236653710	arid1b_peaks_706	11	.
chr1	236654425	236654518	arid1b_peaks_707	21	.
chr1	236919399	236919631	arid1b_peaks_708	13	.
chr1	237008449	237008501	arid1b_peaks_709	11	.
chr1	241635315	241635367	arid1b_peaks_710	15	.
chr1	243214891	243215102	arid1b_peaks_711	14	.
chr1	244996915	244997220	arid1b_peaks_712	12	.
chr1	244998177	244998233	arid1b_peaks_713	21	.
chr1	244998964	244999039	arid1b_peaks_714	11	.
chr1	245208450	245208721	arid1b_peaks_715	16	.
chr1	246730229	246730449	arid1b_peaks_716	15	.
chr1	246745887	246746118	arid1b_peaks_717	11	.
chr1	246747103	246747155	arid1b_peaks_718	17	.
chr1	247122780	247122832	arid1b_peaks_719	15	.
chr1	247289680	247289853	arid1b_peaks_720	16	.
chr1	247335192	247335244	arid1b_peaks_721	21	.
chr1	248332798	248332999	arid1b_peaks_722	11	.
chr1	248840678	248840811	arid1b_peaks_723	16	.
chr1	249167839	249168035	arid1b_peaks_724	11	.
chr10	463814	463933	arid1b_peaks_725	20	.
chr10	981063	981253	arid1b_peaks_726	12	.
chr10	3827468	3827855	arid1b_peaks_727	13	.
chr10	3852779	3852884	arid1b_peaks_728	11	.
chr10	4989370	4989452	arid1b_peaks_729	12	.
chr10	5024970	5025022	arid1b_peaks_730	11	.
chr10	5051235	5051585	arid1b_peaks_731	15	.
chr10	5090098	5090315	arid1b_peaks_732	14	.
chr10	5113192	5113276	arid1b_peaks_733	23	.
chr10	5113972	5114117	arid1b_peaks_734	20	.
chr10	5189188	5189752	arid1b_peaks_735	16	.
chr10	5570298	5570685	arid1b_peaks_736	13	.
chr10	5577376	5577428	arid1b_peaks_737	14	.
chr10	5590466	5590952	arid1b_peaks_738	15	.
chr10	5734371	5734590	arid1b_peaks_739	11	.
chr10	5855520	5855869	arid1b_peaks_740	16	.
chr10	5895623	5895865	arid1b_peaks_741	11	.
chr10	7583298	7583385	arid1b_peaks_742	13	.
chr10	7583675	7583766	arid1b_peaks_743	13	.
chr10	7742586	7742644	arid1b_peaks_744	26	.
chr10	7743027	7743208	arid1b_peaks_745	21	.
chr10	7747769	7747821	arid1b_peaks_746	17	.
chr10	7974951	7975046	arid1b_peaks_747	14	.
chr10	7987639	7987724	arid1b_peaks_748	11	.
chr10	8092671	8092867	arid1b_peaks_749	15	.
chr10	9973147	9973201	arid1b_peaks_750	61	.
chr10	10696208	10696445	arid1b_peaks_751	11	.
chr10	10735678	10735731	arid1b_peaks_752	32	.
chr10	11742098	11742199	arid1b_peaks_753	15	.
chr10	11757088	11757259	arid1b_peaks_754	16	.
chr10	11758180	11758232	arid1b_peaks_755	13	.
chr10	11873396	11873448	arid1b_peaks_756	15	.
chr10	12111120	12111283	arid1b_peaks_757	11	.
chr10	12560718	12560780	arid1b_peaks_758	25	.
chr10	12716799	12716851	arid1b_peaks_759	17	.
chr10	13325485	13325785	arid1b_peaks_760	11	.
chr10	13344763	13345003	arid1b_peaks_761	13	.
chr10	15139314	15139601	arid1b_peaks_762	20	.
chr10	15376277	15376575	arid1b_peaks_763	11	.
chr10	17243514	17243749	arid1b_peaks_764	11	.
chr10	17658662	17658817	arid1b_peaks_765	13	.
chr10	17685974	17686102	arid1b_peaks_766	11	.
chr10	17693189	17693241	arid1b_peaks_767	12	.
chr10	19927843	19928019	arid1b_peaks_768	11	.
chr10	21783495	21783568	arid1b_peaks_769	18	.
chr10	21784836	21784987	arid1b_peaks_770	33	.
chr10	21785394	21785794	arid1b_peaks_771	13	.
chr10	21794800	21794944	arid1b_peaks_772	19	.
chr10	21806341	21806542	arid1b_peaks_773	15	.
chr10	21808003	21808096	arid1b_peaks_774	13	.
chr10	21813558	21813706	arid1b_peaks_775	11	.
chr10	21814893	21815256	arid1b_peaks_776	11	.
chr10	21816227	21816369	arid1b_peaks_777	15	.
chr10	21822785	21823259	arid1b_peaks_778	12	.
chr10	21859352	21859969	arid1b_peaks_779	10	.
chr10	21860217	21860298	arid1b_peaks_780	14	.
chr10	22972769	22972918	arid1b_peaks_781	11	.
chr10	23728014	23728079	arid1b_peaks_782	19	.
chr10	24497207	24497370	arid1b_peaks_783	14	.
chr10	25011037	25011149	arid1b_peaks_784	11	.
chr10	25351855	25351956	arid1b_peaks_785	15	.
chr10	27182689	27182840	arid1b_peaks_786	19	.
chr10	27389385	27389443	arid1b_peaks_787	15	.
chr10	27584697	27584839	arid1b_peaks_788	13	.
chr10	28591723	28591972	arid1b_peaks_789	11	.
chr10	28823190	28823362	arid1b_peaks_790	11	.
chr10	29228991	29229245	arid1b_peaks_791	18	.
chr10	29606504	29606696	arid1b_peaks_792	11	.
chr10	29607172	29607779	arid1b_peaks_793	12	.
chr10	29616056	29616810	arid1b_peaks_794	22	.
chr10	29907724	29907990	arid1b_peaks_795	11	.
chr10	30722451	30723030	arid1b_peaks_796	14	.
chr10	30831226	30831483	arid1b_peaks_797	13	.
chr10	30831860	30832044	arid1b_peaks_798	15	.
chr10	30872798	30872850	arid1b_peaks_799	18	.
chr10	30893998	30894448	arid1b_peaks_800	14	.
chr10	30894853	30895163	arid1b_peaks_801	27	.
chr10	30900959	30901245	arid1b_peaks_802	17	.
chr10	32218493	32218656	arid1b_peaks_803	15	.
chr10	32394996	32395095	arid1b_peaks_804	12	.
chr10	32395418	32395635	arid1b_peaks_805	11	.
chr10	32409188	32409254	arid1b_peaks_806	71	.
chr10	32635416	32635636	arid1b_peaks_807	16	.
chr10	33294475	33294664	arid1b_peaks_808	13	.
chr10	33434423	33434479	arid1b_peaks_809	21	.
chr10	33483505	33483694	arid1b_peaks_810	11	.
chr10	33484291	33484534	arid1b_peaks_811	13	.
chr10	33484990	33485105	arid1b_peaks_812	23	.
chr10	33797099	33797197	arid1b_peaks_813	16	.
chr10	34409974	34410592	arid1b_peaks_814	18	.
chr10	34411283	34411439	arid1b_peaks_815	11	.
chr10	34633838	34633903	arid1b_peaks_816	17	.
chr10	34634538	34634701	arid1b_peaks_817	11	.
chr10	35025910	35026154	arid1b_peaks_818	18	.
chr10	35026474	35026730	arid1b_peaks_819	13	.
chr10	35027493	35027545	arid1b_peaks_820	11	.
chr10	35416048	35416141	arid1b_peaks_821	11	.
chr10	35509461	35509665	arid1b_peaks_822	12	.
chr10	35556620	35556857	arid1b_peaks_823	11	.
chr10	38146588	38146752	arid1b_peaks_824	11	.
chr10	42676164	42676342	arid1b_peaks_825	10	.
chr10	43891805	43891939	arid1b_peaks_826	11	.
chr10	43892679	43892906	arid1b_peaks_827	13	.
chr10	43902220	43902447	arid1b_peaks_828	12	.
chr10	43904326	43904603	arid1b_peaks_829	12	.
chr10	43916359	43916561	arid1b_peaks_830	17	.
chr10	43951167	43951219	arid1b_peaks_831	20	.
chr10	45492289	45492345	arid1b_peaks_832	14	.
chr10	46071111	46071275	arid1b_peaks_833	13	.
chr10	46762462	46763151	arid1b_peaks_834	47	.
chr10	46890790	46890842	arid1b_peaks_835	16	.
chr10	46891298	46891350	arid1b_peaks_836	17	.
chr10	46891702	46891763	arid1b_peaks_837	28	.
chr10	46918569	46918621	arid1b_peaks_838	15	.
chr10	46918964	46919626	arid1b_peaks_839	13	.
chr10	47243416	47243896	arid1b_peaks_840	52	.
chr10	47373202	47373265	arid1b_peaks_841	37	.
chr10	47373801	47373853	arid1b_peaks_842	20	.
chr10	47395879	47396338	arid1b_peaks_843	13	.
chr10	47398697	47398918	arid1b_peaks_844	11	.
chr10	47401006	47401580	arid1b_peaks_845	17	.
chr10	47402149	47402343	arid1b_peaks_846	11	.
chr10	47402880	47402932	arid1b_peaks_847	21	.
chr10	47403779	47403857	arid1b_peaks_848	12	.
chr10	47407256	47407533	arid1b_peaks_849	11	.
chr10	48185444	48186204	arid1b_peaks_850	38	.
chr10	48952470	48952886	arid1b_peaks_851	62	.
chr10	48953428	48953480	arid1b_peaks_852	14	.
chr10	49078649	49078815	arid1b_peaks_853	20	.
chr10	49081464	49081534	arid1b_peaks_854	37	.
chr10	51371258	51371517	arid1b_peaks_855	15	.
chr10	51543193	51543398	arid1b_peaks_856	21	.
chr10	51559480	51559693	arid1b_peaks_857	16	.
chr10	51563900	51564380	arid1b_peaks_858	15	.
chr10	51573490	51573587	arid1b_peaks_859	11	.
chr10	51575805	51575946	arid1b_peaks_860	20	.
chr10	51597367	51597457	arid1b_peaks_861	12	.
chr10	52153467	52153746	arid1b_peaks_862	12	.
chr10	52155287	52155339	arid1b_peaks_863	14	.
chr10	52325967	52326071	arid1b_peaks_864	13	.
chr10	52365257	52365339	arid1b_peaks_865	18	.
chr10	52365783	52365835	arid1b_peaks_866	15	.
chr10	52642557	52642657	arid1b_peaks_867	14	.
chr10	54074974	54075026	arid1b_peaks_868	13	.
chr10	54534200	54535539	arid1b_peaks_869	15	.
chr10	55717447	55717578	arid1b_peaks_870	12	.
chr10	60028565	60028809	arid1b_peaks_871	11	.
chr10	60029263	60029483	arid1b_peaks_872	11	.
chr10	60751176	60751228	arid1b_peaks_873	11	.
chr10	60754212	60754636	arid1b_peaks_874	14	.
chr10	60767818	60767975	arid1b_peaks_875	11	.
chr10	60833144	60833649	arid1b_peaks_876	20	.
chr10	60935659	60935845	arid1b_peaks_877	11	.
chr10	62538029	62538223	arid1b_peaks_878	16	.
chr10	62823011	62823063	arid1b_peaks_879	15	.
chr10	63797986	63798212	arid1b_peaks_880	11	.
chr10	64367673	64367824	arid1b_peaks_881	11	.
chr10	64893021	64893291	arid1b_peaks_882	15	.
chr10	65027862	65028147	arid1b_peaks_883	30	.
chr10	65224830	65225168	arid1b_peaks_884	15	.
chr10	65225803	65225898	arid1b_peaks_885	14	.
chr10	65804170	65804469	arid1b_peaks_886	13	.
chr10	69933305	69933361	arid1b_peaks_887	23	.
chr10	70073431	70073483	arid1b_peaks_888	17	.
chr10	70636187	70636624	arid1b_peaks_889	13	.
chr10	71846017	71846069	arid1b_peaks_890	13	.
chr10	71850487	71850682	arid1b_peaks_891	11	.
chr10	71892512	71892704	arid1b_peaks_892	22	.
chr10	72091051	72091103	arid1b_peaks_893	13	.
chr10	72112358	72112539	arid1b_peaks_894	20	.
chr10	72165469	72165647	arid1b_peaks_895	11	.
chr10	73099924	73100113	arid1b_peaks_896	15	.
chr10	73398333	73398385	arid1b_peaks_897	13	.
chr10	73610650	73610757	arid1b_peaks_898	11	.
chr10	73705044	73705171	arid1b_peaks_899	11	.
chr10	73717561	73717787	arid1b_peaks_900	11	.
chr10	73790560	73790949	arid1b_peaks_901	19	.
chr10	73975903	73976110	arid1b_peaks_902	11	.
chr10	74020466	74020711	arid1b_peaks_903	11	.
chr10	74032578	74032771	arid1b_peaks_904	11	.
chr10	74033153	74033369	arid1b_peaks_905	14	.
chr10	74080921	74081120	arid1b_peaks_906	11	.
chr10	74094859	74095208	arid1b_peaks_907	13	.
chr10	74282670	74282790	arid1b_peaks_908	11	.
chr10	74284070	74284122	arid1b_peaks_909	11	.
chr10	75012385	75012529	arid1b_peaks_910	11	.
chr10	75195671	75195723	arid1b_peaks_911	38	.
chr10	75255461	75255550	arid1b_peaks_912	13	.
chr10	75351633	75351807	arid1b_peaks_913	11	.
chr10	75489016	75489208	arid1b_peaks_914	11	.
chr10	75490227	75490591	arid1b_peaks_915	15	.
chr10	75503820	75504447	arid1b_peaks_916	18	.
chr10	75600092	75600227	arid1b_peaks_917	19	.
chr10	76584888	76584940	arid1b_peaks_918	12	.
chr10	76586546	76586716	arid1b_peaks_919	16	.
chr10	76925842	76925990	arid1b_peaks_920	17	.
chr10	76928194	76928284	arid1b_peaks_921	22	.
chr10	77092390	77092601	arid1b_peaks_922	12	.
chr10	77158862	77159015	arid1b_peaks_923	11	.
chr10	77159366	77159678	arid1b_peaks_924	13	.
chr10	77161349	77161754	arid1b_peaks_925	17	.
chr10	77169102	77169154	arid1b_peaks_926	18	.
chr10	77533235	77533401	arid1b_peaks_927	11	.
chr10	77793095	77793331	arid1b_peaks_928	13	.
chr10	77810740	77811351	arid1b_peaks_929	19	.
chr10	78057258	78057310	arid1b_peaks_930	23	.
chr10	79608973	79609074	arid1b_peaks_931	11	.
chr10	79647498	79647684	arid1b_peaks_932	12	.
chr10	80217984	80218122	arid1b_peaks_933	11	.
chr10	80218873	80219064	arid1b_peaks_934	31	.
chr10	80674029	80674133	arid1b_peaks_935	11	.
chr10	80724947	80725083	arid1b_peaks_936	11	.
chr10	80732565	80732824	arid1b_peaks_937	16	.
chr10	80733141	80733415	arid1b_peaks_938	11	.
chr10	80737522	80737835	arid1b_peaks_939	11	.
chr10	80819005	80819416	arid1b_peaks_940	19	.
chr10	80819763	80820053	arid1b_peaks_941	11	.
chr10	80830978	80831468	arid1b_peaks_942	12	.
chr10	80917403	80917571	arid1b_peaks_943	15	.
chr10	81139698	81140111	arid1b_peaks_944	14	.
chr10	81664464	81664624	arid1b_peaks_945	12	.
chr10	82255108	82255160	arid1b_peaks_946	13	.
chr10	82258637	82259040	arid1b_peaks_947	16	.
chr10	84238144	84238367	arid1b_peaks_948	12	.
chr10	86257802	86258103	arid1b_peaks_949	11	.
chr10	88281641	88281693	arid1b_peaks_950	19	.
chr10	88902567	88902796	arid1b_peaks_951	17	.
chr10	88928539	88928745	arid1b_peaks_952	12	.
chr10	88930553	88931050	arid1b_peaks_953	18	.
chr10	88931372	88931815	arid1b_peaks_954	14	.
chr10	89265124	89265284	arid1b_peaks_955	11	.
chr10	89378890	89379086	arid1b_peaks_956	18	.
chr10	89623043	89623306	arid1b_peaks_957	12	.
chr10	91091803	91091949	arid1b_peaks_958	11	.
chr10	91110031	91110083	arid1b_peaks_959	15	.
chr10	91405552	91405632	arid1b_peaks_960	26	.
chr10	91405900	91406081	arid1b_peaks_961	12	.
chr10	92361176	92361267	arid1b_peaks_962	11	.
chr10	92731314	92731475	arid1b_peaks_963	11	.
chr10	92979653	92979718	arid1b_peaks_964	13	.
chr10	92979933	92980248	arid1b_peaks_965	17	.
chr10	93064675	93064727	arid1b_peaks_966	11	.
chr10	93293005	93293184	arid1b_peaks_967	11	.
chr10	93883021	93883073	arid1b_peaks_968	13	.
chr10	94050467	94050641	arid1b_peaks_969	11	.
chr10	94333818	94333999	arid1b_peaks_970	13	.
chr10	94451028	94451138	arid1b_peaks_971	12	.
chr10	94451818	94452409	arid1b_peaks_972	11	.
chr10	94455537	94455729	arid1b_peaks_973	11	.
chr10	94457245	94457297	arid1b_peaks_974	24	.
chr10	94458006	94458217	arid1b_peaks_975	13	.
chr10	95285494	95285666	arid1b_peaks_976	11	.
chr10	95360741	95360793	arid1b_peaks_977	13	.
chr10	95361059	95361517	arid1b_peaks_978	14	.
chr10	96577330	96577382	arid1b_peaks_979	12	.
chr10	96716203	96716255	arid1b_peaks_980	11	.
chr10	97037955	97038023	arid1b_peaks_981	17	.
chr10	97300507	97300609	arid1b_peaks_982	11	.
chr10	97395028	97395407	arid1b_peaks_983	11	.
chr10	97852922	97853156	arid1b_peaks_984	11	.
chr10	97889564	97889774	arid1b_peaks_985	12	.
chr10	98433857	98433961	arid1b_peaks_986	11	.
chr10	98435959	98436092	arid1b_peaks_987	15	.
chr10	98592914	98592966	arid1b_peaks_988	14	.
chr10	98602725	98603103	arid1b_peaks_989	18	.
chr10	98623873	98624114	arid1b_peaks_990	11	.
chr10	98650661	98650898	arid1b_peaks_991	11	.
chr10	98758136	98758285	arid1b_peaks_992	11	.
chr10	98900224	98900386	arid1b_peaks_993	16	.
chr10	99039232	99039454	arid1b_peaks_994	11	.
chr10	99052054	99052288	arid1b_peaks_995	13	.
chr10	99088658	99088893	arid1b_peaks_996	11	.
chr10	99094515	99094752	arid1b_peaks_997	13	.
chr10	99444372	99444529	arid1b_peaks_998	11	.
chr10	101542203	101542591	arid1b_peaks_999	16	.
chr10	102038242	102038368	arid1b_peaks_1000	12	.
chr10	102131210	102131262	arid1b_peaks_1001	11	.
chr10	102314491	102314543	arid1b_peaks_1002	11	.
chr10	102662809	102662971	arid1b_peaks_1003	11	.
chr10	102757463	102757528	arid1b_peaks_1004	12	.
chr10	102769004	102769062	arid1b_peaks_1005	23	.
chr10	102872794	102873043	arid1b_peaks_1006	13	.
chr10	103124615	103124686	arid1b_peaks_1007	39	.
chr10	103253329	103253523	arid1b_peaks_1008	13	.
chr10	103912007	103912144	arid1b_peaks_1009	11	.
chr10	104154210	104154306	arid1b_peaks_1010	16	.
chr10	104402157	104402398	arid1b_peaks_1011	11	.
chr10	104402727	104402907	arid1b_peaks_1012	11	.
chr10	104473767	104473884	arid1b_peaks_1013	12	.
chr10	104604001	104604200	arid1b_peaks_1014	12	.
chr10	104669935	104670087	arid1b_peaks_1015	12	.
chr10	104749112	104749347	arid1b_peaks_1016	17	.
chr10	104890140	104890335	arid1b_peaks_1017	12	.
chr10	105367574	105367641	arid1b_peaks_1018	20	.
chr10	105418132	105418390	arid1b_peaks_1019	11	.
chr10	105554080	105554204	arid1b_peaks_1020	32	.
chr10	105681728	105681780	arid1b_peaks_1021	19	.
chr10	105992069	105992275	arid1b_peaks_1022	11	.
chr10	106014841	106014987	arid1b_peaks_1023	15	.
chr10	106015481	106015533	arid1b_peaks_1024	11	.
chr10	106034691	106034864	arid1b_peaks_1025	44	.
chr10	106732789	106732841	arid1b_peaks_1026	11	.
chr10	107982047	107982241	arid1b_peaks_1027	11	.
chr10	111526397	111526449	arid1b_peaks_1028	26	.
chr10	111767240	111767438	arid1b_peaks_1029	11	.
chr10	111767830	111768002	arid1b_peaks_1030	13	.
chr10	111768525	111768637	arid1b_peaks_1031	17	.
chr10	112329188	112329384	arid1b_peaks_1032	10	.
chr10	112606457	112606655	arid1b_peaks_1033	13	.
chr10	113985448	113985710	arid1b_peaks_1034	13	.
chr10	113986680	113986756	arid1b_peaks_1035	11	.
chr10	113987286	113987338	arid1b_peaks_1036	14	.
chr10	113987654	113987785	arid1b_peaks_1037	11	.
chr10	114021248	114021487	arid1b_peaks_1038	15	.
chr10	114035362	114035438	arid1b_peaks_1039	11	.
chr10	114055464	114055516	arid1b_peaks_1040	13	.
chr10	114136801	114136955	arid1b_peaks_1041	16	.
chr10	114206723	114207138	arid1b_peaks_1042	14	.
chr10	114418538	114418613	arid1b_peaks_1043	11	.
chr10	114455401	114455666	arid1b_peaks_1044	12	.
chr10	114498904	114499148	arid1b_peaks_1045	11	.
chr10	114499400	114499834	arid1b_peaks_1046	19	.
chr10	114658543	114659259	arid1b_peaks_1047	14	.
chr10	114713193	114713245	arid1b_peaks_1048	15	.
chr10	114767170	114767294	arid1b_peaks_1049	13	.
chr10	114819817	114820333	arid1b_peaks_1050	12	.
chr10	114847264	114847475	arid1b_peaks_1051	14	.
chr10	116249284	116249747	arid1b_peaks_1052	11	.
chr10	119134699	119134940	arid1b_peaks_1053	14	.
chr10	119164145	119164770	arid1b_peaks_1054	14	.
chr10	120361965	120362017	arid1b_peaks_1055	30	.
chr10	120514765	120514817	arid1b_peaks_1056	26	.
chr10	120515452	120515541	arid1b_peaks_1057	11	.
chr10	120840483	120840636	arid1b_peaks_1058	14	.
chr10	120873181	120873739	arid1b_peaks_1059	20	.
chr10	120966917	120967092	arid1b_peaks_1060	13	.
chr10	121076364	121076986	arid1b_peaks_1061	17	.
chr10	121100700	121100759	arid1b_peaks_1062	14	.
chr10	121438598	121438779	arid1b_peaks_1063	11	.
chr10	122802722	122802874	arid1b_peaks_1064	11	.
chr10	122823491	122823708	arid1b_peaks_1065	12	.
chr10	123290677	123290933	arid1b_peaks_1066	13	.
chr10	123614243	123614605	arid1b_peaks_1067	17	.
chr10	123734404	123734456	arid1b_peaks_1068	11	.
chr10	123814877	123815084	arid1b_peaks_1069	11	.
chr10	123821895	123821999	arid1b_peaks_1070	11	.
chr10	123822881	123822965	arid1b_peaks_1071	16	.
chr10	123936222	123936274	arid1b_peaks_1072	13	.
chr10	123942501	123942647	arid1b_peaks_1073	11	.
chr10	124063331	124063518	arid1b_peaks_1074	17	.
chr10	124063808	124064259	arid1b_peaks_1075	16	.
chr10	124070131	124070516	arid1b_peaks_1076	16	.
chr10	124103795	124103894	arid1b_peaks_1077	11	.
chr10	124104272	124104353	arid1b_peaks_1078	17	.
chr10	124134417	124134534	arid1b_peaks_1079	17	.
chr10	124779328	124779944	arid1b_peaks_1080	17	.
chr10	126151380	126151432	arid1b_peaks_1081	14	.
chr10	126159183	126159920	arid1b_peaks_1082	28	.
chr10	126489231	126489397	arid1b_peaks_1083	22	.
chr10	126598044	126598106	arid1b_peaks_1084	21	.
chr10	133794018	133794204	arid1b_peaks_1085	11	.
chr10	133795385	133795665	arid1b_peaks_1086	17	.
chr10	134133880	134133932	arid1b_peaks_1087	11	.
chr10	134145498	134145667	arid1b_peaks_1088	12	.
chr10	134220984	134221220	arid1b_peaks_1089	15	.
chr10	134404396	134404523	arid1b_peaks_1090	14	.
chr10	135191999	135192084	arid1b_peaks_1091	18	.
chr10	135207643	135207786	arid1b_peaks_1092	13	.
chr10	135484067	135484226	arid1b_peaks_1093	25	.
chr10	135485424	135485476	arid1b_peaks_1094	22	.
chr10	135490670	135490814	arid1b_peaks_1095	12	.
chr10	135493976	135494122	arid1b_peaks_1096	10	.
chr11	106605	106678	arid1b_peaks_1097	11	.
chr11	127650	127702	arid1b_peaks_1098	15	.
chr11	128723	128956	arid1b_peaks_1099	11	.
chr11	141590	141796	arid1b_peaks_1100	11	.
chr11	156730	156847	arid1b_peaks_1101	11	.
chr11	519793	520172	arid1b_peaks_1102	15	.
chr11	557371	557482	arid1b_peaks_1103	11	.
chr11	965036	965252	arid1b_peaks_1104	18	.
chr11	1325545	1325801	arid1b_peaks_1105	17	.
chr11	1330823	1330881	arid1b_peaks_1106	17	.
chr11	1682992	1683051	arid1b_peaks_1107	24	.
chr11	1695614	1695666	arid1b_peaks_1108	25	.
chr11	1709759	1709859	arid1b_peaks_1109	11	.
chr11	1711171	1711285	arid1b_peaks_1110	22	.
chr11	1712206	1712270	arid1b_peaks_1111	13	.
chr11	1898353	1898405	arid1b_peaks_1112	19	.
chr11	1991017	1991069	arid1b_peaks_1113	15	.
chr11	2009315	2009521	arid1b_peaks_1114	13	.
chr11	2099560	2099630	arid1b_peaks_1115	11	.
chr11	2234944	2235083	arid1b_peaks_1116	22	.
chr11	2751759	2752091	arid1b_peaks_1117	13	.
chr11	3663349	3663517	arid1b_peaks_1118	36	.
chr11	3876382	3876635	arid1b_peaks_1119	11	.
chr11	3954075	3954774	arid1b_peaks_1120	11	.
chr11	8469987	8470163	arid1b_peaks_1121	15	.
chr11	9681986	9682038	arid1b_peaks_1122	13	.
chr11	9727346	9727518	arid1b_peaks_1123	13	.
chr11	9779682	9779832	arid1b_peaks_1124	11	.
chr11	9952474	9952667	arid1b_peaks_1125	14	.
chr11	10197699	10197866	arid1b_peaks_1126	10	.
chr11	10310782	10310858	arid1b_peaks_1127	11	.
chr11	10326483	10326582	arid1b_peaks_1128	11	.
chr11	10348116	10348306	arid1b_peaks_1129	11	.
chr11	12824216	12824375	arid1b_peaks_1130	15	.
chr11	13298852	13299330	arid1b_peaks_1131	19	.
chr11	13581875	13581927	arid1b_peaks_1132	25	.
chr11	14778727	14778782	arid1b_peaks_1133	25	.
chr11	17003044	17003200	arid1b_peaks_1134	11	.
chr11	17034801	17035001	arid1b_peaks_1135	12	.
chr11	17229797	17229957	arid1b_peaks_1136	11	.
chr11	17361326	17361378	arid1b_peaks_1137	12	.
chr11	17411054	17411388	arid1b_peaks_1138	11	.
chr11	18143378	18143510	arid1b_peaks_1139	12	.
chr11	18258728	18258780	arid1b_peaks_1140	16	.
chr11	18344154	18344206	arid1b_peaks_1141	22	.
chr11	18416223	18416296	arid1b_peaks_1142	11	.
chr11	18417574	18417734	arid1b_peaks_1143	11	.
chr11	18921764	18921816	arid1b_peaks_1144	13	.
chr11	20057725	20057777	arid1b_peaks_1145	18	.
chr11	22331703	22331755	arid1b_peaks_1146	24	.
chr11	22695884	22696114	arid1b_peaks_1147	17	.
chr11	23813046	23813188	arid1b_peaks_1148	14	.
chr11	24509555	24509664	arid1b_peaks_1149	14	.
chr11	26137594	26137723	arid1b_peaks_1150	12	.
chr11	27223215	27223267	arid1b_peaks_1151	18	.
chr11	27371388	27371627	arid1b_peaks_1152	14	.
chr11	27395954	27396325	arid1b_peaks_1153	19	.
chr11	28228715	28228767	arid1b_peaks_1154	27	.
chr11	28712127	28712193	arid1b_peaks_1155	25	.
chr11	32964567	32964648	arid1b_peaks_1156	10	.
chr11	33060862	33060914	arid1b_peaks_1157	11	.
chr11	33721109	33721195	arid1b_peaks_1158	11	.
chr11	33722335	33722480	arid1b_peaks_1159	11	.
chr11	34073198	34073302	arid1b_peaks_1160	11	.
chr11	34074948	34075000	arid1b_peaks_1161	15	.
chr11	34379102	34379181	arid1b_peaks_1162	16	.
chr11	34517656	34517758	arid1b_peaks_1163	11	.
chr11	34621908	34622051	arid1b_peaks_1164	11	.
chr11	34662049	34662105	arid1b_peaks_1165	20	.
chr11	34676388	34676552	arid1b_peaks_1166	11	.
chr11	34676939	34677085	arid1b_peaks_1167	14	.
chr11	34686864	34687087	arid1b_peaks_1168	15	.
chr11	34806067	34806119	arid1b_peaks_1169	14	.
chr11	35381045	35381269	arid1b_peaks_1170	11	.
chr11	36531519	36531625	arid1b_peaks_1171	11	.
chr11	43902241	43902294	arid1b_peaks_1172	23	.
chr11	44685836	44685888	arid1b_peaks_1173	20	.
chr11	45848241	45848294	arid1b_peaks_1174	46	.
chr11	46264482	46264534	arid1b_peaks_1175	15	.
chr11	46722324	46722586	arid1b_peaks_1176	11	.
chr11	46740370	46740525	arid1b_peaks_1177	11	.
chr11	47119440	47119492	arid1b_peaks_1178	15	.
chr11	47210667	47210719	arid1b_peaks_1179	13	.
chr11	47429912	47429983	arid1b_peaks_1180	11	.
chr11	47460153	47460376	arid1b_peaks_1181	11	.
chr11	47745685	47745787	arid1b_peaks_1182	17	.
chr11	56709023	56709175	arid1b_peaks_1183	11	.
chr11	57208816	57209059	arid1b_peaks_1184	11	.
chr11	57265299	57265491	arid1b_peaks_1185	13	.
chr11	57265727	57266025	arid1b_peaks_1186	15	.
chr11	57266864	57267129	arid1b_peaks_1187	11	.
chr11	57424987	57425158	arid1b_peaks_1188	11	.
chr11	57545773	57546340	arid1b_peaks_1189	20	.
chr11	57546560	57546612	arid1b_peaks_1190	12	.
chr11	57567458	57567594	arid1b_peaks_1191	11	.
chr11	57739840	57740005	arid1b_peaks_1192	17	.
chr11	57933466	57933518	arid1b_peaks_1193	18	.
chr11	58346185	58346295	arid1b_peaks_1194	15	.
chr11	58346598	58346681	arid1b_peaks_1195	11	.
chr11	58941695	58941994	arid1b_peaks_1196	11	.
chr11	59318518	59318634	arid1b_peaks_1197	17	.
chr11	59324761	59324974	arid1b_peaks_1198	15	.
chr11	59327816	59327913	arid1b_peaks_1199	11	.
chr11	59521592	59522019	arid1b_peaks_1200	55	.
chr11	59523102	59523306	arid1b_peaks_1201	12	.
chr11	60242073	60242243	arid1b_peaks_1202	11	.
chr11	60634737	60634851	arid1b_peaks_1203	11	.
chr11	61129524	61129615	arid1b_peaks_1204	11	.
chr11	61584399	61584453	arid1b_peaks_1205	18	.
chr11	61734958	61735245	arid1b_peaks_1206	12	.
chr11	61739442	61739672	arid1b_peaks_1207	12	.
chr11	61748147	61748446	arid1b_peaks_1208	20	.
chr11	61768072	61768269	arid1b_peaks_1209	17	.
chr11	62027895	62027989	arid1b_peaks_1210	22	.
chr11	62235228	62235412	arid1b_peaks_1211	16	.
chr11	62319317	62319507	arid1b_peaks_1212	17	.
chr11	62368405	62368549	arid1b_peaks_1213	11	.
chr11	62495215	62495565	arid1b_peaks_1214	14	.
chr11	62608307	62608534	arid1b_peaks_1215	13	.
chr11	62609100	62609275	arid1b_peaks_1216	44	.
chr11	62627941	62628090	arid1b_peaks_1217	14	.
chr11	62656387	62656529	arid1b_peaks_1218	11	.
chr11	63008963	63009015	arid1b_peaks_1219	14	.
chr11	63017802	63017928	arid1b_peaks_1220	13	.
chr11	63137146	63137212	arid1b_peaks_1221	15	.
chr11	63580533	63580632	arid1b_peaks_1222	15	.
chr11	63865961	63866066	arid1b_peaks_1223	12	.
chr11	63953095	63953158	arid1b_peaks_1224	16	.
chr11	64008537	64008750	arid1b_peaks_1225	16	.
chr11	64037351	64037586	arid1b_peaks_1226	15	.
chr11	64038807	64038900	arid1b_peaks_1227	11	.
chr11	64053217	64053298	arid1b_peaks_1228	12	.
chr11	64085192	64085590	arid1b_peaks_1229	12	.
chr11	64578233	64578482	arid1b_peaks_1230	12	.
chr11	64612891	64613026	arid1b_peaks_1231	11	.
chr11	64638035	64638115	arid1b_peaks_1232	11	.
chr11	64645974	64646136	arid1b_peaks_1233	11	.
chr11	64660692	64660748	arid1b_peaks_1234	24	.
chr11	64933465	64933769	arid1b_peaks_1235	12	.
chr11	64948692	64948744	arid1b_peaks_1236	20	.
chr11	65029356	65029428	arid1b_peaks_1237	13	.
chr11	65082971	65083023	arid1b_peaks_1238	11	.
chr11	65101130	65101358	arid1b_peaks_1239	13	.
chr11	65149833	65149907	arid1b_peaks_1240	23	.
chr11	65189410	65189519	arid1b_peaks_1241	12	.
chr11	65189830	65190649	arid1b_peaks_1242	18	.
chr11	65243533	65243626	arid1b_peaks_1243	11	.
chr11	65244732	65245008	arid1b_peaks_1244	12	.
chr11	65255451	65255555	arid1b_peaks_1245	11	.
chr11	65256748	65256865	arid1b_peaks_1246	22	.
chr11	65264997	65265216	arid1b_peaks_1247	27	.
chr11	65266201	65266474	arid1b_peaks_1248	12	.
chr11	65274710	65274762	arid1b_peaks_1249	14	.
chr11	65479706	65479909	arid1b_peaks_1250	17	.
chr11	65769621	65769914	arid1b_peaks_1251	13	.
chr11	66036034	66036215	arid1b_peaks_1252	18	.
chr11	66118660	66118984	arid1b_peaks_1253	11	.
chr11	66206021	66206073	arid1b_peaks_1254	17	.
chr11	66247464	66247546	arid1b_peaks_1255	11	.
chr11	66356484	66356536	arid1b_peaks_1256	12	.
chr11	66669988	66670147	arid1b_peaks_1257	11	.
chr11	66725792	66725844	arid1b_peaks_1258	12	.
chr11	66882669	66882834	arid1b_peaks_1259	14	.
chr11	67121216	67121390	arid1b_peaks_1260	11	.
chr11	67231847	67232064	arid1b_peaks_1261	11	.
chr11	67245171	67245249	arid1b_peaks_1262	11	.
chr11	67275420	67275588	arid1b_peaks_1263	13	.
chr11	67275919	67276241	arid1b_peaks_1264	20	.
chr11	67384724	67384882	arid1b_peaks_1265	12	.
chr11	67636773	67636825	arid1b_peaks_1266	15	.
chr11	67867144	67867196	arid1b_peaks_1267	17	.
chr11	67895847	67895984	arid1b_peaks_1268	11	.
chr11	67914675	67914757	arid1b_peaks_1269	11	.
chr11	68065360	68065412	arid1b_peaks_1270	14	.
chr11	68065792	68066344	arid1b_peaks_1271	19	.
chr11	68081392	68081509	arid1b_peaks_1272	11	.
chr11	68096032	68096084	arid1b_peaks_1273	18	.
chr11	68227348	68227428	arid1b_peaks_1274	12	.
chr11	68227720	68227859	arid1b_peaks_1275	13	.
chr11	68625211	68625273	arid1b_peaks_1276	11	.
chr11	68625568	68625665	arid1b_peaks_1277	15	.
chr11	68671269	68671375	arid1b_peaks_1278	31	.
chr11	68924362	68924686	arid1b_peaks_1279	13	.
chr11	69472919	69472973	arid1b_peaks_1280	18	.
chr11	69483154	69483243	arid1b_peaks_1281	25	.
chr11	70965260	70965472	arid1b_peaks_1282	11	.
chr11	70999805	70999988	arid1b_peaks_1283	12	.
chr11	71017663	71017765	arid1b_peaks_1284	21	.
chr11	71245903	71246159	arid1b_peaks_1285	12	.
chr11	71363299	71363507	arid1b_peaks_1286	16	.
chr11	71441364	71441416	arid1b_peaks_1287	21	.
chr11	72122994	72123222	arid1b_peaks_1288	11	.
chr11	72128807	72128931	arid1b_peaks_1289	14	.
chr11	72151091	72151143	arid1b_peaks_1290	12	.
chr11	72212636	72212793	arid1b_peaks_1291	14	.
chr11	72477399	72477474	arid1b_peaks_1292	13	.
chr11	72489393	72489486	arid1b_peaks_1293	11	.
chr11	72490442	72490592	arid1b_peaks_1294	12	.
chr11	72504931	72505083	arid1b_peaks_1295	11	.
chr11	72853875	72854015	arid1b_peaks_1296	16	.
chr11	72854571	72854669	arid1b_peaks_1297	14	.
chr11	72884321	72884508	arid1b_peaks_1298	11	.
chr11	73042202	73042278	arid1b_peaks_1299	13	.
chr11	73365036	73365107	arid1b_peaks_1300	26	.
chr11	73471447	73471676	arid1b_peaks_1301	11	.
chr11	73587725	73587873	arid1b_peaks_1302	12	.
chr11	73694583	73694776	arid1b_peaks_1303	11	.
chr11	73934390	73934442	arid1b_peaks_1304	11	.
chr11	74866856	74867479	arid1b_peaks_1305	12	.
chr11	74870536	74870604	arid1b_peaks_1306	11	.
chr11	75235723	75236006	arid1b_peaks_1307	13	.
chr11	75474008	75474067	arid1b_peaks_1308	11	.
chr11	75495169	75495246	arid1b_peaks_1309	33	.
chr11	76103342	76103503	arid1b_peaks_1310	30	.
chr11	76842202	76842396	arid1b_peaks_1311	11	.
chr11	77300937	77301038	arid1b_peaks_1312	11	.
chr11	77453438	77453592	arid1b_peaks_1313	16	.
chr11	77531849	77531901	arid1b_peaks_1314	11	.
chr11	77705686	77705863	arid1b_peaks_1315	13	.
chr11	77750384	77750582	arid1b_peaks_1316	11	.
chr11	77790906	77791052	arid1b_peaks_1317	12	.
chr11	77801956	77802118	arid1b_peaks_1318	20	.
chr11	77867812	77868015	arid1b_peaks_1319	13	.
chr11	77899117	77899251	arid1b_peaks_1320	11	.
chr11	78069237	78069289	arid1b_peaks_1321	25	.
chr11	78127844	78128132	arid1b_peaks_1322	12	.
chr11	78312386	78312438	arid1b_peaks_1323	12	.
chr11	80838228	80838280	arid1b_peaks_1324	12	.
chr11	82803864	82804003	arid1b_peaks_1325	14	.
chr11	82868194	82868246	arid1b_peaks_1326	11	.
chr11	83563761	83563894	arid1b_peaks_1327	11	.
chr11	85375168	85375231	arid1b_peaks_1328	22	.
chr11	85561582	85561648	arid1b_peaks_1329	11	.
chr11	85921871	85922015	arid1b_peaks_1330	17	.
chr11	85955728	85955780	arid1b_peaks_1331	11	.
chr11	86051555	86051607	arid1b_peaks_1332	11	.
chr11	86651240	86651700	arid1b_peaks_1333	14	.
chr11	86652678	86652894	arid1b_peaks_1334	19	.
chr11	86716313	86716848	arid1b_peaks_1335	14	.
chr11	90103232	90103460	arid1b_peaks_1336	11	.
chr11	93220575	93220627	arid1b_peaks_1337	19	.
chr11	93324639	93324717	arid1b_peaks_1338	16	.
chr11	93473729	93474349	arid1b_peaks_1339	13	.
chr11	95053776	95053828	arid1b_peaks_1340	11	.
chr11	95831876	95832042	arid1b_peaks_1341	15	.
chr11	96065509	96065617	arid1b_peaks_1342	11	.
chr11	96074897	96074949	arid1b_peaks_1343	15	.
chr11	101737673	101737848	arid1b_peaks_1344	18	.
chr11	101745464	101745516	arid1b_peaks_1345	17	.
chr11	101924677	101924847	arid1b_peaks_1346	11	.
chr11	101980581	101980676	arid1b_peaks_1347	11	.
chr11	101980966	101981143	arid1b_peaks_1348	13	.
chr11	101981450	101981636	arid1b_peaks_1349	11	.
chr11	101982414	101982573	arid1b_peaks_1350	11	.
chr11	101982857	101983302	arid1b_peaks_1351	14	.
chr11	102063476	102063528	arid1b_peaks_1352	20	.
chr11	102217591	102217801	arid1b_peaks_1353	18	.
chr11	102365099	102365151	arid1b_peaks_1354	11	.
chr11	102470619	102470797	arid1b_peaks_1355	11	.
chr11	102688402	102688454	arid1b_peaks_1356	36	.
chr11	105074516	105074568	arid1b_peaks_1357	11	.
chr11	107068159	107068369	arid1b_peaks_1358	11	.
chr11	108093845	108094040	arid1b_peaks_1359	11	.
chr11	108104452	108104547	arid1b_peaks_1360	16	.
chr11	111230529	111231239	arid1b_peaks_1361	14	.
chr11	111236827	111236879	arid1b_peaks_1362	14	.
chr11	111433498	111433550	arid1b_peaks_1363	11	.
chr11	111438816	111438912	arid1b_peaks_1364	11	.
chr11	111472923	111473147	arid1b_peaks_1365	11	.
chr11	111504011	111504099	arid1b_peaks_1366	11	.
chr11	111597169	111597243	arid1b_peaks_1367	12	.
chr11	111806039	111806142	arid1b_peaks_1368	11	.
chr11	114712277	114712329	arid1b_peaks_1369	20	.
chr11	115280326	115281045	arid1b_peaks_1370	13	.
chr11	115371669	115371837	arid1b_peaks_1371	11	.
chr11	116283133	116283472	arid1b_peaks_1372	11	.
chr11	116298778	116299411	arid1b_peaks_1373	11	.
chr11	116663078	116663241	arid1b_peaks_1374	17	.
chr11	116666861	116667033	arid1b_peaks_1375	11	.
chr11	116677581	116677656	arid1b_peaks_1376	13	.
chr11	116678352	116679491	arid1b_peaks_1377	17	.
chr11	116703118	116703170	arid1b_peaks_1378	15	.
chr11	116705978	116706074	arid1b_peaks_1379	18	.
chr11	116706559	116706759	arid1b_peaks_1380	18	.
chr11	116708367	116709445	arid1b_peaks_1381	13	.
chr11	116861179	116861231	arid1b_peaks_1382	14	.
chr11	116891888	116892232	arid1b_peaks_1383	12	.
chr11	117015058	117015210	arid1b_peaks_1384	11	.
chr11	117170538	117170732	arid1b_peaks_1385	11	.
chr11	118306656	118307100	arid1b_peaks_1386	16	.
chr11	118549862	118550014	arid1b_peaks_1387	11	.
chr11	118781914	118782499	arid1b_peaks_1388	22	.
chr11	118782765	118782877	arid1b_peaks_1389	11	.
chr11	118792335	118792502	arid1b_peaks_1390	12	.
chr11	118889572	118889655	arid1b_peaks_1391	13	.
chr11	118977790	118978270	arid1b_peaks_1392	18	.
chr11	119076876	119077036	arid1b_peaks_1393	13	.
chr11	119217878	119218042	arid1b_peaks_1394	11	.
chr11	119239308	119239484	arid1b_peaks_1395	11	.
chr11	119588656	119588741	arid1b_peaks_1396	11	.
chr11	120078432	120078668	arid1b_peaks_1397	11	.
chr11	120206631	120206821	arid1b_peaks_1398	11	.
chr11	120938117	120938295	arid1b_peaks_1399	13	.
chr11	121435490	121435707	arid1b_peaks_1400	15	.
chr11	124575125	124575200	arid1b_peaks_1401	12	.
chr11	124670762	124670891	arid1b_peaks_1402	11	.
chr11	125462469	125462521	arid1b_peaks_1403	12	.
chr11	125462811	125462981	arid1b_peaks_1404	11	.
chr11	125734195	125734349	arid1b_peaks_1405	11	.
chr11	125959270	125959322	arid1b_peaks_1406	15	.
chr11	126017702	126017993	arid1b_peaks_1407	11	.
chr11	126152824	126152876	arid1b_peaks_1408	12	.
chr11	128985665	128985795	arid1b_peaks_1409	25	.
chr11	129013169	129013342	arid1b_peaks_1410	11	.
chr11	129130080	129130166	arid1b_peaks_1411	15	.
chr11	129717375	129717571	arid1b_peaks_1412	14	.
chr11	129870093	129870445	arid1b_peaks_1413	16	.
chr11	129874061	129874208	arid1b_peaks_1414	11	.
chr11	129960501	129960613	arid1b_peaks_1415	17	.
chr11	129968166	129968243	arid1b_peaks_1416	11	.
chr11	130062805	130063067	arid1b_peaks_1417	13	.
chr11	130859074	130859261	arid1b_peaks_1418	11	.
chr11	132193050	132193108	arid1b_peaks_1419	12	.
chr12	72904	73116	arid1b_peaks_1420	11	.
chr12	73830	74318	arid1b_peaks_1421	14	.
chr12	85536	85831	arid1b_peaks_1422	11	.
chr12	319335	319869	arid1b_peaks_1423	11	.
chr12	692180	692417	arid1b_peaks_1424	13	.
chr12	694567	694998	arid1b_peaks_1425	11	.
chr12	741560	741771	arid1b_peaks_1426	15	.
chr12	860466	860616	arid1b_peaks_1427	17	.
chr12	860829	861037	arid1b_peaks_1428	13	.
chr12	1058992	1059044	arid1b_peaks_1429	16	.
chr12	1194682	1194750	arid1b_peaks_1430	14	.
chr12	1800224	1800284	arid1b_peaks_1431	25	.
chr12	1854097	1854307	arid1b_peaks_1432	11	.
chr12	1869825	1869877	arid1b_peaks_1433	12	.
chr12	1921278	1921499	arid1b_peaks_1434	11	.
chr12	1927491	1927543	arid1b_peaks_1435	20	.
chr12	1927866	1927981	arid1b_peaks_1436	11	.
chr12	2103075	2103620	arid1b_peaks_1437	18	.
chr12	2812509	2812588	arid1b_peaks_1438	11	.
chr12	2897118	2897170	arid1b_peaks_1439	15	.
chr12	3072620	3072963	arid1b_peaks_1440	12	.
chr12	3073207	3073527	arid1b_peaks_1441	14	.
chr12	3204087	3204139	arid1b_peaks_1442	11	.
chr12	4124404	4124578	arid1b_peaks_1443	11	.
chr12	4647883	4647935	arid1b_peaks_1444	18	.
chr12	6339209	6339261	arid1b_peaks_1445	23	.
chr12	6445057	6445121	arid1b_peaks_1446	21	.
chr12	6445598	6446026	arid1b_peaks_1447	12	.
chr12	6643203	6643485	arid1b_peaks_1448	13	.
chr12	6646336	6646388	arid1b_peaks_1449	11	.
chr12	6665154	6665236	arid1b_peaks_1450	11	.
chr12	6873234	6873366	arid1b_peaks_1451	12	.
chr12	7078963	7079147	arid1b_peaks_1452	11	.
chr12	7090091	7090314	arid1b_peaks_1453	11	.
chr12	7125755	7125927	arid1b_peaks_1454	15	.
chr12	7260964	7261275	arid1b_peaks_1455	11	.
chr12	8043495	8043841	arid1b_peaks_1456	18	.
chr12	8044167	8044246	arid1b_peaks_1457	16	.
chr12	8384011	8384084	arid1b_peaks_1458	10	.
chr12	8779125	8779213	arid1b_peaks_1459	11	.
chr12	9146086	9146141	arid1b_peaks_1460	22	.
chr12	9217602	9217808	arid1b_peaks_1461	11	.
chr12	9274442	9275025	arid1b_peaks_1462	14	.
chr12	9284426	9284902	arid1b_peaks_1463	16	.
chr12	9288313	9288365	arid1b_peaks_1464	19	.
chr12	9288626	9288770	arid1b_peaks_1465	15	.
chr12	9569824	9569966	arid1b_peaks_1466	11	.
chr12	10767562	10767769	arid1b_peaks_1467	11	.
chr12	11044834	11045002	arid1b_peaks_1468	17	.
chr12	12467044	12467378	arid1b_peaks_1469	13	.
chr12	12469710	12469924	arid1b_peaks_1470	12	.
chr12	12551224	12551276	arid1b_peaks_1471	11	.
chr12	12556248	12556455	arid1b_peaks_1472	20	.
chr12	12556841	12556912	arid1b_peaks_1473	18	.
chr12	12603116	12603279	arid1b_peaks_1474	11	.
chr12	12699560	12699736	arid1b_peaks_1475	13	.
chr12	12716639	12716844	arid1b_peaks_1476	11	.
chr12	12719499	12719749	arid1b_peaks_1477	13	.
chr12	12764786	12764896	arid1b_peaks_1478	13	.
chr12	12878312	12878556	arid1b_peaks_1479	16	.
chr12	14923950	14924142	arid1b_peaks_1480	16	.
chr12	15781634	15781818	arid1b_peaks_1481	12	.
chr12	15933617	15933830	arid1b_peaks_1482	11	.
chr12	16886829	16886881	arid1b_peaks_1483	17	.
chr12	19219551	19219603	arid1b_peaks_1484	17	.
chr12	21132142	21132199	arid1b_peaks_1485	20	.
chr12	21798407	21798569	arid1b_peaks_1486	11	.
chr12	24094932	24095147	arid1b_peaks_1487	21	.
chr12	24191948	24192097	arid1b_peaks_1488	14	.
chr12	24192369	24192556	arid1b_peaks_1489	16	.
chr12	24233360	24233506	arid1b_peaks_1490	17	.
chr12	24912935	24913291	arid1b_peaks_1491	12	.
chr12	26427918	26428129	arid1b_peaks_1492	11	.
chr12	26889651	26890182	arid1b_peaks_1493	15	.
chr12	26897645	26897731	arid1b_peaks_1494	11	.
chr12	26922207	26922388	arid1b_peaks_1495	18	.
chr12	27702802	27703208	arid1b_peaks_1496	23	.
chr12	27851246	27851481	arid1b_peaks_1497	12	.
chr12	28174699	28174909	arid1b_peaks_1498	11	.
chr12	31743320	31743459	arid1b_peaks_1499	12	.
chr12	31882052	31882133	arid1b_peaks_1500	14	.
chr12	38543794	38543846	arid1b_peaks_1501	26	.
chr12	39837122	39837303	arid1b_peaks_1502	11	.
chr12	40194830	40195031	arid1b_peaks_1503	11	.
chr12	42622766	42622911	arid1b_peaks_1504	14	.
chr12	42727505	42727557	arid1b_peaks_1505	17	.
chr12	45586439	45586590	arid1b_peaks_1506	14	.
chr12	45653976	45654231	arid1b_peaks_1507	16	.
chr12	46121394	46121500	arid1b_peaks_1508	11	.
chr12	46124552	46124604	arid1b_peaks_1509	11	.
chr12	46298594	46298957	arid1b_peaks_1510	14	.
chr12	46383771	46383988	arid1b_peaks_1511	11	.
chr12	46764940	46765398	arid1b_peaks_1512	32	.
chr12	46777029	46777320	arid1b_peaks_1513	11	.
chr12	46777573	46777630	arid1b_peaks_1514	37	.
chr12	46867182	46867432	arid1b_peaks_1515	11	.
chr12	46886325	46886660	arid1b_peaks_1516	14	.
chr12	46887770	46888038	arid1b_peaks_1517	15	.
chr12	46949361	46949413	arid1b_peaks_1518	18	.
chr12	48500132	48500186	arid1b_peaks_1519	25	.
chr12	49302779	49303000	arid1b_peaks_1520	15	.
chr12	49524519	49524715	arid1b_peaks_1521	11	.
chr12	49693798	49693850	arid1b_peaks_1522	12	.
chr12	49760770	49761171	arid1b_peaks_1523	17	.
chr12	49808743	49808970	arid1b_peaks_1524	11	.
chr12	49814835	49815096	arid1b_peaks_1525	15	.
chr12	49961678	49961873	arid1b_peaks_1526	13	.
chr12	50135359	50135574	arid1b_peaks_1527	12	.
chr12	50136244	50136381	arid1b_peaks_1528	11	.
chr12	50504519	50504737	arid1b_peaks_1529	11	.
chr12	50653880	50653932	arid1b_peaks_1530	14	.
chr12	50665082	50665328	arid1b_peaks_1531	16	.
chr12	50665613	50665691	arid1b_peaks_1532	16	.
chr12	50794997	50795205	arid1b_peaks_1533	11	.
chr12	50920576	50921203	arid1b_peaks_1534	14	.
chr12	50926587	50926639	arid1b_peaks_1535	17	.
chr12	50941756	50941808	arid1b_peaks_1536	16	.
chr12	50942549	50943145	arid1b_peaks_1537	18	.
chr12	51327004	51327224	arid1b_peaks_1538	12	.
chr12	51566627	51566698	arid1b_peaks_1539	15	.
chr12	51632655	51632925	arid1b_peaks_1540	14	.
chr12	52371158	52371327	arid1b_peaks_1541	11	.
chr12	52463524	52463598	arid1b_peaks_1542	12	.
chr12	53297685	53297898	arid1b_peaks_1543	14	.
chr12	53385609	53385731	arid1b_peaks_1544	13	.
chr12	53386775	53386894	arid1b_peaks_1545	15	.
chr12	53399811	53400077	arid1b_peaks_1546	15	.
chr12	53440449	53440608	arid1b_peaks_1547	11	.
chr12	53568632	53568999	arid1b_peaks_1548	23	.
chr12	53774203	53774255	arid1b_peaks_1549	11	.
chr12	53883865	53883917	arid1b_peaks_1550	11	.
chr12	53932053	53932334	arid1b_peaks_1551	15	.
chr12	54020218	54020287	arid1b_peaks_1552	22	.
chr12	54219140	54219192	arid1b_peaks_1553	14	.
chr12	54673805	54674022	arid1b_peaks_1554	14	.
chr12	54695679	54695806	arid1b_peaks_1555	13	.
chr12	54722264	54722465	arid1b_peaks_1556	11	.
chr12	55660654	55660706	arid1b_peaks_1557	16	.
chr12	55893368	55893420	arid1b_peaks_1558	18	.
chr12	56245530	56245582	arid1b_peaks_1559	33	.
chr12	56390658	56390731	arid1b_peaks_1560	11	.
chr12	56409457	56409552	arid1b_peaks_1561	12	.
chr12	56435705	56435757	arid1b_peaks_1562	20	.
chr12	56474645	56474839	arid1b_peaks_1563	17	.
chr12	56475673	56475835	arid1b_peaks_1564	13	.
chr12	56512600	56512738	arid1b_peaks_1565	11	.
chr12	56694063	56694156	arid1b_peaks_1566	12	.
chr12	56695492	56695544	arid1b_peaks_1567	15	.
chr12	57482163	57482589	arid1b_peaks_1568	21	.
chr12	57495651	57495983	arid1b_peaks_1569	17	.
chr12	57505301	57505458	arid1b_peaks_1570	13	.
chr12	57542409	57542634	arid1b_peaks_1571	11	.
chr12	57970069	57970121	arid1b_peaks_1572	15	.
chr12	57973788	57974163	arid1b_peaks_1573	11	.
chr12	58239329	58239532	arid1b_peaks_1574	11	.
chr12	58449457	58449550	arid1b_peaks_1575	13	.
chr12	59159807	59160375	arid1b_peaks_1576	14	.
chr12	62996091	62996194	arid1b_peaks_1577	11	.
chr12	62997133	62997298	arid1b_peaks_1578	11	.
chr12	64845779	64845943	arid1b_peaks_1579	11	.
chr12	65049031	65049213	arid1b_peaks_1580	11	.
chr12	65153262	65153585	arid1b_peaks_1581	11	.
chr12	65563740	65563978	arid1b_peaks_1582	16	.
chr12	65729113	65729165	arid1b_peaks_1583	17	.
chr12	66219478	66219742	arid1b_peaks_1584	15	.
chr12	66320107	66320159	arid1b_peaks_1585	13	.
chr12	66323826	66323916	arid1b_peaks_1586	11	.
chr12	66324480	66324533	arid1b_peaks_1587	18	.
chr12	66376729	66376802	arid1b_peaks_1588	17	.
chr12	66442946	66443091	arid1b_peaks_1589	18	.
chr12	66443302	66443516	arid1b_peaks_1590	12	.
chr12	66529474	66529637	arid1b_peaks_1591	11	.
chr12	67663708	67663929	arid1b_peaks_1592	14	.
chr12	69181251	69181850	arid1b_peaks_1593	17	.
chr12	69200329	69200394	arid1b_peaks_1594	15	.
chr12	69202590	69202675	arid1b_peaks_1595	11	.
chr12	69446782	69446921	arid1b_peaks_1596	14	.
chr12	69726218	69726405	arid1b_peaks_1597	15	.
chr12	69756898	69757023	arid1b_peaks_1598	12	.
chr12	70407637	70407783	arid1b_peaks_1599	12	.
chr12	71557026	71557423	arid1b_peaks_1600	14	.
chr12	71832343	71832469	arid1b_peaks_1601	11	.
chr12	71834341	71834453	arid1b_peaks_1602	11	.
chr12	71930209	71930652	arid1b_peaks_1603	13	.
chr12	73544986	73545058	arid1b_peaks_1604	11	.
chr12	76059748	76059885	arid1b_peaks_1605	11	.
chr12	76060226	76060296	arid1b_peaks_1606	16	.
chr12	76060637	76060918	arid1b_peaks_1607	11	.
chr12	76338042	76338244	arid1b_peaks_1608	11	.
chr12	76371723	76371897	arid1b_peaks_1609	18	.
chr12	76372153	76372220	arid1b_peaks_1610	35	.
chr12	76384971	76385060	arid1b_peaks_1611	13	.
chr12	78248684	78248736	arid1b_peaks_1612	14	.
chr12	80084553	80084774	arid1b_peaks_1613	12	.
chr12	81479734	81479934	arid1b_peaks_1614	15	.
chr12	88973959	88974107	arid1b_peaks_1615	11	.
chr12	89738565	89738656	arid1b_peaks_1616	11	.
chr12	89746728	89746924	arid1b_peaks_1617	20	.
chr12	89747841	89747893	arid1b_peaks_1618	26	.
chr12	89749627	89749684	arid1b_peaks_1619	19	.
chr12	89983207	89983362	arid1b_peaks_1620	11	.
chr12	90026591	90026741	arid1b_peaks_1621	11	.
chr12	90103408	90103558	arid1b_peaks_1622	17	.
chr12	92464035	92464338	arid1b_peaks_1623	11	.
chr12	92464785	92465172	arid1b_peaks_1624	16	.
chr12	93339514	93339696	arid1b_peaks_1625	20	.
chr12	93381381	93381632	arid1b_peaks_1626	15	.
chr12	93408050	93408102	arid1b_peaks_1627	11	.
chr12	93413890	93414037	arid1b_peaks_1628	13	.
chr12	93481154	93481314	arid1b_peaks_1629	22	.
chr12	93521780	93521861	arid1b_peaks_1630	25	.
chr12	93528898	93529025	arid1b_peaks_1631	16	.
chr12	93708256	93708721	arid1b_peaks_1632	12	.
chr12	93860985	93861037	arid1b_peaks_1633	12	.
chr12	94057259	94057433	arid1b_peaks_1634	12	.
chr12	94543783	94543973	arid1b_peaks_1635	11	.
chr12	94563290	94563376	arid1b_peaks_1636	11	.
chr12	94567141	94567359	arid1b_peaks_1637	12	.
chr12	94577165	94577434	arid1b_peaks_1638	17	.
chr12	94577688	94578090	arid1b_peaks_1639	18	.
chr12	94624201	94624329	arid1b_peaks_1640	20	.
chr12	95397397	95397554	arid1b_peaks_1641	11	.
chr12	96155999	96156089	arid1b_peaks_1642	25	.
chr12	96300806	96300873	arid1b_peaks_1643	11	.
chr12	96360213	96360566	arid1b_peaks_1644	13	.
chr12	96429758	96429863	arid1b_peaks_1645	15	.
chr12	97961511	97962006	arid1b_peaks_1646	18	.
chr12	97962861	97962913	arid1b_peaks_1647	11	.
chr12	98046999	98047122	arid1b_peaks_1648	11	.
chr12	98119387	98119534	arid1b_peaks_1649	11	.
chr12	100536330	100536733	arid1b_peaks_1650	13	.
chr12	100687357	100687554	arid1b_peaks_1651	12	.
chr12	100831045	100831278	arid1b_peaks_1652	21	.
chr12	100869105	100869328	arid1b_peaks_1653	14	.
chr12	101979721	101979824	arid1b_peaks_1654	11	.
chr12	101998260	101998604	arid1b_peaks_1655	17	.
chr12	102001842	102002400	arid1b_peaks_1656	16	.
chr12	102002632	102002846	arid1b_peaks_1657	11	.
chr12	102009572	102009814	arid1b_peaks_1658	11	.
chr12	102090857	102090929	arid1b_peaks_1659	11	.
chr12	102270771	102271193	arid1b_peaks_1660	12	.
chr12	102271418	102271634	arid1b_peaks_1661	11	.
chr12	103279037	103279407	arid1b_peaks_1662	14	.
chr12	103314216	103314268	arid1b_peaks_1663	17	.
chr12	104235009	104235145	arid1b_peaks_1664	11	.
chr12	104350892	104351083	arid1b_peaks_1665	11	.
chr12	104681105	104681171	arid1b_peaks_1666	11	.
chr12	104764018	104764070	arid1b_peaks_1667	11	.
chr12	106267224	106267406	arid1b_peaks_1668	13	.
chr12	106492536	106492696	arid1b_peaks_1669	18	.
chr12	106514468	106514726	arid1b_peaks_1670	14	.
chr12	106668295	106668527	arid1b_peaks_1671	13	.
chr12	106678499	106678600	arid1b_peaks_1672	14	.
chr12	106682552	106682788	arid1b_peaks_1673	12	.
chr12	107168129	107168469	arid1b_peaks_1674	13	.
chr12	107249217	107249432	arid1b_peaks_1675	14	.
chr12	107349720	107349772	arid1b_peaks_1676	15	.
chr12	108064776	108064828	arid1b_peaks_1677	20	.
chr12	109058467	109058624	arid1b_peaks_1678	12	.
chr12	109083409	109083604	arid1b_peaks_1679	11	.
chr12	109548981	109549197	arid1b_peaks_1680	11	.
chr12	109635697	109636691	arid1b_peaks_1681	13	.
chr12	109915260	109915429	arid1b_peaks_1682	11	.
chr12	110011070	110011173	arid1b_peaks_1683	15	.
chr12	110144931	110145270	arid1b_peaks_1684	11	.
chr12	110179628	110179730	arid1b_peaks_1685	13	.
chr12	110271203	110271465	arid1b_peaks_1686	11	.
chr12	110300196	110300370	arid1b_peaks_1687	11	.
chr12	110302567	110302713	arid1b_peaks_1688	11	.
chr12	110437000	110437206	arid1b_peaks_1689	11	.
chr12	110449321	110449373	arid1b_peaks_1690	19	.
chr12	112037978	112038254	arid1b_peaks_1691	15	.
chr12	112160605	112160743	arid1b_peaks_1692	13	.
chr12	112204687	112204787	arid1b_peaks_1693	11	.
chr12	112211947	112212121	arid1b_peaks_1694	18	.
chr12	112215522	112215587	arid1b_peaks_1695	12	.
chr12	112733246	112733374	arid1b_peaks_1696	11	.
chr12	114203836	114204321	arid1b_peaks_1697	12	.
chr12	115049428	115049611	arid1b_peaks_1698	19	.
chr12	115237363	115237729	arid1b_peaks_1699	16	.
chr12	115871116	115871205	arid1b_peaks_1700	11	.
chr12	115965533	115965585	arid1b_peaks_1701	11	.
chr12	116381588	116381640	arid1b_peaks_1702	20	.
chr12	117073936	117074034	arid1b_peaks_1703	11	.
chr12	117536423	117536790	arid1b_peaks_1704	11	.
chr12	118454186	118454426	arid1b_peaks_1705	14	.
chr12	118490237	118490399	arid1b_peaks_1706	14	.
chr12	118502225	118502282	arid1b_peaks_1707	40	.
chr12	118569756	118569852	arid1b_peaks_1708	11	.
chr12	118576855	118576998	arid1b_peaks_1709	14	.
chr12	118809416	118809468	arid1b_peaks_1710	11	.
chr12	120355973	120356025	arid1b_peaks_1711	11	.
chr12	120554625	120554798	arid1b_peaks_1712	15	.
chr12	120874883	120874935	arid1b_peaks_1713	24	.
chr12	120933836	120934034	arid1b_peaks_1714	11	.
chr12	121124541	121124748	arid1b_peaks_1715	11	.
chr12	121422168	121422263	arid1b_peaks_1716	13	.
chr12	121463894	121463957	arid1b_peaks_1717	12	.
chr12	122071805	122071857	arid1b_peaks_1718	11	.
chr12	122432613	122432840	arid1b_peaks_1719	11	.
chr12	122751051	122751193	arid1b_peaks_1720	11	.
chr12	122884548	122884600	arid1b_peaks_1721	17	.
chr12	122885534	122885614	arid1b_peaks_1722	11	.
chr12	123163937	123164205	arid1b_peaks_1723	23	.
chr12	123181315	123181504	arid1b_peaks_1724	11	.
chr12	123193932	123194105	arid1b_peaks_1725	11	.
chr12	123237395	123237569	arid1b_peaks_1726	11	.
chr12	123383501	123383553	arid1b_peaks_1727	28	.
chr12	123460155	123460296	arid1b_peaks_1728	11	.
chr12	123547488	123547674	arid1b_peaks_1729	11	.
chr12	123717416	123717730	arid1b_peaks_1730	11	.
chr12	123848579	123848631	arid1b_peaks_1731	17	.
chr12	124069252	124069319	arid1b_peaks_1732	14	.
chr12	124086397	124086603	arid1b_peaks_1733	13	.
chr12	124615520	124615620	arid1b_peaks_1734	11	.
chr12	124997489	124997591	arid1b_peaks_1735	11	.
chr12	125093770	125093822	arid1b_peaks_1736	20	.
chr12	125262375	125262647	arid1b_peaks_1737	11	.
chr12	125309857	125310012	arid1b_peaks_1738	11	.
chr12	125313667	125313819	arid1b_peaks_1739	20	.
chr12	125336975	125337454	arid1b_peaks_1740	11	.
chr12	125384597	125384695	arid1b_peaks_1741	11	.
chr12	125385039	125385321	arid1b_peaks_1742	11	.
chr12	125397859	125398010	arid1b_peaks_1743	11	.
chr12	125399197	125399618	arid1b_peaks_1744	25	.
chr12	125401085	125401287	arid1b_peaks_1745	11	.
chr12	125412185	125412275	arid1b_peaks_1746	13	.
chr12	125412498	125412550	arid1b_peaks_1747	11	.
chr12	125424154	125424507	arid1b_peaks_1748	11	.
chr12	131355865	131355917	arid1b_peaks_1749	17	.
chr12	132345542	132345604	arid1b_peaks_1750	42	.
chr12	132380632	132380856	arid1b_peaks_1751	11	.
chr12	133706947	133707184	arid1b_peaks_1752	11	.
chr13	20171215	20171290	arid1b_peaks_1753	19	.
chr13	20437717	20437870	arid1b_peaks_1754	12	.
chr13	21132299	21132351	arid1b_peaks_1755	25	.
chr13	21141202	21141422	arid1b_peaks_1756	11	.
chr13	21527807	21528027	arid1b_peaks_1757	14	.
chr13	21714555	21714751	arid1b_peaks_1758	14	.
chr13	24203673	24203856	arid1b_peaks_1759	17	.
chr13	25543913	25543965	arid1b_peaks_1760	28	.
chr13	25875909	25875981	arid1b_peaks_1761	14	.
chr13	27298839	27298891	arid1b_peaks_1762	17	.
chr13	27565009	27565078	arid1b_peaks_1763	13	.
chr13	27566001	27566216	arid1b_peaks_1764	11	.
chr13	27978223	27978401	arid1b_peaks_1765	11	.
chr13	28216000	28216137	arid1b_peaks_1766	18	.
chr13	28534991	28535153	arid1b_peaks_1767	14	.
chr13	30969990	30970101	arid1b_peaks_1768	12	.
chr13	31191624	31191748	arid1b_peaks_1769	15	.
chr13	31192057	31192118	arid1b_peaks_1770	15	.
chr13	31248009	31248223	arid1b_peaks_1771	21	.
chr13	32649403	32649543	arid1b_peaks_1772	14	.
chr13	32717173	32717464	arid1b_peaks_1773	11	.
chr13	32830253	32830391	arid1b_peaks_1774	11	.
chr13	33742475	33742684	arid1b_peaks_1775	12	.
chr13	33803370	33803576	arid1b_peaks_1776	11	.
chr13	33804066	33804118	arid1b_peaks_1777	16	.
chr13	33833250	33833408	arid1b_peaks_1778	11	.
chr13	33834633	33835089	arid1b_peaks_1779	12	.
chr13	33846667	33846728	arid1b_peaks_1780	15	.
chr13	34116662	34116895	arid1b_peaks_1781	14	.
chr13	34253355	34253476	arid1b_peaks_1782	12	.
chr13	34446080	34446132	arid1b_peaks_1783	20	.
chr13	34594132	34594376	arid1b_peaks_1784	14	.
chr13	35663463	35663515	arid1b_peaks_1785	18	.
chr13	37830021	37830132	arid1b_peaks_1786	11	.
chr13	40910635	40910877	arid1b_peaks_1787	11	.
chr13	41345309	41345487	arid1b_peaks_1788	11	.
chr13	41582606	41582729	arid1b_peaks_1789	17	.
chr13	41634801	41635030	arid1b_peaks_1790	21	.
chr13	41635603	41635889	arid1b_peaks_1791	16	.
chr13	41863719	41863911	arid1b_peaks_1792	12	.
chr13	43597745	43597948	arid1b_peaks_1793	11	.
chr13	45009398	45009478	arid1b_peaks_1794	13	.
chr13	45492142	45492256	arid1b_peaks_1795	17	.
chr13	45847870	45847955	arid1b_peaks_1796	12	.
chr13	45915424	45915557	arid1b_peaks_1797	11	.
chr13	46007192	46007253	arid1b_peaks_1798	17	.
chr13	46008687	46009247	arid1b_peaks_1799	14	.
chr13	46683559	46683854	arid1b_peaks_1800	25	.
chr13	46717058	46717746	arid1b_peaks_1801	21	.
chr13	48669237	48669417	arid1b_peaks_1802	15	.
chr13	48803871	48803943	arid1b_peaks_1803	23	.
chr13	48806797	48806970	arid1b_peaks_1804	12	.
chr13	49549922	49549974	arid1b_peaks_1805	14	.
chr13	49789206	49789418	arid1b_peaks_1806	11	.
chr13	49953414	49953642	arid1b_peaks_1807	12	.
chr13	50039146	50039217	arid1b_peaks_1808	14	.
chr13	50040299	50040434	arid1b_peaks_1809	11	.
chr13	50320175	50320231	arid1b_peaks_1810	43	.
chr13	50384821	50385061	arid1b_peaks_1811	13	.
chr13	50385301	50385436	arid1b_peaks_1812	12	.
chr13	50432541	50432720	arid1b_peaks_1813	11	.
chr13	50571486	50571543	arid1b_peaks_1814	17	.
chr13	50657065	50657150	arid1b_peaks_1815	14	.
chr13	50819401	50819525	arid1b_peaks_1816	12	.
chr13	52098540	52098690	arid1b_peaks_1817	11	.
chr13	52211178	52211368	arid1b_peaks_1818	21	.
chr13	52263468	52263560	arid1b_peaks_1819	11	.
chr13	52263888	52264111	arid1b_peaks_1820	17	.
chr13	52377672	52377765	arid1b_peaks_1821	11	.
chr13	52585946	52586499	arid1b_peaks_1822	15	.
chr13	52599468	52599814	arid1b_peaks_1823	18	.
chr13	52768573	52768690	arid1b_peaks_1824	11	.
chr13	54656462	54656514	arid1b_peaks_1825	15	.
chr13	55634130	55634360	arid1b_peaks_1826	13	.
chr13	56390249	56390301	arid1b_peaks_1827	17	.
chr13	62865544	62865596	arid1b_peaks_1828	12	.
chr13	72380081	72380133	arid1b_peaks_1829	22	.
chr13	75843438	75843507	arid1b_peaks_1830	17	.
chr13	75914173	75914452	arid1b_peaks_1831	13	.
chr13	75986273	75986449	arid1b_peaks_1832	21	.
chr13	76208401	76208620	arid1b_peaks_1833	17	.
chr13	76209667	76209879	arid1b_peaks_1834	11	.
chr13	76531329	76531395	arid1b_peaks_1835	18	.
chr13	77537893	77538091	arid1b_peaks_1836	11	.
chr13	77601353	77601471	arid1b_peaks_1837	12	.
chr13	77901250	77901302	arid1b_peaks_1838	11	.
chr13	91519097	91519201	arid1b_peaks_1839	11	.
chr13	92013876	92014011	arid1b_peaks_1840	11	.
chr13	92014228	92014390	arid1b_peaks_1841	14	.
chr13	93879880	93880249	arid1b_peaks_1842	14	.
chr13	94419661	94419861	arid1b_peaks_1843	14	.
chr13	98085529	98085581	arid1b_peaks_1844	12	.
chr13	98817583	98817687	arid1b_peaks_1845	13	.
chr13	98817911	98817964	arid1b_peaks_1846	25	.
chr13	98919726	98920046	arid1b_peaks_1847	11	.
chr13	98922006	98922058	arid1b_peaks_1848	27	.
chr13	98930210	98930262	arid1b_peaks_1849	13	.
chr13	99251895	99251990	arid1b_peaks_1850	19	.
chr13	100149155	100149209	arid1b_peaks_1851	27	.
chr13	100150752	100151069	arid1b_peaks_1852	16	.
chr13	101386471	101386810	arid1b_peaks_1853	13	.
chr13	103498034	103498346	arid1b_peaks_1854	11	.
chr13	104603517	104603569	arid1b_peaks_1855	13	.
chr13	108870476	108870689	arid1b_peaks_1856	14	.
chr13	110908193	110908245	arid1b_peaks_1857	12	.
chr13	111213878	111214106	arid1b_peaks_1858	11	.
chr13	111228893	111228945	arid1b_peaks_1859	11	.
chr13	113344116	113344173	arid1b_peaks_1860	27	.
chr13	113375767	113375849	arid1b_peaks_1861	11	.
chr13	113411629	113411879	arid1b_peaks_1862	13	.
chr13	113606497	113606624	arid1b_peaks_1863	11	.
chr13	113607324	113607565	arid1b_peaks_1864	12	.
chr13	113862989	113863265	arid1b_peaks_1865	11	.
chr13	114018112	114019132	arid1b_peaks_1866	58	.
chr13	114103253	114103528	arid1b_peaks_1867	15	.
chr13	114427951	114429787	arid1b_peaks_1868	146	.
chr13	114570437	114570571	arid1b_peaks_1869	14	.
chr13	114877008	114877094	arid1b_peaks_1870	14	.
chr13	114928634	114928718	arid1b_peaks_1871	11	.
chr13	115046876	115047059	arid1b_peaks_1872	15	.
chr13	115079990	115080057	arid1b_peaks_1873	19	.
chr14	19649802	19649854	arid1b_peaks_1874	15	.
chr14	19857828	19857995	arid1b_peaks_1875	10	.
chr14	19925462	19925539	arid1b_peaks_1876	19	.
chr14	20735010	20735079	arid1b_peaks_1877	15	.
chr14	20800815	20800898	arid1b_peaks_1878	10	.
chr14	20810637	20810890	arid1b_peaks_1879	14	.
chr14	20811533	20811767	arid1b_peaks_1880	11	.
chr14	20886805	20886861	arid1b_peaks_1881	21	.
chr14	20929541	20929658	arid1b_peaks_1882	21	.
chr14	21078007	21078364	arid1b_peaks_1883	11	.
chr14	21081542	21081677	arid1b_peaks_1884	20	.
chr14	21081930	21082232	arid1b_peaks_1885	15	.
chr14	21131718	21131792	arid1b_peaks_1886	16	.
chr14	21149792	21149965	arid1b_peaks_1887	20	.
chr14	21150242	21150337	arid1b_peaks_1888	14	.
chr14	21150577	21151428	arid1b_peaks_1889	27	.
chr14	21152142	21152258	arid1b_peaks_1890	13	.
chr14	21155505	21155734	arid1b_peaks_1891	14	.
chr14	21156238	21156346	arid1b_peaks_1892	11	.
chr14	21458219	21458362	arid1b_peaks_1893	13	.
chr14	21492902	21493149	arid1b_peaks_1894	12	.
chr14	21521979	21522935	arid1b_peaks_1895	16	.
chr14	21523147	21523221	arid1b_peaks_1896	13	.
chr14	21524112	21524440	arid1b_peaks_1897	14	.
chr14	21538843	21538938	arid1b_peaks_1898	13	.
chr14	21565902	21565999	arid1b_peaks_1899	14	.
chr14	21572123	21572529	arid1b_peaks_1900	19	.
chr14	21737410	21737558	arid1b_peaks_1901	20	.
chr14	21737859	21737911	arid1b_peaks_1902	19	.
chr14	21905353	21905417	arid1b_peaks_1903	15	.
chr14	23426884	23427064	arid1b_peaks_1904	11	.
chr14	23435139	23435191	arid1b_peaks_1905	12	.
chr14	23445602	23447594	arid1b_peaks_1906	24	.
chr14	23449940	23450728	arid1b_peaks_1907	13	.
chr14	23451548	23452163	arid1b_peaks_1908	15	.
chr14	23475958	23476296	arid1b_peaks_1909	14	.
chr14	23479341	23479631	arid1b_peaks_1910	18	.
chr14	23563854	23564500	arid1b_peaks_1911	42	.
chr14	23770981	23771063	arid1b_peaks_1912	17	.
chr14	23790377	23790429	arid1b_peaks_1913	22	.
chr14	24025172	24025375	arid1b_peaks_1914	10	.
chr14	24036656	24037173	arid1b_peaks_1915	12	.
chr14	24050465	24050657	arid1b_peaks_1916	11	.
chr14	24050926	24050995	arid1b_peaks_1917	17	.
chr14	24053230	24053631	arid1b_peaks_1918	20	.
chr14	24071992	24072139	arid1b_peaks_1919	12	.
chr14	24078595	24078845	arid1b_peaks_1920	14	.
chr14	24082950	24083316	arid1b_peaks_1921	13	.
chr14	24105030	24105191	arid1b_peaks_1922	14	.
chr14	24108988	24109286	arid1b_peaks_1923	10	.
chr14	24476164	24476216	arid1b_peaks_1924	16	.
chr14	24476958	24477131	arid1b_peaks_1925	10	.
chr14	24562754	24563132	arid1b_peaks_1926	10	.
chr14	24563861	24563913	arid1b_peaks_1927	17	.
chr14	24564855	24565081	arid1b_peaks_1928	10	.
chr14	24582911	24584345	arid1b_peaks_1929	19	.
chr14	24605110	24605231	arid1b_peaks_1930	10	.
chr14	24610209	24611240	arid1b_peaks_1931	24	.
chr14	24615455	24615650	arid1b_peaks_1932	16	.
chr14	24616102	24616528	arid1b_peaks_1933	11	.
chr14	24657978	24658248	arid1b_peaks_1934	13	.
chr14	24684762	24685134	arid1b_peaks_1935	17	.
chr14	24711650	24711820	arid1b_peaks_1936	15	.
chr14	24712186	24712390	arid1b_peaks_1937	10	.
chr14	24721614	24721755	arid1b_peaks_1938	13	.
chr14	24776512	24776585	arid1b_peaks_1939	14	.
chr14	24777167	24777372	arid1b_peaks_1940	20	.
chr14	25286391	25286536	arid1b_peaks_1941	11	.
chr14	25308242	25308314	arid1b_peaks_1942	12	.
chr14	25308868	25309101	arid1b_peaks_1943	30	.
chr14	25309392	25309713	arid1b_peaks_1944	17	.
chr14	29498356	29498445	arid1b_peaks_1945	13	.
chr14	31028045	31028127	arid1b_peaks_1946	11	.
chr14	31494507	31494850	arid1b_peaks_1947	16	.
chr14	31495831	31496106	arid1b_peaks_1948	11	.
chr14	31502155	31503265	arid1b_peaks_1949	14	.
chr14	31676700	31676902	arid1b_peaks_1950	16	.
chr14	31726942	31727076	arid1b_peaks_1951	15	.
chr14	31727490	31727685	arid1b_peaks_1952	11	.
chr14	31728210	31728370	arid1b_peaks_1953	11	.
chr14	31730387	31730661	arid1b_peaks_1954	12	.
chr14	31731080	31731153	arid1b_peaks_1955	14	.
chr14	31889443	31889923	arid1b_peaks_1956	14	.
chr14	31891322	31891468	arid1b_peaks_1957	15	.
chr14	31926148	31926365	arid1b_peaks_1958	10	.
chr14	32186747	32186927	arid1b_peaks_1959	11	.
chr14	32670555	32670728	arid1b_peaks_1960	18	.
chr14	32672297	32672658	arid1b_peaks_1961	11	.
chr14	34492757	34493137	arid1b_peaks_1962	13	.
chr14	34493389	34493796	arid1b_peaks_1963	27	.
chr14	34504837	34504915	arid1b_peaks_1964	11	.
chr14	34837222	34837426	arid1b_peaks_1965	20	.
chr14	34837676	34837791	arid1b_peaks_1966	16	.
chr14	34849151	34849357	arid1b_peaks_1967	11	.
chr14	34906411	34906640	arid1b_peaks_1968	12	.
chr14	34930900	34931023	arid1b_peaks_1969	10	.
chr14	34931878	34932066	arid1b_peaks_1970	10	.
chr14	34966848	34967017	arid1b_peaks_1971	17	.
chr14	35008522	35008845	arid1b_peaks_1972	15	.
chr14	35009498	35009992	arid1b_peaks_1973	18	.
chr14	35010240	35010521	arid1b_peaks_1974	12	.
chr14	35013848	35013959	arid1b_peaks_1975	13	.
chr14	35014967	35016773	arid1b_peaks_1976	20	.
chr14	35024879	35026457	arid1b_peaks_1977	21	.
chr14	35031021	35031305	arid1b_peaks_1978	19	.
chr14	35031541	35031610	arid1b_peaks_1979	11	.
chr14	35131955	35132007	arid1b_peaks_1980	12	.
chr14	35156590	35156784	arid1b_peaks_1981	14	.
chr14	35183675	35183740	arid1b_peaks_1982	15	.
chr14	35267762	35267814	arid1b_peaks_1983	13	.
chr14	35342752	35343409	arid1b_peaks_1984	12	.
chr14	35451664	35451726	arid1b_peaks_1985	19	.
chr14	35503029	35503177	arid1b_peaks_1986	11	.
chr14	35515281	35515623	arid1b_peaks_1987	12	.
chr14	35591577	35591824	arid1b_peaks_1988	12	.
chr14	35761572	35761650	arid1b_peaks_1989	16	.
chr14	35805668	35806040	arid1b_peaks_1990	12	.
chr14	35816792	35816975	arid1b_peaks_1991	13	.
chr14	35872917	35873349	arid1b_peaks_1992	19	.
chr14	35873797	35874329	arid1b_peaks_1993	19	.
chr14	36276681	36277228	arid1b_peaks_1994	11	.
chr14	36295918	36295974	arid1b_peaks_1995	19	.
chr14	37798748	37799049	arid1b_peaks_1996	17	.
chr14	37935704	37936231	arid1b_peaks_1997	21	.
chr14	37936508	37936560	arid1b_peaks_1998	13	.
chr14	37937006	37937058	arid1b_peaks_1999	11	.
[truncated: 6,728 more rows]
