# Supplementary material for: Genome-Wide Transcriptional Regulation Mediated by Biochemically Distinct SWI/SNF Complexes
Source: PLoS Genet. 2015 Dec 30;11(12):e1005748. doi: 10.1371/journal.pgen.1005748 (PMC4699898; doi:10.1371/journal.pgen.1005748)
Supplement: S3 Table — Bed file of ARID2 bound regions (hg19). (BED) [file pgen.1005748.s016.bed]

chr1	19893	20285	arid2_peaks_0	11	.
chr1	29270	29343	arid2_peaks_1	15	.
chr1	714048	714323	arid2_peaks_2	14	.
chr1	762693	762842	arid2_peaks_3	12	.
chr1	935493	935673	arid2_peaks_4	20	.
chr1	935992	936096	arid2_peaks_5	10	.
chr1	936327	936761	arid2_peaks_6	10	.
chr1	942009	942135	arid2_peaks_7	17	.
chr1	994944	995089	arid2_peaks_8	13	.
chr1	1060582	1060773	arid2_peaks_9	10	.
chr1	1243445	1243877	arid2_peaks_10	11	.
chr1	1260004	1260060	arid2_peaks_11	18	.
chr1	1283223	1283325	arid2_peaks_12	11	.
chr1	1293430	1293605	arid2_peaks_13	15	.
chr1	1311620	1311706	arid2_peaks_14	10	.
chr1	1342403	1342764	arid2_peaks_15	16	.
chr1	1367207	1367491	arid2_peaks_16	12	.
chr1	1368357	1368824	arid2_peaks_17	12	.
chr1	1369089	1369427	arid2_peaks_18	12	.
chr1	1369919	1370016	arid2_peaks_19	14	.
chr1	1406949	1407032	arid2_peaks_20	10	.
chr1	1447451	1447722	arid2_peaks_21	11	.
chr1	1550782	1550898	arid2_peaks_22	10	.
chr1	1590453	1590705	arid2_peaks_23	13	.
chr1	1623334	1623450	arid2_peaks_24	13	.
chr1	1624536	1624759	arid2_peaks_25	14	.
chr1	1624995	1625227	arid2_peaks_26	10	.
chr1	1677888	1678314	arid2_peaks_27	16	.
chr1	1709849	1709960	arid2_peaks_28	14	.
chr1	1980998	1981181	arid2_peaks_29	11	.
chr1	1981712	1981792	arid2_peaks_30	10	.
chr1	2036380	2036432	arid2_peaks_31	11	.
chr1	2121567	2121744	arid2_peaks_32	12	.
chr1	2125324	2125554	arid2_peaks_33	14	.
chr1	2126603	2126702	arid2_peaks_34	10	.
chr1	2138236	2138288	arid2_peaks_35	10	.
chr1	2161862	2162025	arid2_peaks_36	11	.
chr1	2163608	2164006	arid2_peaks_37	10	.
chr1	2165656	2165754	arid2_peaks_38	15	.
chr1	2166065	2166300	arid2_peaks_39	13	.
chr1	2248566	2248669	arid2_peaks_40	13	.
chr1	2323061	2323422	arid2_peaks_41	12	.
chr1	2517368	2517429	arid2_peaks_42	13	.
chr1	3371325	3371581	arid2_peaks_43	19	.
chr1	3373373	3373571	arid2_peaks_44	14	.
chr1	3373962	3374103	arid2_peaks_45	11	.
chr1	3569675	3569918	arid2_peaks_46	10	.
chr1	3817803	3817855	arid2_peaks_47	12	.
chr1	6052319	6052882	arid2_peaks_48	16	.
chr1	6260074	6260126	arid2_peaks_49	11	.
chr1	6266300	6266389	arid2_peaks_50	11	.
chr1	6507097	6507149	arid2_peaks_51	11	.
chr1	6507488	6507540	arid2_peaks_52	14	.
chr1	6614573	6614982	arid2_peaks_53	20	.
chr1	6639847	6640070	arid2_peaks_54	10	.
chr1	6663346	6663482	arid2_peaks_55	21	.
chr1	6673259	6673511	arid2_peaks_56	10	.
chr1	6761843	6761895	arid2_peaks_57	16	.
chr1	6844172	6844345	arid2_peaks_58	10	.
chr1	6844885	6845046	arid2_peaks_59	15	.
chr1	6845329	6845381	arid2_peaks_60	13	.
chr1	7831367	7831437	arid2_peaks_61	16	.
chr1	8021514	8022076	arid2_peaks_62	11	.
chr1	8078542	8078594	arid2_peaks_63	10	.
chr1	8081786	8082403	arid2_peaks_64	11	.
chr1	8083053	8083134	arid2_peaks_65	10	.
chr1	8086266	8087070	arid2_peaks_66	16	.
chr1	8087428	8087613	arid2_peaks_67	13	.
chr1	8087825	8087974	arid2_peaks_68	16	.
chr1	8181410	8181644	arid2_peaks_69	11	.
chr1	8230076	8230359	arid2_peaks_70	14	.
chr1	8230572	8230624	arid2_peaks_71	10	.
chr1	8299550	8299845	arid2_peaks_72	13	.
chr1	8319865	8319963	arid2_peaks_73	10	.
chr1	8482931	8483279	arid2_peaks_74	14	.
chr1	8484242	8484354	arid2_peaks_75	10	.
chr1	8722670	8722725	arid2_peaks_76	14	.
chr1	8728518	8728588	arid2_peaks_77	15	.
chr1	8730466	8730635	arid2_peaks_78	14	.
chr1	8741087	8741150	arid2_peaks_79	13	.
chr1	8762273	8762450	arid2_peaks_80	11	.
chr1	8763100	8763238	arid2_peaks_81	14	.
chr1	8802553	8802655	arid2_peaks_82	11	.
chr1	8877950	8878020	arid2_peaks_83	15	.
chr1	8883042	8883270	arid2_peaks_84	10	.
chr1	8908900	8908952	arid2_peaks_85	17	.
chr1	8935727	8935800	arid2_peaks_86	20	.
chr1	8937848	8938050	arid2_peaks_87	10	.
chr1	8939273	8939391	arid2_peaks_88	12	.
chr1	8939994	8940307	arid2_peaks_89	11	.
chr1	8940633	8940847	arid2_peaks_90	11	.
chr1	9188539	9188598	arid2_peaks_91	16	.
chr1	9242300	9242572	arid2_peaks_92	10	.
chr1	9293545	9293707	arid2_peaks_93	11	.
chr1	9310888	9310940	arid2_peaks_94	19	.
chr1	9599197	9599358	arid2_peaks_95	10	.
chr1	9600816	9601082	arid2_peaks_96	14	.
chr1	9970313	9970405	arid2_peaks_97	12	.
chr1	9970765	9970931	arid2_peaks_98	10	.
chr1	10230288	10230507	arid2_peaks_99	10	.
chr1	10231233	10231322	arid2_peaks_100	21	.
chr1	10490506	10491098	arid2_peaks_101	18	.
chr1	10532344	10532437	arid2_peaks_102	18	.
chr1	10535404	10535510	arid2_peaks_103	12	.
chr1	11072420	11072705	arid2_peaks_104	15	.
chr1	11120339	11120897	arid2_peaks_105	12	.
chr1	11159882	11159946	arid2_peaks_106	10	.
chr1	11322781	11323473	arid2_peaks_107	12	.
chr1	11333470	11333744	arid2_peaks_108	11	.
chr1	11741217	11741440	arid2_peaks_109	10	.
chr1	11864903	11865031	arid2_peaks_110	11	.
chr1	11865348	11865552	arid2_peaks_111	12	.
chr1	11866161	11866213	arid2_peaks_112	10	.
chr1	11968925	11969208	arid2_peaks_113	15	.
chr1	11969627	11969699	arid2_peaks_114	11	.
chr1	11987974	11988226	arid2_peaks_115	10	.
chr1	12040118	12040327	arid2_peaks_116	10	.
chr1	12588553	12588816	arid2_peaks_117	15	.
chr1	12674620	12674856	arid2_peaks_118	20	.
chr1	12676019	12676198	arid2_peaks_119	10	.
chr1	12676820	12676959	arid2_peaks_120	10	.
chr1	12677835	12678021	arid2_peaks_121	12	.
chr1	12679005	12679157	arid2_peaks_122	10	.
chr1	15251603	15251670	arid2_peaks_123	18	.
chr1	15466374	15466721	arid2_peaks_124	10	.
chr1	15478004	15478066	arid2_peaks_125	20	.
chr1	15478840	15478892	arid2_peaks_126	15	.
chr1	15480734	15480843	arid2_peaks_127	10	.
chr1	15516199	15516328	arid2_peaks_128	10	.
chr1	15682528	15682769	arid2_peaks_129	11	.
chr1	15735981	15736050	arid2_peaks_130	11	.
chr1	15850517	15850914	arid2_peaks_131	10	.
chr1	15852960	15853041	arid2_peaks_132	10	.
chr1	15943460	15943521	arid2_peaks_133	14	.
chr1	15944470	15944619	arid2_peaks_134	10	.
chr1	15945278	15945805	arid2_peaks_135	26	.
chr1	16007821	16007981	arid2_peaks_136	14	.
chr1	16128806	16128986	arid2_peaks_137	14	.
chr1	16158452	16158724	arid2_peaks_138	10	.
chr1	16161888	16162624	arid2_peaks_139	21	.
chr1	16173793	16174364	arid2_peaks_140	13	.
chr1	16175721	16175997	arid2_peaks_141	16	.
chr1	16302518	16302643	arid2_peaks_142	12	.
chr1	16678902	16679375	arid2_peaks_143	12	.
chr1	16693562	16694046	arid2_peaks_144	11	.
chr1	16694429	16694569	arid2_peaks_145	13	.
chr1	16767231	16767283	arid2_peaks_146	13	.
chr1	16825712	16825769	arid2_peaks_147	22	.
chr1	16871288	16872557	arid2_peaks_148	20	.
chr1	16872809	16872931	arid2_peaks_149	10	.
chr1	16939260	16939483	arid2_peaks_150	22	.
chr1	16939807	16940435	arid2_peaks_151	23	.
chr1	16970904	16971634	arid2_peaks_152	22	.
chr1	16971876	16972026	arid2_peaks_153	13	.
chr1	16972249	16972398	arid2_peaks_154	16	.
chr1	16983209	16983922	arid2_peaks_155	18	.
chr1	16985186	16985316	arid2_peaks_156	15	.
chr1	16992539	16992667	arid2_peaks_157	14	.
chr1	16992907	16993802	arid2_peaks_158	27	.
chr1	17004604	17004896	arid2_peaks_159	13	.
chr1	17066491	17067617	arid2_peaks_160	27	.
chr1	17067828	17067884	arid2_peaks_161	16	.
chr1	17075006	17075117	arid2_peaks_162	15	.
chr1	17076674	17077200	arid2_peaks_163	17	.
chr1	17087780	17087963	arid2_peaks_164	10	.
chr1	17091066	17091118	arid2_peaks_165	13	.
chr1	17091641	17091985	arid2_peaks_166	29	.
chr1	17092238	17092591	arid2_peaks_167	10	.
chr1	17093213	17093314	arid2_peaks_168	18	.
chr1	17093776	17094196	arid2_peaks_169	10	.
chr1	17186731	17186921	arid2_peaks_170	13	.
chr1	17188383	17188608	arid2_peaks_171	13	.
chr1	17188864	17188916	arid2_peaks_172	14	.
chr1	17222262	17223158	arid2_peaks_173	25	.
chr1	17231497	17231562	arid2_peaks_174	19	.
chr1	17255992	17256223	arid2_peaks_175	20	.
chr1	17380638	17380882	arid2_peaks_176	14	.
chr1	19280511	19280625	arid2_peaks_177	12	.
chr1	19536253	19536379	arid2_peaks_178	10	.
chr1	19536689	19537102	arid2_peaks_179	16	.
chr1	19578087	19578285	arid2_peaks_180	13	.
chr1	19765291	19765488	arid2_peaks_181	10	.
chr1	19923343	19923540	arid2_peaks_182	12	.
chr1	20806348	20806892	arid2_peaks_183	11	.
chr1	20807890	20807942	arid2_peaks_184	16	.
chr1	20810424	20810656	arid2_peaks_185	11	.
chr1	20810909	20811143	arid2_peaks_186	11	.
chr1	20812745	20812851	arid2_peaks_187	10	.
chr1	20878736	20879323	arid2_peaks_188	12	.
chr1	20959804	20959941	arid2_peaks_189	11	.
chr1	20987512	20987718	arid2_peaks_190	13	.
chr1	21113111	21113384	arid2_peaks_191	17	.
chr1	21113995	21114168	arid2_peaks_192	18	.
chr1	21500848	21501094	arid2_peaks_193	10	.
chr1	21673323	21673598	arid2_peaks_194	10	.
chr1	21740236	21740454	arid2_peaks_195	14	.
chr1	21767067	21767302	arid2_peaks_196	13	.
chr1	21994911	21995101	arid2_peaks_197	10	.
chr1	21996537	21996604	arid2_peaks_198	12	.
chr1	22109483	22110374	arid2_peaks_199	12	.
chr1	22296584	22296714	arid2_peaks_200	10	.
chr1	22299937	22300094	arid2_peaks_201	20	.
chr1	22351454	22351655	arid2_peaks_202	19	.
chr1	22351881	22352034	arid2_peaks_203	11	.
chr1	22777908	22778087	arid2_peaks_204	11	.
chr1	22778443	22778593	arid2_peaks_205	14	.
chr1	22779091	22779143	arid2_peaks_206	17	.
chr1	22779362	22779540	arid2_peaks_207	11	.
chr1	23291128	23291249	arid2_peaks_208	13	.
chr1	23345496	23345811	arid2_peaks_209	11	.
chr1	23347728	23347879	arid2_peaks_210	15	.
chr1	23494227	23494417	arid2_peaks_211	11	.
chr1	23668861	23668963	arid2_peaks_212	15	.
chr1	23670036	23670374	arid2_peaks_213	12	.
chr1	23670627	23671113	arid2_peaks_214	12	.
chr1	23694031	23694144	arid2_peaks_215	10	.
chr1	23694776	23694893	arid2_peaks_216	10	.
chr1	23695717	23695912	arid2_peaks_217	21	.
chr1	23751007	23751229	arid2_peaks_218	16	.
chr1	23863948	23864040	arid2_peaks_219	10	.
chr1	23880014	23880066	arid2_peaks_220	14	.
chr1	23881399	23881521	arid2_peaks_221	10	.
chr1	23882191	23882439	arid2_peaks_222	11	.
chr1	23884856	23885142	arid2_peaks_223	10	.
chr1	23885461	23885747	arid2_peaks_224	13	.
chr1	23886008	23886123	arid2_peaks_225	10	.
chr1	23890706	23890824	arid2_peaks_226	17	.
chr1	24104406	24104482	arid2_peaks_227	15	.
chr1	24126690	24126987	arid2_peaks_228	10	.
chr1	24127330	24127499	arid2_peaks_229	19	.
chr1	24151421	24151571	arid2_peaks_230	10	.
chr1	24194749	24194864	arid2_peaks_231	11	.
chr1	24278412	24278560	arid2_peaks_232	15	.
chr1	24285645	24285716	arid2_peaks_233	13	.
chr1	24306782	24307127	arid2_peaks_234	26	.
chr1	24338632	24338722	arid2_peaks_235	10	.
chr1	24828677	24828729	arid2_peaks_236	11	.
chr1	24829040	24829213	arid2_peaks_237	10	.
chr1	24882352	24882476	arid2_peaks_238	10	.
chr1	24969075	24969758	arid2_peaks_239	14	.
chr1	25069404	25069456	arid2_peaks_240	11	.
chr1	25242630	25242895	arid2_peaks_241	12	.
chr1	25559301	25559485	arid2_peaks_242	14	.
chr1	25573985	25574132	arid2_peaks_243	18	.
chr1	25664689	25664764	arid2_peaks_244	19	.
chr1	25665059	25665157	arid2_peaks_245	14	.
chr1	25757193	25757550	arid2_peaks_246	11	.
chr1	26146400	26146683	arid2_peaks_247	12	.
chr1	26147332	26147384	arid2_peaks_248	14	.
chr1	26201139	26201360	arid2_peaks_249	11	.
chr1	26203256	26203392	arid2_peaks_250	13	.
chr1	26232949	26233070	arid2_peaks_251	10	.
chr1	26560228	26560345	arid2_peaks_252	10	.
chr1	26758719	26758799	arid2_peaks_253	11	.
chr1	26798351	26798668	arid2_peaks_254	11	.
chr1	26798891	26799247	arid2_peaks_255	12	.
chr1	26947118	26947203	arid2_peaks_256	10	.
chr1	27018995	27019107	arid2_peaks_257	14	.
chr1	27019392	27019514	arid2_peaks_258	13	.
chr1	27022013	27022238	arid2_peaks_259	11	.
chr1	27024598	27024956	arid2_peaks_260	13	.
chr1	27110781	27110833	arid2_peaks_261	13	.
chr1	27114666	27114872	arid2_peaks_262	10	.
chr1	27239796	27239872	arid2_peaks_263	10	.
chr1	27240475	27240626	arid2_peaks_264	10	.
chr1	27288046	27288261	arid2_peaks_265	11	.
chr1	27317698	27317785	arid2_peaks_266	10	.
chr1	27318477	27318728	arid2_peaks_267	14	.
chr1	27321551	27321931	arid2_peaks_268	11	.
chr1	27481353	27481690	arid2_peaks_269	15	.
chr1	27560869	27561193	arid2_peaks_270	17	.
chr1	27648485	27648795	arid2_peaks_271	19	.
chr1	27816489	27817017	arid2_peaks_272	20	.
chr1	28052099	28052383	arid2_peaks_273	13	.
chr1	28053018	28053253	arid2_peaks_274	13	.
chr1	28156315	28156420	arid2_peaks_275	10	.
chr1	28156986	28157102	arid2_peaks_276	10	.
chr1	28414719	28415065	arid2_peaks_277	13	.
chr1	28562875	28562927	arid2_peaks_278	11	.
chr1	28563236	28563577	arid2_peaks_279	15	.
chr1	28573429	28573481	arid2_peaks_280	15	.
chr1	28578296	28578348	arid2_peaks_281	17	.
chr1	28655231	28655747	arid2_peaks_282	10	.
chr1	28696048	28696269	arid2_peaks_283	14	.
chr1	28832255	28832591	arid2_peaks_284	24	.
chr1	28832927	28833263	arid2_peaks_285	14	.
chr1	28834497	28834678	arid2_peaks_286	13	.
chr1	28835198	28835302	arid2_peaks_287	10	.
chr1	28836506	28836652	arid2_peaks_288	13	.
chr1	28845081	28845176	arid2_peaks_289	11	.
chr1	28845540	28845906	arid2_peaks_290	10	.
chr1	28879389	28879694	arid2_peaks_291	12	.
chr1	28907202	28907322	arid2_peaks_292	10	.
chr1	28968613	28968814	arid2_peaks_293	10	.
chr1	28969531	28969815	arid2_peaks_294	12	.
chr1	28974859	28975137	arid2_peaks_295	10	.
chr1	28975508	28975591	arid2_peaks_296	11	.
chr1	29062853	29062945	arid2_peaks_297	17	.
chr1	29063158	29063249	arid2_peaks_298	11	.
chr1	29064079	29064415	arid2_peaks_299	10	.
chr1	29240789	29240940	arid2_peaks_300	12	.
chr1	29451671	29451723	arid2_peaks_301	10	.
chr1	29507785	29508197	arid2_peaks_302	13	.
chr1	29508472	29508818	arid2_peaks_303	14	.
chr1	29557243	29557371	arid2_peaks_304	16	.
chr1	31535758	31535865	arid2_peaks_305	12	.
chr1	31538241	31538349	arid2_peaks_306	10	.
chr1	31769327	31769560	arid2_peaks_307	15	.
chr1	31846171	31846226	arid2_peaks_308	11	.
chr1	31890469	31890593	arid2_peaks_309	11	.
chr1	31904652	31904743	arid2_peaks_310	18	.
chr1	32042338	32042730	arid2_peaks_311	10	.
chr1	32110136	32110346	arid2_peaks_312	15	.
chr1	32405726	32405974	arid2_peaks_313	20	.
chr1	32479232	32479382	arid2_peaks_314	22	.
chr1	32573713	32574149	arid2_peaks_315	13	.
chr1	32645465	32645751	arid2_peaks_316	15	.
chr1	32711826	32711878	arid2_peaks_317	17	.
chr1	32757387	32757593	arid2_peaks_318	12	.
chr1	32758234	32758318	arid2_peaks_319	10	.
chr1	32803766	32804033	arid2_peaks_320	10	.
chr1	33006063	33006115	arid2_peaks_321	12	.
chr1	33013136	33013221	arid2_peaks_322	10	.
chr1	33116722	33116786	arid2_peaks_323	14	.
chr1	33117124	33117371	arid2_peaks_324	13	.
chr1	33206787	33206909	arid2_peaks_325	13	.
chr1	33225951	33226118	arid2_peaks_326	33	.
chr1	33282824	33283030	arid2_peaks_327	17	.
chr1	33283451	33283634	arid2_peaks_328	10	.
chr1	33283977	33284106	arid2_peaks_329	10	.
chr1	33399746	33399969	arid2_peaks_330	10	.
chr1	33427545	33427597	arid2_peaks_331	24	.
chr1	33430392	33430596	arid2_peaks_332	20	.
chr1	33502379	33502656	arid2_peaks_333	12	.
chr1	33722659	33722874	arid2_peaks_334	12	.
chr1	33723372	33723444	arid2_peaks_335	12	.
chr1	33723692	33723910	arid2_peaks_336	10	.
chr1	33807918	33808067	arid2_peaks_337	11	.
chr1	33814675	33814859	arid2_peaks_338	10	.
chr1	35544774	35545243	arid2_peaks_339	17	.
chr1	35658028	35658080	arid2_peaks_340	10	.
chr1	35734297	35734401	arid2_peaks_341	21	.
chr1	35735506	35735615	arid2_peaks_342	10	.
chr1	36023236	36023346	arid2_peaks_343	13	.
chr1	36106548	36106678	arid2_peaks_344	10	.
chr1	36107618	36107764	arid2_peaks_345	10	.
chr1	36108301	36108419	arid2_peaks_346	11	.
chr1	36396931	36397141	arid2_peaks_347	10	.
chr1	36689263	36689492	arid2_peaks_348	10	.
chr1	36689910	36690087	arid2_peaks_349	11	.
chr1	36690459	36690547	arid2_peaks_350	14	.
chr1	36690772	36690879	arid2_peaks_351	10	.
chr1	36714209	36714367	arid2_peaks_352	13	.
chr1	36734554	36734623	arid2_peaks_353	11	.
chr1	36789472	36789678	arid2_peaks_354	10	.
chr1	36850897	36851527	arid2_peaks_355	17	.
chr1	36866945	36867096	arid2_peaks_356	10	.
chr1	36929778	36930175	arid2_peaks_357	16	.
chr1	36952490	36952830	arid2_peaks_358	16	.
chr1	36953284	36953341	arid2_peaks_359	16	.
chr1	37980303	37980440	arid2_peaks_360	10	.
chr1	37998079	37998472	arid2_peaks_361	10	.
chr1	38157219	38157271	arid2_peaks_362	14	.
chr1	38455106	38455270	arid2_peaks_363	10	.
chr1	38455715	38455920	arid2_peaks_364	10	.
chr1	39338275	39338408	arid2_peaks_365	10	.
chr1	39339052	39339145	arid2_peaks_366	23	.
chr1	39452551	39452682	arid2_peaks_367	10	.
chr1	39456301	39456521	arid2_peaks_368	11	.
chr1	39491606	39491731	arid2_peaks_369	10	.
chr1	39492418	39492501	arid2_peaks_370	10	.
chr1	39569990	39570133	arid2_peaks_371	13	.
chr1	39680600	39680668	arid2_peaks_372	11	.
chr1	39873926	39874260	arid2_peaks_373	12	.
chr1	39874569	39874689	arid2_peaks_374	10	.
chr1	40349141	40349193	arid2_peaks_375	11	.
chr1	40505944	40506061	arid2_peaks_376	10	.
chr1	40723044	40723123	arid2_peaks_377	11	.
chr1	40723428	40723963	arid2_peaks_378	15	.
chr1	40839053	40839443	arid2_peaks_379	13	.
chr1	40840100	40840198	arid2_peaks_380	12	.
chr1	40855908	40855986	arid2_peaks_381	11	.
chr1	40975277	40975390	arid2_peaks_382	10	.
chr1	40997385	40997628	arid2_peaks_383	11	.
chr1	41157275	41157378	arid2_peaks_384	12	.
chr1	41157865	41158307	arid2_peaks_385	13	.
chr1	41328009	41328093	arid2_peaks_386	13	.
chr1	41445281	41445775	arid2_peaks_387	13	.
chr1	41446375	41446427	arid2_peaks_388	12	.
chr1	42922256	42922561	arid2_peaks_389	14	.
chr1	43124016	43124222	arid2_peaks_390	10	.
chr1	43147397	43147774	arid2_peaks_391	19	.
chr1	43232659	43232818	arid2_peaks_392	16	.
chr1	43282774	43283136	arid2_peaks_393	14	.
chr1	43312622	43312831	arid2_peaks_394	12	.
chr1	43424599	43424828	arid2_peaks_395	12	.
chr1	43428673	43428790	arid2_peaks_396	10	.
chr1	43814697	43814838	arid2_peaks_397	12	.
chr1	43824466	43824785	arid2_peaks_398	12	.
chr1	43855402	43855787	arid2_peaks_399	13	.
chr1	44011397	44011567	arid2_peaks_400	14	.
chr1	44116342	44116433	arid2_peaks_401	16	.
chr1	44117212	44117307	arid2_peaks_402	10	.
chr1	44173636	44173865	arid2_peaks_403	15	.
chr1	44679088	44679167	arid2_peaks_404	27	.
chr1	45097470	45097656	arid2_peaks_405	16	.
chr1	45139917	45140174	arid2_peaks_406	14	.
chr1	45196891	45196952	arid2_peaks_407	10	.
chr1	45241967	45242485	arid2_peaks_408	11	.
chr1	45732042	45732199	arid2_peaks_409	15	.
chr1	45763736	45763829	arid2_peaks_410	10	.
chr1	45805234	45805468	arid2_peaks_411	13	.
chr1	45955623	45955817	arid2_peaks_412	10	.
chr1	45956760	45956908	arid2_peaks_413	17	.
chr1	45986698	45986811	arid2_peaks_414	11	.
chr1	45987459	45988021	arid2_peaks_415	15	.
chr1	46010797	46011030	arid2_peaks_416	12	.
chr1	46049732	46050064	arid2_peaks_417	12	.
chr1	46151930	46152437	arid2_peaks_418	29	.
chr1	46152828	46152924	arid2_peaks_419	14	.
chr1	46153560	46154071	arid2_peaks_420	12	.
chr1	46216108	46216316	arid2_peaks_421	13	.
chr1	46269023	46269326	arid2_peaks_422	14	.
chr1	46269922	46270035	arid2_peaks_423	10	.
chr1	46270344	46270605	arid2_peaks_424	13	.
chr1	46769474	46769750	arid2_peaks_425	12	.
chr1	46770372	46770510	arid2_peaks_426	10	.
chr1	46771557	46771776	arid2_peaks_427	10	.
chr1	46797434	46797488	arid2_peaks_428	19	.
chr1	46806211	46806444	arid2_peaks_429	10	.
chr1	47649265	47649446	arid2_peaks_430	10	.
chr1	47658495	47658656	arid2_peaks_431	13	.
chr1	47779426	47779579	arid2_peaks_432	11	.
chr1	47799400	47799452	arid2_peaks_433	12	.
chr1	47800421	47800510	arid2_peaks_434	11	.
chr1	48332208	48332393	arid2_peaks_435	12	.
chr1	51425686	51426083	arid2_peaks_436	10	.
chr1	51433784	51433938	arid2_peaks_437	11	.
chr1	51434255	51434804	arid2_peaks_438	16	.
chr1	51435922	51436585	arid2_peaks_439	12	.
chr1	51442400	51443092	arid2_peaks_440	11	.
chr1	51443413	51443650	arid2_peaks_441	10	.
chr1	51444173	51444476	arid2_peaks_442	10	.
chr1	51983380	51983523	arid2_peaks_443	10	.
chr1	51984536	51984848	arid2_peaks_444	10	.
chr1	52194985	52195244	arid2_peaks_445	16	.
chr1	52195552	52195907	arid2_peaks_446	13	.
chr1	52344320	52344651	arid2_peaks_447	15	.
chr1	52520666	52520807	arid2_peaks_448	11	.
chr1	52607986	52608368	arid2_peaks_449	12	.
chr1	52608630	52608749	arid2_peaks_450	10	.
chr1	52831808	52831991	arid2_peaks_451	10	.
chr1	52869487	52869666	arid2_peaks_452	12	.
chr1	52870219	52870364	arid2_peaks_453	10	.
chr1	53017578	53017879	arid2_peaks_454	12	.
chr1	53018292	53018412	arid2_peaks_455	10	.
chr1	53019743	53019886	arid2_peaks_456	11	.
chr1	53163583	53163824	arid2_peaks_457	10	.
chr1	53164041	53164236	arid2_peaks_458	14	.
chr1	53168537	53168612	arid2_peaks_459	10	.
chr1	53168954	53169006	arid2_peaks_460	10	.
chr1	53191098	53191186	arid2_peaks_461	10	.
chr1	53192391	53192659	arid2_peaks_462	16	.
chr1	53392816	53393006	arid2_peaks_463	12	.
chr1	53629304	53629428	arid2_peaks_464	12	.
chr1	53649212	53649640	arid2_peaks_465	11	.
chr1	53685941	53686371	arid2_peaks_466	13	.
chr1	53704139	53704305	arid2_peaks_467	14	.
chr1	53749204	53749373	arid2_peaks_468	15	.
chr1	53749615	53749794	arid2_peaks_469	13	.
chr1	54303903	54304146	arid2_peaks_470	15	.
chr1	54364838	54365017	arid2_peaks_471	13	.
chr1	54411009	54411423	arid2_peaks_472	11	.
chr1	54411768	54412058	arid2_peaks_473	11	.
chr1	54665911	54666094	arid2_peaks_474	15	.
chr1	54872695	54872811	arid2_peaks_475	16	.
chr1	55326720	55326891	arid2_peaks_476	10	.
chr1	55349956	55350051	arid2_peaks_477	11	.
chr1	55350805	55351037	arid2_peaks_478	11	.
chr1	55353330	55353438	arid2_peaks_479	24	.
chr1	55353729	55353890	arid2_peaks_480	10	.
chr1	55504686	55504819	arid2_peaks_481	12	.
chr1	55679478	55679586	arid2_peaks_482	14	.
chr1	55681253	55681525	arid2_peaks_483	12	.
chr1	55681796	55682136	arid2_peaks_484	21	.
chr1	56655606	56655885	arid2_peaks_485	10	.
chr1	56656401	56656667	arid2_peaks_486	15	.
chr1	56974200	56974500	arid2_peaks_487	18	.
chr1	57040833	57040928	arid2_peaks_488	10	.
chr1	57043533	57043771	arid2_peaks_489	11	.
chr1	57110141	57110265	arid2_peaks_490	10	.
chr1	57111677	57111882	arid2_peaks_491	15	.
chr1	59012050	59012292	arid2_peaks_492	12	.
chr1	59165643	59165951	arid2_peaks_493	16	.
chr1	59246686	59246818	arid2_peaks_494	10	.
chr1	59247502	59247560	arid2_peaks_495	13	.
chr1	59248542	59248997	arid2_peaks_496	18	.
chr1	59249412	59249560	arid2_peaks_497	15	.
chr1	59250090	59250518	arid2_peaks_498	13	.
chr1	59364562	59364693	arid2_peaks_499	10	.
chr1	59613013	59613144	arid2_peaks_500	10	.
chr1	59762113	59762854	arid2_peaks_501	12	.
chr1	59825305	59825551	arid2_peaks_502	10	.
chr1	59964482	59964562	arid2_peaks_503	10	.
chr1	59977245	59977491	arid2_peaks_504	11	.
chr1	60196754	60196874	arid2_peaks_505	14	.
chr1	60197955	60198017	arid2_peaks_506	13	.
chr1	60280102	60280275	arid2_peaks_507	10	.
chr1	61542314	61542376	arid2_peaks_508	16	.
chr1	61542759	61542998	arid2_peaks_509	12	.
chr1	61543245	61543349	arid2_peaks_510	11	.
chr1	61543663	61543715	arid2_peaks_511	13	.
chr1	61546727	61547359	arid2_peaks_512	12	.
chr1	61549786	61550052	arid2_peaks_513	11	.
chr1	61551263	61551335	arid2_peaks_514	15	.
chr1	61649518	61649738	arid2_peaks_515	13	.
chr1	61650298	61650518	arid2_peaks_516	10	.
chr1	62190746	62190841	arid2_peaks_517	14	.
chr1	62890114	62890253	arid2_peaks_518	10	.
chr1	62901512	62902039	arid2_peaks_519	13	.
chr1	62902868	62903009	arid2_peaks_520	10	.
chr1	62903618	62904117	arid2_peaks_521	13	.
chr1	63153138	63153431	arid2_peaks_522	11	.
chr1	63156066	63156712	arid2_peaks_523	13	.
chr1	63156925	63157370	arid2_peaks_524	16	.
chr1	63250017	63250160	arid2_peaks_525	12	.
chr1	63988923	63989132	arid2_peaks_526	10	.
chr1	64058936	64058988	arid2_peaks_527	13	.
chr1	64107267	64107319	arid2_peaks_528	12	.
chr1	65383266	65383380	arid2_peaks_529	10	.
chr1	65431530	65431654	arid2_peaks_530	10	.
chr1	65885750	65885876	arid2_peaks_531	18	.
chr1	65886490	65886857	arid2_peaks_532	10	.
chr1	67390808	67391466	arid2_peaks_533	10	.
chr1	67395805	67396277	arid2_peaks_534	10	.
chr1	67518603	67518912	arid2_peaks_535	10	.
chr1	67519945	67520276	arid2_peaks_536	16	.
chr1	67895297	67895462	arid2_peaks_537	10	.
chr1	67895901	67896063	arid2_peaks_538	14	.
chr1	67896286	67896785	arid2_peaks_539	17	.
chr1	67979986	67980119	arid2_peaks_540	10	.
chr1	68000687	68000990	arid2_peaks_541	14	.
chr1	68150590	68150871	arid2_peaks_542	11	.
chr1	68151265	68151526	arid2_peaks_543	16	.
chr1	68152291	68152588	arid2_peaks_544	11	.
chr1	68166371	68166603	arid2_peaks_545	14	.
chr1	70670842	70671126	arid2_peaks_546	10	.
chr1	70687330	70687542	arid2_peaks_547	15	.
chr1	70819685	70819752	arid2_peaks_548	10	.
chr1	70820405	70820693	arid2_peaks_549	11	.
chr1	70877590	70877735	arid2_peaks_550	11	.
chr1	71545972	71546024	arid2_peaks_551	15	.
chr1	74663574	74663771	arid2_peaks_552	10	.
chr1	75198803	75198946	arid2_peaks_553	15	.
chr1	76190311	76190752	arid2_peaks_554	14	.
chr1	76252022	76252238	arid2_peaks_555	12	.
chr1	76252711	76252974	arid2_peaks_556	10	.
chr1	78147822	78147903	arid2_peaks_557	10	.
chr1	78148208	78148609	arid2_peaks_558	38	.
chr1	78149435	78149610	arid2_peaks_559	10	.
chr1	78224447	78224678	arid2_peaks_560	15	.
chr1	78354207	78354403	arid2_peaks_561	16	.
chr1	78354642	78354722	arid2_peaks_562	10	.
chr1	78444799	78445239	arid2_peaks_563	14	.
chr1	78470424	78470686	arid2_peaks_564	10	.
chr1	78471029	78471158	arid2_peaks_565	10	.
chr1	78511004	78511056	arid2_peaks_566	23	.
chr1	84945101	84945230	arid2_peaks_567	10	.
chr1	84972107	84972250	arid2_peaks_568	14	.
chr1	85667479	85667632	arid2_peaks_569	13	.
chr1	85742181	85742483	arid2_peaks_570	25	.
chr1	86046627	86046679	arid2_peaks_571	16	.
chr1	86173626	86174259	arid2_peaks_572	10	.
chr1	87170304	87170553	arid2_peaks_573	10	.
chr1	87171263	87171395	arid2_peaks_574	15	.
chr1	87240602	87240774	arid2_peaks_575	13	.
chr1	87258728	87259110	arid2_peaks_576	12	.
chr1	87379753	87380020	arid2_peaks_577	11	.
chr1	87794249	87794485	arid2_peaks_578	14	.
chr1	89148927	89149344	arid2_peaks_579	17	.
chr1	89149596	89150470	arid2_peaks_580	17	.
chr1	89150905	89151043	arid2_peaks_581	13	.
chr1	89358202	89358547	arid2_peaks_582	12	.
chr1	89458002	89458131	arid2_peaks_583	19	.
chr1	90287338	90287390	arid2_peaks_584	10	.
chr1	91487942	91488098	arid2_peaks_585	13	.
chr1	92210725	92210904	arid2_peaks_586	10	.
chr1	92293645	92293712	arid2_peaks_587	19	.
chr1	92294274	92294459	arid2_peaks_588	10	.
chr1	92313045	92313301	arid2_peaks_589	10	.
chr1	92349074	92349285	arid2_peaks_590	14	.
chr1	92350338	92350673	arid2_peaks_591	10	.
chr1	92351895	92352071	arid2_peaks_592	11	.
chr1	92950211	92950277	arid2_peaks_593	10	.
chr1	93249752	93249995	arid2_peaks_594	14	.
chr1	93250601	93250723	arid2_peaks_595	16	.
chr1	93250941	93251117	arid2_peaks_596	12	.
chr1	93288295	93288569	arid2_peaks_597	10	.
chr1	93297465	93297664	arid2_peaks_598	15	.
chr1	93415797	93415974	arid2_peaks_599	12	.
chr1	93427968	93428020	arid2_peaks_600	14	.
chr1	93544173	93544225	arid2_peaks_601	19	.
chr1	93544656	93544938	arid2_peaks_602	10	.
chr1	93645084	93645588	arid2_peaks_603	11	.
chr1	93810939	93810991	arid2_peaks_604	10	.
chr1	93811254	93811466	arid2_peaks_605	12	.
chr1	93812566	93812801	arid2_peaks_606	18	.
chr1	93912663	93912857	arid2_peaks_607	12	.
chr1	93914587	93914718	arid2_peaks_608	13	.
chr1	93915100	93915209	arid2_peaks_609	10	.
chr1	94082499	94082595	arid2_peaks_610	10	.
chr1	94312848	94313221	arid2_peaks_611	18	.
chr1	94313570	94313632	arid2_peaks_612	13	.
chr1	94374907	94375244	arid2_peaks_613	12	.
chr1	94445569	94445724	arid2_peaks_614	13	.
chr1	94849790	94850024	arid2_peaks_615	15	.
chr1	94850238	94850447	arid2_peaks_616	11	.
chr1	94850748	94851144	arid2_peaks_617	10	.
chr1	94883568	94884228	arid2_peaks_618	19	.
chr1	94884637	94884798	arid2_peaks_619	12	.
chr1	94885060	94885112	arid2_peaks_620	13	.
chr1	94885878	94886275	arid2_peaks_621	11	.
chr1	95221698	95221750	arid2_peaks_622	13	.
chr1	95390196	95390362	arid2_peaks_623	13	.
chr1	95391150	95391362	arid2_peaks_624	12	.
chr1	95391737	95391805	arid2_peaks_625	16	.
chr1	95392605	95392873	arid2_peaks_626	13	.
chr1	95393106	95393158	arid2_peaks_627	10	.
chr1	95537856	95537959	arid2_peaks_628	10	.
chr1	95538434	95538781	arid2_peaks_629	14	.
chr1	97097434	97097583	arid2_peaks_630	10	.
chr1	97195398	97195570	arid2_peaks_631	10	.
chr1	99127594	99127792	arid2_peaks_632	10	.
chr1	99820646	99820720	arid2_peaks_633	10	.
chr1	100111615	100112008	arid2_peaks_634	10	.
chr1	100435474	100435554	arid2_peaks_635	12	.
chr1	100818056	100818277	arid2_peaks_636	10	.
chr1	101361449	101361720	arid2_peaks_637	10	.
chr1	104068581	104068934	arid2_peaks_638	16	.
chr1	106175243	106175385	arid2_peaks_639	12	.
chr1	109234494	109234590	arid2_peaks_640	10	.
chr1	109235097	109235284	arid2_peaks_641	12	.
chr1	109419523	109419640	arid2_peaks_642	13	.
chr1	109420260	109420837	arid2_peaks_643	11	.
chr1	109618776	109618895	arid2_peaks_644	10	.
chr1	109632895	109633056	arid2_peaks_645	13	.
chr1	109642788	109643304	arid2_peaks_646	12	.
chr1	109756431	109756556	arid2_peaks_647	23	.
chr1	109826311	109826505	arid2_peaks_648	10	.
chr1	109841455	109841831	arid2_peaks_649	10	.
chr1	109842089	109842390	arid2_peaks_650	10	.
chr1	109842614	109842721	arid2_peaks_651	14	.
chr1	109969196	109969307	arid2_peaks_652	10	.
chr1	110162231	110162356	arid2_peaks_653	15	.
chr1	110282920	110283054	arid2_peaks_654	13	.
chr1	110880535	110880626	arid2_peaks_655	11	.
chr1	110881433	110881790	arid2_peaks_656	13	.
chr1	111505968	111506131	arid2_peaks_657	16	.
chr1	111506402	111506774	arid2_peaks_658	12	.
chr1	111682915	111682978	arid2_peaks_659	15	.
chr1	111683316	111683444	arid2_peaks_660	12	.
chr1	111990162	111990442	arid2_peaks_661	10	.
chr1	111991885	111992322	arid2_peaks_662	13	.
chr1	112163181	112163373	arid2_peaks_663	10	.
chr1	113216879	113216951	arid2_peaks_664	10	.
chr1	113217591	113217742	arid2_peaks_665	10	.
chr1	113218615	113218770	arid2_peaks_666	10	.
chr1	113241580	113241679	arid2_peaks_667	10	.
chr1	113248197	113248490	arid2_peaks_668	12	.
chr1	113425422	113425587	arid2_peaks_669	13	.
chr1	113496597	113496734	arid2_peaks_670	13	.
chr1	113497766	113498200	arid2_peaks_671	12	.
chr1	113498597	113499418	arid2_peaks_672	13	.
chr1	113615390	113615585	arid2_peaks_673	15	.
chr1	113684322	113684485	arid2_peaks_674	13	.
chr1	114051072	114051247	arid2_peaks_675	13	.
chr1	114301799	114301889	arid2_peaks_676	12	.
chr1	114353909	114354240	arid2_peaks_677	13	.
chr1	114447348	114447435	arid2_peaks_678	24	.
chr1	114471869	114472098	arid2_peaks_679	13	.
chr1	114472519	114472658	arid2_peaks_680	10	.
chr1	114472897	114473181	arid2_peaks_681	12	.
chr1	115010273	115010460	arid2_peaks_682	15	.
chr1	115051883	115052098	arid2_peaks_683	13	.
chr1	115053940	115054126	arid2_peaks_684	10	.
chr1	115300548	115300719	arid2_peaks_685	11	.
chr1	116653117	116653295	arid2_peaks_686	12	.
chr1	116918283	116918335	arid2_peaks_687	19	.
chr1	116960839	116961486	arid2_peaks_688	18	.
chr1	116963156	116963271	arid2_peaks_689	12	.
chr1	117008740	117008792	arid2_peaks_690	11	.
chr1	117015116	117015275	arid2_peaks_691	10	.
chr1	117910033	117910273	arid2_peaks_692	12	.
chr1	120172944	120173018	arid2_peaks_693	13	.
chr1	120191015	120191127	arid2_peaks_694	15	.
chr1	120267392	120267567	arid2_peaks_695	11	.
chr1	120359636	120359694	arid2_peaks_696	21	.
chr1	120611558	120611610	arid2_peaks_697	15	.
chr1	120611992	120612998	arid2_peaks_698	18	.
chr1	120786588	120786656	arid2_peaks_699	10	.
chr1	120834538	120834753	arid2_peaks_700	10	.
chr1	120835471	120835562	arid2_peaks_701	17	.
chr1	120836624	120837157	arid2_peaks_702	10	.
chr1	120837797	120837995	arid2_peaks_703	10	.
chr1	120838805	120838992	arid2_peaks_704	10	.
chr1	120839901	120840262	arid2_peaks_705	14	.
chr1	120906213	120906265	arid2_peaks_706	11	.
chr1	121261454	121261673	arid2_peaks_707	12	.
chr1	121328458	121328619	arid2_peaks_708	13	.
chr1	142705607	142705741	arid2_peaks_709	10	.
chr1	143743321	143743431	arid2_peaks_710	10	.
chr1	143743719	143744154	arid2_peaks_711	10	.
chr1	143913256	143913932	arid2_peaks_712	17	.
chr1	143915172	143915474	arid2_peaks_713	12	.
chr1	143915908	143916029	arid2_peaks_714	12	.
chr1	143917330	143917593	arid2_peaks_715	13	.
chr1	144339551	144339646	arid2_peaks_716	12	.
chr1	144340314	144340572	arid2_peaks_717	18	.
chr1	144534070	144534266	arid2_peaks_718	11	.
chr1	144921628	144921799	arid2_peaks_719	12	.
chr1	144930770	144931122	arid2_peaks_720	14	.
chr1	144931350	144932152	arid2_peaks_721	14	.
chr1	144932427	144932522	arid2_peaks_722	12	.
chr1	145139706	145139927	arid2_peaks_723	12	.
chr1	145208613	145209562	arid2_peaks_724	25	.
chr1	145246605	145246708	arid2_peaks_725	11	.
chr1	145382762	145382986	arid2_peaks_726	12	.
chr1	145383200	145383416	arid2_peaks_727	13	.
chr1	145387839	145388062	arid2_peaks_728	10	.
chr1	145390310	145390389	arid2_peaks_729	10	.
chr1	145391646	145391801	arid2_peaks_730	12	.
chr1	145395514	145395566	arid2_peaks_731	22	.
chr1	145396197	145396249	arid2_peaks_732	12	.
chr1	145396699	145396910	arid2_peaks_733	11	.
chr1	145397801	145398043	arid2_peaks_734	20	.
chr1	145398966	145399421	arid2_peaks_735	21	.
chr1	145438336	145438504	arid2_peaks_736	13	.
chr1	145610672	145610729	arid2_peaks_737	15	.
chr1	145726907	145727170	arid2_peaks_738	13	.
chr1	145727664	145727935	arid2_peaks_739	13	.
chr1	145969320	145969374	arid2_peaks_740	21	.
chr1	146643580	146644100	arid2_peaks_741	10	.
chr1	146692109	146692161	arid2_peaks_742	15	.
chr1	146710748	146710863	arid2_peaks_743	13	.
chr1	147510964	147511160	arid2_peaks_744	30	.
chr1	147736036	147736361	arid2_peaks_745	16	.
chr1	147930457	147930624	arid2_peaks_746	11	.
chr1	147931276	147931480	arid2_peaks_747	10	.
chr1	147994363	147994623	arid2_peaks_748	13	.
chr1	148000536	148000789	arid2_peaks_749	16	.
chr1	148247488	148247567	arid2_peaks_750	17	.
chr1	148247880	148248303	arid2_peaks_751	14	.
chr1	148555850	148555954	arid2_peaks_752	14	.
chr1	148598403	148598982	arid2_peaks_753	13	.
chr1	148760286	148760371	arid2_peaks_754	18	.
chr1	148931134	148931510	arid2_peaks_755	20	.
chr1	149223649	149223808	arid2_peaks_756	10	.
chr1	149224064	149224438	arid2_peaks_757	25	.
chr1	149294635	149294857	arid2_peaks_758	19	.
chr1	149298562	149298876	arid2_peaks_759	19	.
chr1	149576652	149577099	arid2_peaks_760	11	.
chr1	149577432	149577951	arid2_peaks_761	11	.
chr1	149680280	149680392	arid2_peaks_762	15	.
chr1	149683901	149684283	arid2_peaks_763	16	.
chr1	149802466	149802662	arid2_peaks_764	10	.
chr1	149803394	149804472	arid2_peaks_765	19	.
chr1	149811195	149811535	arid2_peaks_766	10	.
chr1	149811913	149813338	arid2_peaks_767	13	.
chr1	149813565	149813760	arid2_peaks_768	10	.
chr1	149814261	149814822	arid2_peaks_769	24	.
chr1	149815163	149815469	arid2_peaks_770	13	.
chr1	149822109	149822955	arid2_peaks_771	20	.
chr1	149823581	149823669	arid2_peaks_772	10	.
chr1	149823933	149824090	arid2_peaks_773	10	.
chr1	149824328	149825033	arid2_peaks_774	12	.
chr1	149831998	149832456	arid2_peaks_775	19	.
chr1	149832696	149832963	arid2_peaks_776	23	.
chr1	149833372	149833454	arid2_peaks_777	29	.
chr1	149834090	149834334	arid2_peaks_778	13	.
chr1	149857758	149858238	arid2_peaks_779	20	.
chr1	149858803	149858895	arid2_peaks_780	10	.
chr1	149859362	149859517	arid2_peaks_781	11	.
chr1	149859769	149860244	arid2_peaks_782	15	.
chr1	149860580	149860665	arid2_peaks_783	10	.
chr1	150039684	150039818	arid2_peaks_784	16	.
chr1	150185836	150185981	arid2_peaks_785	12	.
chr1	150207692	150208453	arid2_peaks_786	13	.
chr1	150231946	150232105	arid2_peaks_787	10	.
chr1	150241035	150241237	arid2_peaks_788	11	.
chr1	150336136	150336720	arid2_peaks_789	19	.
chr1	150337585	150337801	arid2_peaks_790	16	.
chr1	150338661	150339011	arid2_peaks_791	12	.
chr1	150487813	150488467	arid2_peaks_792	15	.
chr1	150504775	150505065	arid2_peaks_793	11	.
chr1	150549466	150549657	arid2_peaks_794	10	.
chr1	150549994	150550108	arid2_peaks_795	10	.
chr1	150550487	150550591	arid2_peaks_796	13	.
chr1	150551685	150552376	arid2_peaks_797	18	.
chr1	150601624	150601872	arid2_peaks_798	10	.
chr1	150943657	150944244	arid2_peaks_799	11	.
chr1	150946275	150946494	arid2_peaks_800	15	.
chr1	150947927	150948134	arid2_peaks_801	10	.
chr1	150954397	150954541	arid2_peaks_802	10	.
chr1	150979500	150979601	arid2_peaks_803	10	.
chr1	150980264	150980607	arid2_peaks_804	10	.
chr1	150985735	150985912	arid2_peaks_805	12	.
chr1	151138018	151138585	arid2_peaks_806	10	.
chr1	151171037	151171140	arid2_peaks_807	12	.
chr1	151172307	151172577	arid2_peaks_808	12	.
chr1	151226855	151226911	arid2_peaks_809	14	.
chr1	151227204	151227515	arid2_peaks_810	12	.
chr1	151253741	151254134	arid2_peaks_811	14	.
chr1	151254633	151254806	arid2_peaks_812	16	.
chr1	151255104	151255404	arid2_peaks_813	12	.
chr1	151299986	151300068	arid2_peaks_814	13	.
chr1	151430140	151430341	arid2_peaks_815	10	.
chr1	151484168	151484345	arid2_peaks_816	10	.
chr1	151762601	151762761	arid2_peaks_817	10	.
chr1	151763280	151763486	arid2_peaks_818	12	.
chr1	151882215	151882267	arid2_peaks_819	19	.
chr1	153643569	153644259	arid2_peaks_820	26	.
chr1	153895598	153895928	arid2_peaks_821	15	.
chr1	153896154	153896267	arid2_peaks_822	12	.
chr1	153936531	153936653	arid2_peaks_823	10	.
chr1	153950365	153950487	arid2_peaks_824	14	.
chr1	153958170	153958440	arid2_peaks_825	28	.
chr1	154193241	154193345	arid2_peaks_826	12	.
chr1	154193611	154193663	arid2_peaks_827	13	.
chr1	154358803	154358855	arid2_peaks_828	20	.
chr1	154531312	154531411	arid2_peaks_829	22	.
chr1	154599617	154599925	arid2_peaks_830	12	.
chr1	154910219	154910356	arid2_peaks_831	15	.
chr1	154943367	154943477	arid2_peaks_832	10	.
chr1	154946349	154946437	arid2_peaks_833	12	.
chr1	154946982	154947581	arid2_peaks_834	15	.
chr1	154948057	154948646	arid2_peaks_835	12	.
chr1	154973359	154973969	arid2_peaks_836	14	.
chr1	154974292	154974345	arid2_peaks_837	13	.
chr1	154976370	154976422	arid2_peaks_838	18	.
chr1	155023555	155023616	arid2_peaks_839	12	.
chr1	155023829	155023881	arid2_peaks_840	10	.
chr1	155057819	155057910	arid2_peaks_841	12	.
chr1	155097906	155098585	arid2_peaks_842	14	.
chr1	155098903	155099011	arid2_peaks_843	10	.
chr1	155099486	155100247	arid2_peaks_844	14	.
chr1	155101358	155101873	arid2_peaks_845	11	.
chr1	155108404	155108566	arid2_peaks_846	15	.
chr1	155145740	155145806	arid2_peaks_847	28	.
chr1	155214583	155214769	arid2_peaks_848	20	.
chr1	155270876	155271146	arid2_peaks_849	10	.
chr1	155293037	155293095	arid2_peaks_850	20	.
chr1	155293882	155294290	arid2_peaks_851	13	.
chr1	155532530	155532582	arid2_peaks_852	13	.
chr1	155533530	155533637	arid2_peaks_853	10	.
chr1	155657328	155657526	arid2_peaks_854	10	.
chr1	155658397	155658615	arid2_peaks_855	17	.
chr1	155903796	155903853	arid2_peaks_856	17	.
chr1	155904586	155904750	arid2_peaks_857	10	.
chr1	156023918	156023970	arid2_peaks_858	12	.
chr1	156024327	156024861	arid2_peaks_859	16	.
chr1	156052891	156053087	arid2_peaks_860	10	.
chr1	156099979	156100037	arid2_peaks_861	21	.
chr1	156183040	156183102	arid2_peaks_862	20	.
chr1	156252418	156252723	arid2_peaks_863	14	.
chr1	156252988	156253117	arid2_peaks_864	10	.
chr1	156308181	156308398	arid2_peaks_865	12	.
chr1	156341245	156341790	arid2_peaks_866	15	.
chr1	156426839	156427107	arid2_peaks_867	10	.
chr1	156441713	156441846	arid2_peaks_868	16	.
chr1	156470986	156471166	arid2_peaks_869	10	.
chr1	156474712	156474987	arid2_peaks_870	12	.
chr1	156561295	156561637	arid2_peaks_871	12	.
chr1	156570895	156571261	arid2_peaks_872	15	.
chr1	156630109	156630212	arid2_peaks_873	10	.
chr1	156698311	156698542	arid2_peaks_874	14	.
chr1	156711048	156711134	arid2_peaks_875	14	.
chr1	156716641	156716759	arid2_peaks_876	15	.
chr1	156719681	156719810	arid2_peaks_877	11	.
chr1	156720417	156720602	arid2_peaks_878	12	.
chr1	156736779	156737027	arid2_peaks_879	11	.
chr1	157015606	157015786	arid2_peaks_880	11	.
chr1	157107413	157107667	arid2_peaks_881	11	.
chr1	157210587	157210685	arid2_peaks_882	13	.
chr1	160040273	160040652	arid2_peaks_883	12	.
chr1	160068380	160068461	arid2_peaks_884	10	.
chr1	160232506	160232606	arid2_peaks_885	12	.
chr1	160983630	160983745	arid2_peaks_886	12	.
chr1	160990278	160990468	arid2_peaks_887	10	.
chr1	161015623	161016051	arid2_peaks_888	17	.
chr1	161087435	161088183	arid2_peaks_889	17	.
chr1	161123738	161124006	arid2_peaks_890	16	.
chr1	161136257	161136355	arid2_peaks_891	10	.
chr1	161188319	161188563	arid2_peaks_892	13	.
chr1	161188867	161189397	arid2_peaks_893	15	.
chr1	161193398	161193819	arid2_peaks_894	16	.
chr1	161194246	161194442	arid2_peaks_895	11	.
chr1	161284180	161284232	arid2_peaks_896	10	.
chr1	161359568	161359677	arid2_peaks_897	12	.
chr1	161368775	161368830	arid2_peaks_898	17	.
chr1	161369318	161369540	arid2_peaks_899	29	.
chr1	161417006	161417360	arid2_peaks_900	16	.
chr1	161417811	161418081	arid2_peaks_901	19	.
chr1	161418925	161419103	arid2_peaks_902	11	.
chr1	161420410	161420543	arid2_peaks_903	17	.
chr1	161424269	161424769	arid2_peaks_904	16	.
chr1	161429196	161429393	arid2_peaks_905	13	.
chr1	161430529	161430636	arid2_peaks_906	14	.
chr1	161431612	161431946	arid2_peaks_907	29	.
chr1	161432710	161432837	arid2_peaks_908	14	.
chr1	161439054	161439578	arid2_peaks_909	20	.
chr1	161440034	161440241	arid2_peaks_910	18	.
chr1	161440939	161441295	arid2_peaks_911	16	.
chr1	161500862	161500992	arid2_peaks_912	16	.
chr1	161582009	161582138	arid2_peaks_913	10	.
chr1	161719570	161719761	arid2_peaks_914	14	.
chr1	161737037	161737089	arid2_peaks_915	10	.
chr1	162167008	162167105	arid2_peaks_916	14	.
chr1	162468160	162468346	arid2_peaks_917	10	.
chr1	162530983	162531102	arid2_peaks_918	10	.
chr1	162531529	162531776	arid2_peaks_919	13	.
chr1	162666601	162666709	arid2_peaks_920	10	.
chr1	162758894	162759001	arid2_peaks_921	12	.
chr1	162759246	162759363	arid2_peaks_922	11	.
chr1	163291552	163291757	arid2_peaks_923	13	.
chr1	165738231	165738660	arid2_peaks_924	15	.
chr1	165798353	165798495	arid2_peaks_925	11	.
chr1	167189703	167190061	arid2_peaks_926	13	.
chr1	167266617	167266812	arid2_peaks_927	12	.
chr1	167683912	167684328	arid2_peaks_928	15	.
chr1	167684788	167684881	arid2_peaks_929	24	.
chr1	167691423	167691918	arid2_peaks_930	11	.
chr1	167905329	167905559	arid2_peaks_931	26	.
chr1	167905784	167905994	arid2_peaks_932	14	.
chr1	168148079	168148448	arid2_peaks_933	12	.
chr1	169075199	169075678	arid2_peaks_934	12	.
chr1	169077078	169077221	arid2_peaks_935	11	.
chr1	169077672	169078065	arid2_peaks_936	12	.
chr1	169117489	169117935	arid2_peaks_937	15	.
chr1	169453591	169453761	arid2_peaks_938	10	.
chr1	169454575	169454849	arid2_peaks_939	13	.
chr1	169455319	169455559	arid2_peaks_940	10	.
chr1	169456072	169456589	arid2_peaks_941	11	.
chr1	169554851	169555014	arid2_peaks_942	12	.
chr1	169556049	169556101	arid2_peaks_943	10	.
chr1	169764324	169764601	arid2_peaks_944	12	.
chr1	169861548	169861600	arid2_peaks_945	10	.
chr1	169862304	169862402	arid2_peaks_946	10	.
chr1	169862661	169863048	arid2_peaks_947	12	.
chr1	170043905	170043957	arid2_peaks_948	22	.
chr1	172501586	172501718	arid2_peaks_949	10	.
chr1	172502182	172502341	arid2_peaks_950	10	.
chr1	172502627	172503154	arid2_peaks_951	14	.
chr1	173092457	173092578	arid2_peaks_952	10	.
chr1	173447383	173447491	arid2_peaks_953	13	.
chr1	173683995	173684131	arid2_peaks_954	15	.
chr1	173792854	173793421	arid2_peaks_955	17	.
chr1	173794160	173794359	arid2_peaks_956	10	.
chr1	173836721	173837928	arid2_peaks_957	15	.
chr1	173990008	173990087	arid2_peaks_958	11	.
chr1	174128145	174128348	arid2_peaks_959	10	.
chr1	174128708	174128760	arid2_peaks_960	10	.
chr1	174968400	174968674	arid2_peaks_961	12	.
chr1	174970021	174970073	arid2_peaks_962	16	.
chr1	176176487	176176810	arid2_peaks_963	18	.
chr1	177939071	177939135	arid2_peaks_964	15	.
chr1	178062671	178062923	arid2_peaks_965	13	.
chr1	178685846	178685898	arid2_peaks_966	17	.
chr1	179262744	179262881	arid2_peaks_967	10	.
chr1	179850883	179850960	arid2_peaks_968	10	.
chr1	179851276	179852101	arid2_peaks_969	14	.
chr1	179923355	179923464	arid2_peaks_970	15	.
chr1	179923753	179924038	arid2_peaks_971	10	.
chr1	180601586	180601796	arid2_peaks_972	27	.
chr1	180992041	180992415	arid2_peaks_973	25	.
chr1	181058787	181058967	arid2_peaks_974	12	.
chr1	182292615	182292777	arid2_peaks_975	10	.
chr1	182360512	182360624	arid2_peaks_976	11	.
chr1	182360836	182361207	arid2_peaks_977	23	.
chr1	182808442	182808571	arid2_peaks_978	17	.
chr1	182809014	182809265	arid2_peaks_979	11	.
chr1	182809867	182809948	arid2_peaks_980	10	.
chr1	182991222	182991445	arid2_peaks_981	10	.
chr1	182993532	182993584	arid2_peaks_982	14	.
chr1	183440524	183440626	arid2_peaks_983	10	.
chr1	183441195	183441450	arid2_peaks_984	18	.
chr1	183604284	183604373	arid2_peaks_985	11	.
chr1	183605036	183605207	arid2_peaks_986	14	.
chr1	183774199	183774422	arid2_peaks_987	13	.
chr1	183782504	183782591	arid2_peaks_988	11	.
chr1	184021064	184021190	arid2_peaks_989	11	.
chr1	184723811	184724006	arid2_peaks_990	10	.
chr1	185015268	185015491	arid2_peaks_991	10	.
chr1	185125063	185125994	arid2_peaks_992	13	.
chr1	192670129	192670223	arid2_peaks_993	13	.
chr1	193028355	193028725	arid2_peaks_994	10	.
chr1	193029005	193029525	arid2_peaks_995	15	.
chr1	197169733	197169788	arid2_peaks_996	13	.
chr1	197170088	197170726	arid2_peaks_997	12	.
chr1	197744563	197744895	arid2_peaks_998	17	.
chr1	198125687	198125921	arid2_peaks_999	16	.
chr1	200012124	200012253	arid2_peaks_1000	11	.
chr1	200379316	200379592	arid2_peaks_1001	16	.
chr1	200638865	200639628	arid2_peaks_1002	15	.
chr1	200709277	200709498	arid2_peaks_1003	10	.
chr1	200785783	200786252	arid2_peaks_1004	86	.
chr1	201139812	201140140	arid2_peaks_1005	10	.
chr1	201140372	201140587	arid2_peaks_1006	11	.
chr1	201798637	201798845	arid2_peaks_1007	10	.
chr1	201979669	201979721	arid2_peaks_1008	14	.
chr1	202045603	202045655	arid2_peaks_1009	10	.
chr1	202054047	202054275	arid2_peaks_1010	10	.
chr1	202310953	202311090	arid2_peaks_1011	15	.
chr1	202318289	202318392	arid2_peaks_1012	11	.
chr1	202779788	202780156	arid2_peaks_1013	10	.
chr1	202829982	202830244	arid2_peaks_1014	13	.
chr1	202896072	202896673	arid2_peaks_1015	13	.
chr1	202927172	202927228	arid2_peaks_1016	17	.
chr1	202975008	202975060	arid2_peaks_1017	10	.
chr1	202976338	202976547	arid2_peaks_1018	10	.
chr1	203274576	203274716	arid2_peaks_1019	12	.
chr1	203274929	203275084	arid2_peaks_1020	10	.
chr1	203595763	203596016	arid2_peaks_1021	10	.
chr1	204042909	204043157	arid2_peaks_1022	14	.
chr1	204380256	204380717	arid2_peaks_1023	10	.
chr1	204380981	204381101	arid2_peaks_1024	10	.
chr1	204475690	204475812	arid2_peaks_1025	15	.
chr1	204476138	204476520	arid2_peaks_1026	31	.
chr1	204476888	204477300	arid2_peaks_1027	12	.
chr1	204485171	204485604	arid2_peaks_1028	15	.
chr1	205091422	205091487	arid2_peaks_1029	11	.
chr1	205160185	205160513	arid2_peaks_1030	10	.
chr1	205180728	205180914	arid2_peaks_1031	11	.
chr1	205264679	205264860	arid2_peaks_1032	10	.
chr1	206135586	206135968	arid2_peaks_1033	10	.
chr1	206136337	206136553	arid2_peaks_1034	12	.
chr1	206137729	206137840	arid2_peaks_1035	10	.
chr1	206138344	206138521	arid2_peaks_1036	10	.
chr1	206139399	206139563	arid2_peaks_1037	14	.
chr1	206284867	206285018	arid2_peaks_1038	10	.
chr1	206285651	206286038	arid2_peaks_1039	14	.
chr1	206288047	206288335	arid2_peaks_1040	16	.
chr1	206785873	206785970	arid2_peaks_1041	15	.
chr1	207224198	207224394	arid2_peaks_1042	10	.
chr1	207226101	207226536	arid2_peaks_1043	12	.
chr1	207262245	207262955	arid2_peaks_1044	12	.
chr1	207263392	207263447	arid2_peaks_1045	14	.
chr1	207925037	207925283	arid2_peaks_1046	11	.
chr1	207999791	207999920	arid2_peaks_1047	16	.
chr1	208119501	208119684	arid2_peaks_1048	10	.
chr1	211430739	211430941	arid2_peaks_1049	10	.
chr1	211432442	211432581	arid2_peaks_1050	26	.
chr1	211688849	211689008	arid2_peaks_1051	10	.
chr1	211750892	211751032	arid2_peaks_1052	30	.
chr1	211752595	211752770	arid2_peaks_1053	10	.
chr1	211849098	211849299	arid2_peaks_1054	16	.
chr1	212091278	212091330	arid2_peaks_1055	26	.
chr1	212208536	212209202	arid2_peaks_1056	16	.
chr1	212457737	212458012	arid2_peaks_1057	13	.
chr1	212458248	212458777	arid2_peaks_1058	13	.
chr1	212459960	212460407	arid2_peaks_1059	11	.
chr1	212781602	212782096	arid2_peaks_1060	14	.
chr1	212782565	212782622	arid2_peaks_1061	14	.
chr1	212964760	212964915	arid2_peaks_1062	10	.
chr1	212965162	212965285	arid2_peaks_1063	29	.
chr1	213031118	213031258	arid2_peaks_1064	10	.
chr1	213031595	213031793	arid2_peaks_1065	10	.
chr1	213188739	213189047	arid2_peaks_1066	15	.
chr1	214150672	214150868	arid2_peaks_1067	10	.
chr1	214160090	214160246	arid2_peaks_1068	10	.
chr1	214160492	214160976	arid2_peaks_1069	14	.
chr1	214161189	214161438	arid2_peaks_1070	10	.
chr1	214161793	214162130	arid2_peaks_1071	11	.
chr1	214223992	214224126	arid2_peaks_1072	13	.
chr1	214224458	214224739	arid2_peaks_1073	10	.
chr1	219347110	219347322	arid2_peaks_1074	13	.
chr1	219348026	219348078	arid2_peaks_1075	12	.
chr1	220101942	220102204	arid2_peaks_1076	11	.
chr1	220219033	220219288	arid2_peaks_1077	10	.
chr1	220267332	220267630	arid2_peaks_1078	15	.
chr1	220445590	220446045	arid2_peaks_1079	14	.
chr1	221914726	221914836	arid2_peaks_1080	10	.
chr1	221915060	221915179	arid2_peaks_1081	14	.
chr1	221915389	221915828	arid2_peaks_1082	13	.
chr1	222638899	222638991	arid2_peaks_1083	11	.
chr1	222817703	222817963	arid2_peaks_1084	12	.
chr1	222886236	222886693	arid2_peaks_1085	17	.
chr1	224033459	224033657	arid2_peaks_1086	14	.
chr1	224517712	224517764	arid2_peaks_1087	10	.
chr1	224518888	224518999	arid2_peaks_1088	10	.
chr1	224623082	224623188	arid2_peaks_1089	10	.
chr1	225614310	225614472	arid2_peaks_1090	10	.
chr1	225614830	225615046	arid2_peaks_1091	10	.
chr1	225616496	225616590	arid2_peaks_1092	14	.
chr1	225840891	225841117	arid2_peaks_1093	13	.
chr1	225841566	225841699	arid2_peaks_1094	10	.
chr1	225957382	225957434	arid2_peaks_1095	12	.
chr1	226001072	226001400	arid2_peaks_1096	13	.
chr1	226069804	226070049	arid2_peaks_1097	14	.
chr1	226070881	226070933	arid2_peaks_1098	14	.
chr1	226112002	226112137	arid2_peaks_1099	10	.
chr1	226186586	226186638	arid2_peaks_1100	12	.
chr1	226187065	226187421	arid2_peaks_1101	11	.
chr1	226249373	226250017	arid2_peaks_1102	18	.
chr1	226374011	226374151	arid2_peaks_1103	10	.
chr1	226496209	226496435	arid2_peaks_1104	14	.
chr1	227058266	227058429	arid2_peaks_1105	10	.
chr1	227127496	227127827	arid2_peaks_1106	13	.
chr1	227132400	227132686	arid2_peaks_1107	13	.
chr1	227505889	227506011	arid2_peaks_1108	10	.
chr1	227751675	227751793	arid2_peaks_1109	11	.
chr1	227923038	227923177	arid2_peaks_1110	14	.
chr1	228271796	228271877	arid2_peaks_1111	10	.
chr1	228290803	228291180	arid2_peaks_1112	12	.
chr1	228327307	228327524	arid2_peaks_1113	10	.
chr1	228327822	228327947	arid2_peaks_1114	15	.
chr1	228353350	228353952	arid2_peaks_1115	12	.
chr1	228745956	228746165	arid2_peaks_1116	16	.
chr1	228748260	228748411	arid2_peaks_1117	11	.
chr1	228755095	228755294	arid2_peaks_1118	22	.
chr1	228757207	228757344	arid2_peaks_1119	12	.
chr1	228768323	228768472	arid2_peaks_1120	12	.
chr1	228772888	228773073	arid2_peaks_1121	13	.
chr1	228773702	228773860	arid2_peaks_1122	15	.
chr1	228775083	228775250	arid2_peaks_1123	13	.
chr1	228778205	228778347	arid2_peaks_1124	14	.
chr1	229074351	229074554	arid2_peaks_1125	10	.
chr1	229267115	229267899	arid2_peaks_1126	14	.
chr1	229339386	229339549	arid2_peaks_1127	10	.
chr1	229357080	229357459	arid2_peaks_1128	15	.
chr1	229388568	229388695	arid2_peaks_1129	10	.
chr1	229406757	229407084	arid2_peaks_1130	18	.
chr1	229407383	229407498	arid2_peaks_1131	11	.
chr1	229408161	229408451	arid2_peaks_1132	10	.
chr1	229478285	229478484	arid2_peaks_1133	12	.
chr1	229644940	229645070	arid2_peaks_1134	10	.
chr1	229693443	229693738	arid2_peaks_1135	10	.
chr1	229694681	229694828	arid2_peaks_1136	21	.
chr1	230203563	230203825	arid2_peaks_1137	11	.
chr1	230240192	230240341	arid2_peaks_1138	11	.
chr1	230289624	230289964	arid2_peaks_1139	10	.
chr1	230294543	230294713	arid2_peaks_1140	10	.
chr1	230778074	230778223	arid2_peaks_1141	11	.
chr1	230778433	230778549	arid2_peaks_1142	13	.
chr1	230838915	230839042	arid2_peaks_1143	10	.
chr1	230844179	230844400	arid2_peaks_1144	14	.
chr1	230849926	230850269	arid2_peaks_1145	10	.
chr1	231113552	231113623	arid2_peaks_1146	10	.
chr1	231175558	231175726	arid2_peaks_1147	26	.
chr1	231369621	231369801	arid2_peaks_1148	11	.
chr1	231370290	231370347	arid2_peaks_1149	23	.
chr1	231376817	231377042	arid2_peaks_1150	20	.
chr1	231473562	231474024	arid2_peaks_1151	20	.
chr1	231474714	231475010	arid2_peaks_1152	14	.
chr1	231558428	231558600	arid2_peaks_1153	11	.
chr1	231559209	231559451	arid2_peaks_1154	10	.
chr1	231812712	231812764	arid2_peaks_1155	14	.
chr1	233086141	233086271	arid2_peaks_1156	17	.
chr1	234509038	234509484	arid2_peaks_1157	19	.
chr1	234594479	234594578	arid2_peaks_1158	12	.
chr1	234674697	234674865	arid2_peaks_1159	10	.
chr1	234680572	234680734	arid2_peaks_1160	14	.
chr1	234734880	234734932	arid2_peaks_1161	11	.
chr1	234735290	234735367	arid2_peaks_1162	14	.
chr1	234735632	234735692	arid2_peaks_1163	10	.
chr1	234738430	234738543	arid2_peaks_1164	10	.
chr1	234739750	234740119	arid2_peaks_1165	12	.
chr1	234740658	234741109	arid2_peaks_1166	13	.
chr1	234742007	234742235	arid2_peaks_1167	14	.
chr1	234742507	234742679	arid2_peaks_1168	11	.
chr1	234743286	234744300	arid2_peaks_1169	11	.
chr1	234744694	234744927	arid2_peaks_1170	10	.
chr1	234745976	234746080	arid2_peaks_1171	10	.
chr1	234746406	234746467	arid2_peaks_1172	15	.
chr1	234746703	234746835	arid2_peaks_1173	13	.
chr1	234747293	234747944	arid2_peaks_1174	12	.
chr1	234748398	234748564	arid2_peaks_1175	14	.
chr1	234749086	234749199	arid2_peaks_1176	20	.
chr1	234749739	234749913	arid2_peaks_1177	12	.
chr1	234754775	234754987	arid2_peaks_1178	13	.
chr1	234756606	234756849	arid2_peaks_1179	12	.
chr1	234778920	234779179	arid2_peaks_1180	17	.
chr1	234794084	234794219	arid2_peaks_1181	10	.
chr1	234798058	234798170	arid2_peaks_1182	10	.
chr1	234855523	234855730	arid2_peaks_1183	10	.
chr1	234857968	234858086	arid2_peaks_1184	12	.
chr1	234859753	234860283	arid2_peaks_1185	14	.
chr1	234950337	234950479	arid2_peaks_1186	13	.
chr1	234952801	234952981	arid2_peaks_1187	13	.
chr1	235011229	235011747	arid2_peaks_1188	16	.
chr1	235012056	235012200	arid2_peaks_1189	11	.
chr1	235098870	235099094	arid2_peaks_1190	12	.
chr1	235099307	235099927	arid2_peaks_1191	13	.
chr1	235123669	235123921	arid2_peaks_1192	11	.
chr1	235291354	235291628	arid2_peaks_1193	11	.
chr1	235292101	235292400	arid2_peaks_1194	29	.
chr1	235489858	235489914	arid2_peaks_1195	18	.
chr1	235491080	235491436	arid2_peaks_1196	11	.
chr1	235492188	235492404	arid2_peaks_1197	22	.
chr1	235667257	235667403	arid2_peaks_1198	11	.
chr1	235667709	235668356	arid2_peaks_1199	12	.
chr1	235668569	235668623	arid2_peaks_1200	24	.
chr1	235812413	235812607	arid2_peaks_1201	11	.
chr1	241681844	241681896	arid2_peaks_1202	16	.
chr1	241682325	241682382	arid2_peaks_1203	15	.
chr1	244816249	244816479	arid2_peaks_1204	10	.
chr1	244998479	244998925	arid2_peaks_1205	14	.
chr1	244999604	244999656	arid2_peaks_1206	12	.
chr1	244999923	245000066	arid2_peaks_1207	10	.
chr1	245026481	245026863	arid2_peaks_1208	11	.
chr1	245028003	245028402	arid2_peaks_1209	10	.
chr1	245132987	245133061	arid2_peaks_1210	27	.
chr1	245133270	245133402	arid2_peaks_1211	10	.
chr1	245133647	245133753	arid2_peaks_1212	10	.
chr1	245134002	245134112	arid2_peaks_1213	10	.
chr1	245720875	245720927	arid2_peaks_1214	11	.
chr1	246670463	246670588	arid2_peaks_1215	10	.
chr1	246728752	246728892	arid2_peaks_1216	12	.
chr1	246729109	246730110	arid2_peaks_1217	11	.
chr1	247095190	247095405	arid2_peaks_1218	20	.
chr1	247267580	247267918	arid2_peaks_1219	10	.
chr1	247274645	247274788	arid2_peaks_1220	10	.
chr1	249120601	249121322	arid2_peaks_1221	12	.
chr1	249132342	249132483	arid2_peaks_1222	12	.
chr1	249153066	249153537	arid2_peaks_1223	16	.
chr1	249167725	249167777	arid2_peaks_1224	18	.
chr1	249168008	249168703	arid2_peaks_1225	13	.
chr10	695991	696338	arid2_peaks_1226	12	.
chr10	976067	976175	arid2_peaks_1227	10	.
chr10	1016710	1016762	arid2_peaks_1228	11	.
chr10	1095384	1095823	arid2_peaks_1229	18	.
chr10	1101805	1102030	arid2_peaks_1230	12	.
chr10	3214440	3214505	arid2_peaks_1231	17	.
chr10	3825643	3825771	arid2_peaks_1232	18	.
chr10	3827708	3827845	arid2_peaks_1233	13	.
chr10	3828097	3828580	arid2_peaks_1234	11	.
chr10	3929055	3929184	arid2_peaks_1235	10	.
chr10	4988817	4989405	arid2_peaks_1236	13	.
chr10	4989684	4990229	arid2_peaks_1237	10	.
chr10	4990968	4991125	arid2_peaks_1238	10	.
chr10	5112977	5113044	arid2_peaks_1239	12	.
chr10	5113745	5114082	arid2_peaks_1240	23	.
chr10	5189856	5190121	arid2_peaks_1241	13	.
chr10	5488416	5488528	arid2_peaks_1242	12	.
chr10	5488833	5488885	arid2_peaks_1243	23	.
chr10	5590518	5590654	arid2_peaks_1244	12	.
chr10	5701033	5701094	arid2_peaks_1245	14	.
chr10	5709453	5709582	arid2_peaks_1246	10	.
chr10	5726525	5726890	arid2_peaks_1247	18	.
chr10	5734333	5734900	arid2_peaks_1248	12	.
chr10	5735120	5735291	arid2_peaks_1249	10	.
chr10	5855166	5856150	arid2_peaks_1250	19	.
chr10	5893724	5893843	arid2_peaks_1251	11	.
chr10	5931750	5932243	arid2_peaks_1252	19	.
chr10	6130881	6130992	arid2_peaks_1253	23	.
chr10	7670851	7670903	arid2_peaks_1254	11	.
chr10	7671181	7671260	arid2_peaks_1255	13	.
chr10	7742902	7743059	arid2_peaks_1256	17	.
chr10	7745480	7745748	arid2_peaks_1257	19	.
chr10	7830013	7830134	arid2_peaks_1258	22	.
chr10	7831192	7831313	arid2_peaks_1259	17	.
chr10	11874136	11874349	arid2_peaks_1260	12	.
chr10	12083603	12084031	arid2_peaks_1261	15	.
chr10	12084988	12085421	arid2_peaks_1262	19	.
chr10	12236801	12237023	arid2_peaks_1263	10	.
chr10	12237352	12237448	arid2_peaks_1264	10	.
chr10	12237684	12237927	arid2_peaks_1265	10	.
chr10	12238167	12238412	arid2_peaks_1266	14	.
chr10	13144216	13144425	arid2_peaks_1267	10	.
chr10	13390733	13391462	arid2_peaks_1268	14	.
chr10	14880098	14880400	arid2_peaks_1269	14	.
chr10	14920441	14920664	arid2_peaks_1270	10	.
chr10	15001651	15001924	arid2_peaks_1271	10	.
chr10	15002236	15002439	arid2_peaks_1272	10	.
chr10	15139052	15139369	arid2_peaks_1273	19	.
chr10	15139788	15139996	arid2_peaks_1274	13	.
chr10	15376164	15376292	arid2_peaks_1275	10	.
chr10	15376587	15376681	arid2_peaks_1276	10	.
chr10	15387730	15387782	arid2_peaks_1277	14	.
chr10	16859163	16859461	arid2_peaks_1278	11	.
chr10	17243454	17243749	arid2_peaks_1279	10	.
chr10	17659820	17659975	arid2_peaks_1280	10	.
chr10	17684728	17685075	arid2_peaks_1281	11	.
chr10	17686088	17686174	arid2_peaks_1282	18	.
chr10	18916602	18916774	arid2_peaks_1283	15	.
chr10	18940714	18940766	arid2_peaks_1284	17	.
chr10	18948546	18948800	arid2_peaks_1285	13	.
chr10	18949036	18949292	arid2_peaks_1286	14	.
chr10	21784685	21784932	arid2_peaks_1287	16	.
chr10	21786374	21786648	arid2_peaks_1288	24	.
chr10	21804940	21805058	arid2_peaks_1289	16	.
chr10	21806251	21806441	arid2_peaks_1290	15	.
chr10	21813258	21815039	arid2_peaks_1291	22	.
chr10	21815517	21815923	arid2_peaks_1292	18	.
chr10	21816401	21816453	arid2_peaks_1293	19	.
chr10	21816675	21816874	arid2_peaks_1294	15	.
chr10	21822162	21823335	arid2_peaks_1295	13	.
chr10	21823639	21823974	arid2_peaks_1296	16	.
chr10	22043371	22043489	arid2_peaks_1297	11	.
chr10	22291609	22291663	arid2_peaks_1298	11	.
chr10	22518376	22518550	arid2_peaks_1299	12	.
chr10	22604554	22604708	arid2_peaks_1300	10	.
chr10	22605903	22606070	arid2_peaks_1301	15	.
chr10	22629259	22629311	arid2_peaks_1302	26	.
chr10	22971531	22971766	arid2_peaks_1303	13	.
chr10	23384881	23385098	arid2_peaks_1304	10	.
chr10	23727927	23728021	arid2_peaks_1305	12	.
chr10	24497719	24497946	arid2_peaks_1306	11	.
chr10	24498524	24498581	arid2_peaks_1307	12	.
chr10	24754732	24754966	arid2_peaks_1308	10	.
chr10	25010327	25010395	arid2_peaks_1309	11	.
chr10	25010772	25011053	arid2_peaks_1310	12	.
chr10	25011911	25011990	arid2_peaks_1311	13	.
chr10	25013356	25013479	arid2_peaks_1312	10	.
chr10	25305565	25305702	arid2_peaks_1313	10	.
chr10	26986140	26986288	arid2_peaks_1314	12	.
chr10	26986641	26986809	arid2_peaks_1315	15	.
chr10	27148319	27148422	arid2_peaks_1316	14	.
chr10	27149707	27150051	arid2_peaks_1317	12	.
chr10	27389092	27389538	arid2_peaks_1318	22	.
chr10	27442679	27442935	arid2_peaks_1319	10	.
chr10	27443240	27443473	arid2_peaks_1320	13	.
chr10	27444227	27444497	arid2_peaks_1321	14	.
chr10	27793059	27793427	arid2_peaks_1322	24	.
chr10	28591122	28591666	arid2_peaks_1323	10	.
chr10	28591890	28591942	arid2_peaks_1324	16	.
chr10	28821893	28822110	arid2_peaks_1325	10	.
chr10	28824081	28824226	arid2_peaks_1326	14	.
chr10	28967041	28967243	arid2_peaks_1327	11	.
chr10	28968845	28969080	arid2_peaks_1328	12	.
chr10	29228080	29228264	arid2_peaks_1329	11	.
chr10	29228935	29229762	arid2_peaks_1330	12	.
chr10	29607428	29607686	arid2_peaks_1331	11	.
chr10	29607916	29608036	arid2_peaks_1332	14	.
chr10	29608546	29608704	arid2_peaks_1333	12	.
chr10	30721757	30722018	arid2_peaks_1334	13	.
chr10	30722269	30722505	arid2_peaks_1335	15	.
chr10	30722902	30723110	arid2_peaks_1336	15	.
chr10	30723589	30723813	arid2_peaks_1337	11	.
chr10	30726476	30726741	arid2_peaks_1338	12	.
chr10	30830978	30831824	arid2_peaks_1339	14	.
chr10	31609781	31609932	arid2_peaks_1340	14	.
chr10	32214417	32214622	arid2_peaks_1341	14	.
chr10	32216421	32216915	arid2_peaks_1342	12	.
chr10	32217177	32217488	arid2_peaks_1343	10	.
chr10	32217705	32218873	arid2_peaks_1344	13	.
chr10	32635053	32635649	arid2_peaks_1345	13	.
chr10	32636231	32636293	arid2_peaks_1346	14	.
chr10	32666461	32666701	arid2_peaks_1347	11	.
chr10	32667401	32667728	arid2_peaks_1348	10	.
chr10	33233444	33233645	arid2_peaks_1349	12	.
chr10	33245644	33245826	arid2_peaks_1350	10	.
chr10	33247318	33247425	arid2_peaks_1351	10	.
chr10	33247987	33248141	arid2_peaks_1352	13	.
chr10	33269297	33269495	arid2_peaks_1353	14	.
chr10	33623412	33623492	arid2_peaks_1354	13	.
chr10	35026308	35026409	arid2_peaks_1355	11	.
chr10	35102721	35102870	arid2_peaks_1356	12	.
chr10	35103248	35103300	arid2_peaks_1357	13	.
chr10	35379377	35379605	arid2_peaks_1358	10	.
chr10	35380127	35380260	arid2_peaks_1359	12	.
chr10	35415569	35415635	arid2_peaks_1360	17	.
chr10	35416553	35416701	arid2_peaks_1361	14	.
chr10	35484901	35484997	arid2_peaks_1362	11	.
chr10	35526455	35526575	arid2_peaks_1363	13	.
chr10	35655036	35655221	arid2_peaks_1364	10	.
chr10	38146493	38146969	arid2_peaks_1365	23	.
chr10	38147268	38147463	arid2_peaks_1366	10	.
chr10	38643325	38643443	arid2_peaks_1367	11	.
chr10	38643781	38644298	arid2_peaks_1368	17	.
chr10	38645274	38645575	arid2_peaks_1369	16	.
chr10	43133412	43133464	arid2_peaks_1370	10	.
chr10	43133785	43134196	arid2_peaks_1371	13	.
chr10	43277943	43278457	arid2_peaks_1372	11	.
chr10	43634307	43634361	arid2_peaks_1373	19	.
chr10	43889931	43890091	arid2_peaks_1374	10	.
chr10	43891123	43891335	arid2_peaks_1375	10	.
chr10	43891597	43892043	arid2_peaks_1376	12	.
chr10	43892678	43892839	arid2_peaks_1377	11	.
chr10	43899539	43899660	arid2_peaks_1378	10	.
chr10	43902321	43902373	arid2_peaks_1379	10	.
chr10	43902742	43902962	arid2_peaks_1380	11	.
chr10	43903171	43903320	arid2_peaks_1381	27	.
chr10	43904579	43904895	arid2_peaks_1382	12	.
chr10	43907278	43907428	arid2_peaks_1383	10	.
chr10	43915981	43916760	arid2_peaks_1384	13	.
chr10	43917253	43917684	arid2_peaks_1385	15	.
chr10	43931842	43932125	arid2_peaks_1386	13	.
chr10	43950785	43951246	arid2_peaks_1387	17	.
chr10	44732108	44732511	arid2_peaks_1388	11	.
chr10	46090270	46090513	arid2_peaks_1389	16	.
chr10	46222263	46222672	arid2_peaks_1390	11	.
chr10	46913896	46913948	arid2_peaks_1391	10	.
chr10	46914168	46914470	arid2_peaks_1392	10	.
chr10	46951471	46951724	arid2_peaks_1393	17	.
chr10	47396067	47396119	arid2_peaks_1394	27	.
chr10	47397268	47397457	arid2_peaks_1395	10	.
chr10	49514387	49514791	arid2_peaks_1396	15	.
chr10	51371476	51372008	arid2_peaks_1397	12	.
chr10	51559543	51559881	arid2_peaks_1398	10	.
chr10	51563689	51564136	arid2_peaks_1399	10	.
chr10	51564759	51565232	arid2_peaks_1400	19	.
chr10	51565515	51565782	arid2_peaks_1401	10	.
chr10	51566245	51566462	arid2_peaks_1402	19	.
chr10	51566803	51566886	arid2_peaks_1403	18	.
chr10	51571973	51572058	arid2_peaks_1404	19	.
chr10	51575463	51575698	arid2_peaks_1405	10	.
chr10	51597584	51597690	arid2_peaks_1406	12	.
chr10	51623043	51623468	arid2_peaks_1407	12	.
chr10	52155212	52155363	arid2_peaks_1408	13	.
chr10	52365405	52365530	arid2_peaks_1409	10	.
chr10	52383703	52383777	arid2_peaks_1410	18	.
chr10	52384017	52384711	arid2_peaks_1411	15	.
chr10	52385333	52385635	arid2_peaks_1412	12	.
chr10	54534283	54534791	arid2_peaks_1413	10	.
chr10	57447688	57447740	arid2_peaks_1414	10	.
chr10	60026335	60026465	arid2_peaks_1415	12	.
chr10	60028453	60029247	arid2_peaks_1416	16	.
chr10	60095206	60095316	arid2_peaks_1417	10	.
chr10	60145036	60145253	arid2_peaks_1418	13	.
chr10	60727178	60727330	arid2_peaks_1419	13	.
chr10	60728027	60728114	arid2_peaks_1420	10	.
chr10	60746033	60746115	arid2_peaks_1421	10	.
chr10	60766265	60766415	arid2_peaks_1422	10	.
chr10	60767720	60767829	arid2_peaks_1423	23	.
chr10	60935484	60935578	arid2_peaks_1424	23	.
chr10	60936548	60936774	arid2_peaks_1425	14	.
chr10	60937101	60937442	arid2_peaks_1426	16	.
chr10	60938059	60938409	arid2_peaks_1427	15	.
chr10	61666285	61666500	arid2_peaks_1428	10	.
chr10	62538041	62538127	arid2_peaks_1429	14	.
chr10	63806362	63806575	arid2_peaks_1430	10	.
chr10	63808397	63808519	arid2_peaks_1431	10	.
chr10	63809003	63809142	arid2_peaks_1432	12	.
chr10	64576432	64576484	arid2_peaks_1433	10	.
chr10	64708648	64708759	arid2_peaks_1434	10	.
chr10	64893397	64893628	arid2_peaks_1435	10	.
chr10	64895791	64895843	arid2_peaks_1436	10	.
chr10	65026821	65027039	arid2_peaks_1437	10	.
chr10	65027543	65027718	arid2_peaks_1438	14	.
chr10	65028575	65028992	arid2_peaks_1439	14	.
chr10	65030503	65030583	arid2_peaks_1440	10	.
chr10	65225084	65225137	arid2_peaks_1441	18	.
chr10	65225451	65225581	arid2_peaks_1442	10	.
chr10	65225828	65226656	arid2_peaks_1443	18	.
chr10	65280709	65280882	arid2_peaks_1444	10	.
chr10	65281670	65281807	arid2_peaks_1445	12	.
chr10	65389761	65389813	arid2_peaks_1446	15	.
chr10	69563466	69563518	arid2_peaks_1447	10	.
chr10	69609165	69609264	arid2_peaks_1448	24	.
chr10	69609664	69609716	arid2_peaks_1449	13	.
chr10	69644196	69644505	arid2_peaks_1450	10	.
chr10	69834005	69834577	arid2_peaks_1451	12	.
chr10	70091631	70092039	arid2_peaks_1452	26	.
chr10	70092486	70093035	arid2_peaks_1453	14	.
chr10	70319655	70319846	arid2_peaks_1454	10	.
chr10	70359742	70359992	arid2_peaks_1455	10	.
chr10	70481678	70481863	arid2_peaks_1456	10	.
chr10	70586765	70586882	arid2_peaks_1457	11	.
chr10	70660428	70660553	arid2_peaks_1458	12	.
chr10	70660781	70661168	arid2_peaks_1459	11	.
chr10	70661425	70661484	arid2_peaks_1460	14	.
chr10	70717000	70717122	arid2_peaks_1461	10	.
chr10	70883855	70884158	arid2_peaks_1462	10	.
chr10	70939179	70939651	arid2_peaks_1463	14	.
chr10	71929638	71929712	arid2_peaks_1464	14	.
chr10	71930304	71930541	arid2_peaks_1465	16	.
chr10	71991757	71991940	arid2_peaks_1466	12	.
chr10	71993231	71993302	arid2_peaks_1467	30	.
chr10	72111782	72111977	arid2_peaks_1468	11	.
chr10	72112410	72112564	arid2_peaks_1469	19	.
chr10	72162089	72162554	arid2_peaks_1470	10	.
chr10	72165185	72165328	arid2_peaks_1471	12	.
chr10	72356368	72356427	arid2_peaks_1472	12	.
chr10	73610504	73611032	arid2_peaks_1473	14	.
chr10	73724219	73724292	arid2_peaks_1474	13	.
chr10	73736322	73736505	arid2_peaks_1475	10	.
chr10	73790244	73790406	arid2_peaks_1476	10	.
chr10	73816924	73817098	arid2_peaks_1477	10	.
chr10	73828824	73828876	arid2_peaks_1478	26	.
chr10	73848442	73848494	arid2_peaks_1479	17	.
chr10	73976051	73976110	arid2_peaks_1480	28	.
chr10	74003860	74003912	arid2_peaks_1481	18	.
chr10	74021563	74021904	arid2_peaks_1482	11	.
chr10	74023655	74023893	arid2_peaks_1483	10	.
chr10	74032107	74032506	arid2_peaks_1484	10	.
chr10	74033275	74033449	arid2_peaks_1485	11	.
chr10	74034254	74034597	arid2_peaks_1486	16	.
chr10	74035103	74035158	arid2_peaks_1487	19	.
chr10	74036693	74036850	arid2_peaks_1488	16	.
chr10	74037585	74037890	arid2_peaks_1489	10	.
chr10	74079473	74079738	arid2_peaks_1490	13	.
chr10	74080300	74080388	arid2_peaks_1491	10	.
chr10	74081402	74081500	arid2_peaks_1492	10	.
chr10	74385634	74385776	arid2_peaks_1493	16	.
chr10	74856889	74857021	arid2_peaks_1494	14	.
chr10	74927801	74928007	arid2_peaks_1495	13	.
chr10	75006602	75006704	arid2_peaks_1496	14	.
chr10	75006930	75007016	arid2_peaks_1497	21	.
chr10	75012686	75012785	arid2_peaks_1498	11	.
chr10	75118277	75118821	arid2_peaks_1499	30	.
chr10	75173964	75174113	arid2_peaks_1500	15	.
chr10	75174367	75174490	arid2_peaks_1501	12	.
chr10	75255009	75255159	arid2_peaks_1502	16	.
chr10	75385356	75385557	arid2_peaks_1503	10	.
chr10	75489807	75489859	arid2_peaks_1504	14	.
chr10	75504019	75504509	arid2_peaks_1505	17	.
chr10	75910077	75910539	arid2_peaks_1506	11	.
chr10	75936115	75936524	arid2_peaks_1507	15	.
chr10	76584315	76584547	arid2_peaks_1508	10	.
chr10	76585662	76585714	arid2_peaks_1509	14	.
chr10	76870858	76871083	arid2_peaks_1510	14	.
chr10	76871616	76871793	arid2_peaks_1511	11	.
chr10	76970120	76970762	arid2_peaks_1512	13	.
chr10	77160399	77160622	arid2_peaks_1513	17	.
chr10	77161758	77162094	arid2_peaks_1514	16	.
chr10	77162603	77162655	arid2_peaks_1515	11	.
chr10	77163140	77163535	arid2_peaks_1516	10	.
chr10	77164138	77164190	arid2_peaks_1517	14	.
chr10	77164672	77165252	arid2_peaks_1518	13	.
chr10	77169347	77169399	arid2_peaks_1519	10	.
chr10	77190873	77191120	arid2_peaks_1520	14	.
chr10	77192021	77192256	arid2_peaks_1521	16	.
chr10	77192528	77192732	arid2_peaks_1522	16	.
chr10	77192960	77193201	arid2_peaks_1523	10	.
chr10	77515344	77515509	arid2_peaks_1524	10	.
chr10	77793660	77793787	arid2_peaks_1525	10	.
chr10	77810946	77811044	arid2_peaks_1526	10	.
chr10	77909808	77910095	arid2_peaks_1527	11	.
chr10	79669561	79669808	arid2_peaks_1528	11	.
chr10	79687256	79687339	arid2_peaks_1529	11	.
chr10	79788837	79789149	arid2_peaks_1530	15	.
chr10	79789508	79789666	arid2_peaks_1531	10	.
chr10	80217854	80218082	arid2_peaks_1532	10	.
chr10	80725132	80725314	arid2_peaks_1533	17	.
chr10	80732210	80732268	arid2_peaks_1534	21	.
chr10	80732489	80732616	arid2_peaks_1535	10	.
chr10	80733298	80733484	arid2_peaks_1536	12	.
chr10	80733822	80734232	arid2_peaks_1537	15	.
chr10	80819518	80819928	arid2_peaks_1538	10	.
chr10	80826529	80826658	arid2_peaks_1539	11	.
chr10	80826969	80827449	arid2_peaks_1540	21	.
chr10	80828267	80828436	arid2_peaks_1541	10	.
chr10	80831179	80831231	arid2_peaks_1542	22	.
chr10	81095531	81095655	arid2_peaks_1543	10	.
chr10	81232946	81233017	arid2_peaks_1544	10	.
chr10	81587164	81587216	arid2_peaks_1545	14	.
chr10	81838228	81838495	arid2_peaks_1546	13	.
chr10	81964613	81964738	arid2_peaks_1547	10	.
chr10	82029130	82029270	arid2_peaks_1548	11	.
chr10	82049448	82049598	arid2_peaks_1549	15	.
chr10	82167224	82167404	arid2_peaks_1550	12	.
chr10	82167663	82167746	arid2_peaks_1551	10	.
chr10	82168058	82168338	arid2_peaks_1552	14	.
chr10	82170804	82171011	arid2_peaks_1553	14	.
chr10	82213829	82213970	arid2_peaks_1554	10	.
chr10	82214994	82215136	arid2_peaks_1555	12	.
chr10	86088232	86088457	arid2_peaks_1556	14	.
chr10	86088744	86088922	arid2_peaks_1557	10	.
chr10	88160258	88160310	arid2_peaks_1558	13	.
chr10	88161616	88162034	arid2_peaks_1559	10	.
chr10	88197240	88197301	arid2_peaks_1560	11	.
chr10	88200843	88200895	arid2_peaks_1561	13	.
chr10	88472256	88472308	arid2_peaks_1562	13	.
chr10	88515138	88515190	arid2_peaks_1563	16	.
chr10	88517078	88517292	arid2_peaks_1564	16	.
chr10	88519167	88519328	arid2_peaks_1565	10	.
chr10	88852744	88853123	arid2_peaks_1566	10	.
chr10	88853550	88853773	arid2_peaks_1567	10	.
chr10	88855789	88855938	arid2_peaks_1568	10	.
chr10	88963170	88963381	arid2_peaks_1569	11	.
chr10	89101532	89101742	arid2_peaks_1570	14	.
chr10	89102182	89102486	arid2_peaks_1571	10	.
chr10	89103113	89103255	arid2_peaks_1572	11	.
chr10	89264104	89264247	arid2_peaks_1573	10	.
chr10	89264626	89264703	arid2_peaks_1574	22	.
chr10	89577484	89577590	arid2_peaks_1575	10	.
chr10	89621886	89622268	arid2_peaks_1576	13	.
chr10	89622548	89623490	arid2_peaks_1577	12	.
chr10	89623723	89623866	arid2_peaks_1578	10	.
chr10	89624824	89625112	arid2_peaks_1579	12	.
chr10	89625327	89625526	arid2_peaks_1580	11	.
chr10	89626396	89626536	arid2_peaks_1581	23	.
chr10	90750102	90750154	arid2_peaks_1582	23	.
chr10	91011336	91011497	arid2_peaks_1583	10	.
chr10	91111592	91111946	arid2_peaks_1584	15	.
chr10	91173945	91173997	arid2_peaks_1585	13	.
chr10	91403186	91403369	arid2_peaks_1586	10	.
chr10	91461855	91462002	arid2_peaks_1587	14	.
chr10	92632094	92632340	arid2_peaks_1588	11	.
chr10	92923147	92923495	arid2_peaks_1589	13	.
chr10	92979681	92979792	arid2_peaks_1590	10	.
chr10	92980149	92980288	arid2_peaks_1591	16	.
chr10	92981698	92981952	arid2_peaks_1592	13	.
chr10	93392514	93392629	arid2_peaks_1593	12	.
chr10	93557901	93558452	arid2_peaks_1594	10	.
chr10	94050377	94050496	arid2_peaks_1595	11	.
chr10	94050784	94051116	arid2_peaks_1596	11	.
chr10	94332187	94332394	arid2_peaks_1597	11	.
chr10	94333147	94333272	arid2_peaks_1598	11	.
chr10	94333635	94334185	arid2_peaks_1599	11	.
chr10	94334481	94334765	arid2_peaks_1600	12	.
chr10	94351126	94351207	arid2_peaks_1601	20	.
chr10	94351419	94351631	arid2_peaks_1602	15	.
chr10	94352591	94352651	arid2_peaks_1603	11	.
chr10	94354089	94354289	arid2_peaks_1604	15	.
chr10	94450443	94451182	arid2_peaks_1605	14	.
chr10	94451839	94452434	arid2_peaks_1606	18	.
chr10	94454375	94454519	arid2_peaks_1607	10	.
chr10	94456439	94456525	arid2_peaks_1608	13	.
chr10	94456738	94457022	arid2_peaks_1609	12	.
chr10	95361029	95361103	arid2_peaks_1610	17	.
chr10	95361329	95361476	arid2_peaks_1611	10	.
chr10	96122584	96122822	arid2_peaks_1612	12	.
chr10	96305525	96305723	arid2_peaks_1613	17	.
chr10	97049358	97049631	arid2_peaks_1614	13	.
chr10	97394899	97394951	arid2_peaks_1615	12	.
chr10	97416165	97417013	arid2_peaks_1616	34	.
chr10	97803817	97803973	arid2_peaks_1617	16	.
chr10	97804253	97804437	arid2_peaks_1618	11	.
chr10	97889406	97889524	arid2_peaks_1619	13	.
chr10	97889762	97890058	arid2_peaks_1620	18	.
chr10	97944095	97944147	arid2_peaks_1621	14	.
chr10	98346758	98346836	arid2_peaks_1622	10	.
chr10	98758284	98758421	arid2_peaks_1623	10	.
chr10	98899355	98899504	arid2_peaks_1624	10	.
chr10	98900233	98900362	arid2_peaks_1625	10	.
chr10	99051272	99051476	arid2_peaks_1626	10	.
chr10	99052053	99052414	arid2_peaks_1627	14	.
chr10	99079032	99079344	arid2_peaks_1628	14	.
chr10	99079917	99079996	arid2_peaks_1629	10	.
chr10	99080241	99080450	arid2_peaks_1630	11	.
chr10	99094276	99094755	arid2_peaks_1631	12	.
chr10	99185863	99186018	arid2_peaks_1632	13	.
chr10	99187060	99187195	arid2_peaks_1633	15	.
chr10	99205008	99205182	arid2_peaks_1634	10	.
chr10	99205858	99205929	arid2_peaks_1635	18	.
chr10	99258088	99258466	arid2_peaks_1636	10	.
chr10	99259879	99260091	arid2_peaks_1637	10	.
chr10	99399908	99400343	arid2_peaks_1638	14	.
chr10	99401270	99401335	arid2_peaks_1639	10	.
chr10	99444008	99444060	arid2_peaks_1640	10	.
chr10	99447250	99447302	arid2_peaks_1641	10	.
chr10	101190534	101190653	arid2_peaks_1642	12	.
chr10	101380176	101380608	arid2_peaks_1643	17	.
chr10	101380895	101381562	arid2_peaks_1644	14	.
chr10	101381882	101382034	arid2_peaks_1645	10	.
chr10	101491814	101492545	arid2_peaks_1646	14	.
chr10	101539539	101539641	arid2_peaks_1647	10	.
chr10	101542870	101543060	arid2_peaks_1648	11	.
chr10	101544805	101545116	arid2_peaks_1649	10	.
chr10	101689483	101690101	arid2_peaks_1650	10	.
chr10	101860606	101860876	arid2_peaks_1651	10	.
chr10	101946000	101946301	arid2_peaks_1652	12	.
chr10	101988982	101989418	arid2_peaks_1653	17	.
chr10	102027220	102027479	arid2_peaks_1654	10	.
chr10	102107648	102107777	arid2_peaks_1655	10	.
chr10	102110912	102111111	arid2_peaks_1656	11	.
chr10	102130539	102130726	arid2_peaks_1657	17	.
chr10	102133197	102133584	arid2_peaks_1658	12	.
chr10	102134099	102134245	arid2_peaks_1659	12	.
chr10	102134701	102134766	arid2_peaks_1660	14	.
chr10	102152480	102152543	arid2_peaks_1661	11	.
chr10	102672917	102673055	arid2_peaks_1662	13	.
chr10	102747027	102747204	arid2_peaks_1663	11	.
chr10	102757277	102757555	arid2_peaks_1664	11	.
chr10	102791682	102791983	arid2_peaks_1665	10	.
chr10	102792651	102792703	arid2_peaks_1666	14	.
chr10	102820386	102820788	arid2_peaks_1667	20	.
chr10	102821385	102821539	arid2_peaks_1668	12	.
chr10	103124594	103124683	arid2_peaks_1669	86	.
chr10	103454538	103454701	arid2_peaks_1670	13	.
chr10	103577883	103577956	arid2_peaks_1671	13	.
chr10	103578224	103578357	arid2_peaks_1672	13	.
chr10	103579055	103579162	arid2_peaks_1673	12	.
chr10	103579452	103579504	arid2_peaks_1674	15	.
chr10	103824937	103825066	arid2_peaks_1675	10	.
chr10	103873922	103874115	arid2_peaks_1676	16	.
chr10	103877134	103877295	arid2_peaks_1677	10	.
chr10	103892388	103892572	arid2_peaks_1678	14	.
chr10	103893311	103893451	arid2_peaks_1679	11	.
chr10	104154194	104154285	arid2_peaks_1680	13	.
chr10	104179223	104179462	arid2_peaks_1681	10	.
chr10	104180847	104181147	arid2_peaks_1682	19	.
chr10	104192117	104192573	arid2_peaks_1683	11	.
chr10	104262207	104262515	arid2_peaks_1684	12	.
chr10	104401849	104402309	arid2_peaks_1685	15	.
chr10	104405763	104406013	arid2_peaks_1686	12	.
chr10	104473147	104473472	arid2_peaks_1687	13	.
chr10	104474667	104474798	arid2_peaks_1688	10	.
chr10	104504048	104504205	arid2_peaks_1689	10	.
chr10	104536525	104536684	arid2_peaks_1690	22	.
chr10	104574225	104574509	arid2_peaks_1691	10	.
chr10	104574835	104575529	arid2_peaks_1692	11	.
chr10	104613827	104614113	arid2_peaks_1693	16	.
chr10	104669935	104670062	arid2_peaks_1694	10	.
chr10	104677870	104678058	arid2_peaks_1695	16	.
chr10	104679707	104679860	arid2_peaks_1696	10	.
chr10	105110887	105111219	arid2_peaks_1697	12	.
chr10	105420269	105420487	arid2_peaks_1698	11	.
chr10	105614296	105614464	arid2_peaks_1699	15	.
chr10	105616150	105616286	arid2_peaks_1700	13	.
chr10	105677607	105677746	arid2_peaks_1701	15	.
chr10	105726788	105726948	arid2_peaks_1702	11	.
chr10	105727387	105728068	arid2_peaks_1703	11	.
chr10	105882256	105882334	arid2_peaks_1704	10	.
chr10	105992285	105992527	arid2_peaks_1705	16	.
chr10	106097285	106097546	arid2_peaks_1706	14	.
chr10	111683784	111683836	arid2_peaks_1707	12	.
chr10	111765537	111765638	arid2_peaks_1708	12	.
chr10	111767103	111767289	arid2_peaks_1709	12	.
chr10	111768140	111768406	arid2_peaks_1710	11	.
chr10	111768705	111768757	arid2_peaks_1711	25	.
chr10	111970031	111970203	arid2_peaks_1712	10	.
chr10	112064730	112064868	arid2_peaks_1713	22	.
chr10	112326927	112327131	arid2_peaks_1714	13	.
chr10	112605735	112605787	arid2_peaks_1715	16	.
chr10	112624651	112624705	arid2_peaks_1716	12	.
chr10	112631484	112631730	arid2_peaks_1717	12	.
chr10	112632204	112632450	arid2_peaks_1718	13	.
chr10	112680092	112680197	arid2_peaks_1719	10	.
chr10	113984109	113984345	arid2_peaks_1720	12	.
chr10	113984640	113984834	arid2_peaks_1721	10	.
chr10	113987446	113987603	arid2_peaks_1722	11	.
chr10	114020911	114021008	arid2_peaks_1723	10	.
chr10	114021236	114021450	arid2_peaks_1724	18	.
chr10	114035572	114035624	arid2_peaks_1725	19	.
chr10	114055613	114056019	arid2_peaks_1726	17	.
chr10	114134998	114135087	arid2_peaks_1727	11	.
chr10	114206704	114206981	arid2_peaks_1728	22	.
chr10	114403464	114403649	arid2_peaks_1729	11	.
chr10	114499820	114499926	arid2_peaks_1730	12	.
chr10	114708970	114709139	arid2_peaks_1731	11	.
chr10	114709378	114709624	arid2_peaks_1732	10	.
chr10	114710604	114710822	arid2_peaks_1733	10	.
chr10	114711747	114711877	arid2_peaks_1734	10	.
chr10	114713061	114713113	arid2_peaks_1735	23	.
chr10	114846888	114847176	arid2_peaks_1736	12	.
chr10	115439269	115439407	arid2_peaks_1737	10	.
chr10	115613966	115614113	arid2_peaks_1738	10	.
chr10	116249641	116249782	arid2_peaks_1739	10	.
chr10	116698349	116698504	arid2_peaks_1740	10	.
chr10	119131745	119131797	arid2_peaks_1741	10	.
chr10	119133221	119133522	arid2_peaks_1742	13	.
chr10	119164088	119164140	arid2_peaks_1743	13	.
chr10	120512787	120512881	arid2_peaks_1744	19	.
chr10	120514228	120514974	arid2_peaks_1745	18	.
chr10	120790525	120790599	arid2_peaks_1746	10	.
chr10	120838503	120838676	arid2_peaks_1747	12	.
chr10	120838896	120839036	arid2_peaks_1748	11	.
chr10	120925942	120925994	arid2_peaks_1749	10	.
chr10	120938088	120938265	arid2_peaks_1750	11	.
chr10	121012494	121012706	arid2_peaks_1751	10	.
chr10	121013276	121013525	arid2_peaks_1752	12	.
chr10	121411723	121411892	arid2_peaks_1753	11	.
chr10	121486277	121486357	arid2_peaks_1754	11	.
chr10	121631543	121631595	arid2_peaks_1755	10	.
chr10	121632483	121632984	arid2_peaks_1756	16	.
chr10	121651975	121652065	arid2_peaks_1757	10	.
chr10	122610910	122611203	arid2_peaks_1758	10	.
chr10	123689613	123689665	arid2_peaks_1759	12	.
chr10	123689893	123689984	arid2_peaks_1760	12	.
chr10	123695174	123695317	arid2_peaks_1761	10	.
chr10	123872175	123872227	arid2_peaks_1762	13	.
chr10	124063834	124063971	arid2_peaks_1763	13	.
chr10	124131362	124131440	arid2_peaks_1764	19	.
chr10	124133736	124133932	arid2_peaks_1765	13	.
chr10	124135424	124135540	arid2_peaks_1766	10	.
chr10	124713846	124713949	arid2_peaks_1767	13	.
chr10	124769069	124769204	arid2_peaks_1768	12	.
chr10	124779551	124780058	arid2_peaks_1769	10	.
chr10	124913789	124913889	arid2_peaks_1770	10	.
chr10	124914112	124914324	arid2_peaks_1771	10	.
chr10	126107590	126107677	arid2_peaks_1772	11	.
chr10	126429549	126429758	arid2_peaks_1773	10	.
chr10	126430282	126430345	arid2_peaks_1774	11	.
chr10	126431865	126431981	arid2_peaks_1775	13	.
chr10	126480117	126480728	arid2_peaks_1776	16	.
chr10	126490114	126490178	arid2_peaks_1777	12	.
chr10	127408078	127408263	arid2_peaks_1778	28	.
chr10	127408753	127408924	arid2_peaks_1779	10	.
chr10	127487240	127487382	arid2_peaks_1780	10	.
chr10	127511782	127512294	arid2_peaks_1781	13	.
chr10	127513526	127513652	arid2_peaks_1782	12	.
chr10	131908826	131909223	arid2_peaks_1783	14	.
chr10	131934551	131934769	arid2_peaks_1784	12	.
chr10	131935871	131936149	arid2_peaks_1785	12	.
chr10	133795390	133795687	arid2_peaks_1786	18	.
chr10	134124443	134124503	arid2_peaks_1787	16	.
chr10	134125031	134125088	arid2_peaks_1788	18	.
chr10	134145073	134145705	arid2_peaks_1789	21	.
chr10	134330661	134330992	arid2_peaks_1790	16	.
chr10	134352173	134352341	arid2_peaks_1791	10	.
chr10	135171075	135171317	arid2_peaks_1792	10	.
chr10	135192162	135192317	arid2_peaks_1793	13	.
chr10	135207342	135207735	arid2_peaks_1794	21	.
chr10	135333885	135333981	arid2_peaks_1795	10	.
chr10	135462602	135462811	arid2_peaks_1796	16	.
chr11	321025	321142	arid2_peaks_1797	18	.
chr11	356083	356399	arid2_peaks_1798	13	.
chr11	506254	506914	arid2_peaks_1799	13	.
chr11	518462	518541	arid2_peaks_1800	11	.
chr11	560961	561016	arid2_peaks_1801	16	.
chr11	574957	575140	arid2_peaks_1802	14	.
chr11	576410	576474	arid2_peaks_1803	10	.
chr11	585486	585586	arid2_peaks_1804	12	.
chr11	707708	707893	arid2_peaks_1805	10	.
chr11	730185	730239	arid2_peaks_1806	15	.
chr11	748709	748903	arid2_peaks_1807	12	.
chr11	797453	797784	arid2_peaks_1808	11	.
chr11	809286	810023	arid2_peaks_1809	12	.
chr11	819615	819800	arid2_peaks_1810	13	.
chr11	842751	842803	arid2_peaks_1811	12	.
chr11	1325613	1325669	arid2_peaks_1812	18	.
chr11	1326872	1326989	arid2_peaks_1813	10	.
chr11	1330856	1331041	arid2_peaks_1814	25	.
chr11	1897257	1897469	arid2_peaks_1815	10	.
chr11	2009459	2009541	arid2_peaks_1816	25	.
chr11	2011853	2011960	arid2_peaks_1817	11	.
chr11	2012195	2012400	arid2_peaks_1818	10	.
chr11	2232594	2232778	arid2_peaks_1819	10	.
chr11	2421433	2421872	arid2_peaks_1820	15	.
chr11	2718754	2718806	arid2_peaks_1821	13	.
chr11	2719843	2719895	arid2_peaks_1822	11	.
chr11	2751908	2752290	arid2_peaks_1823	15	.
chr11	2924088	2924431	arid2_peaks_1824	12	.
chr11	3012864	3013082	arid2_peaks_1825	12	.
chr11	3862274	3862441	arid2_peaks_1826	10	.
chr11	3876359	3876411	arid2_peaks_1827	11	.
chr11	3878738	3878938	arid2_peaks_1828	10	.
chr11	4115866	4116131	arid2_peaks_1829	21	.
chr11	6704499	6704602	arid2_peaks_1830	10	.
chr11	8704230	8704320	arid2_peaks_1831	16	.
chr11	8710539	8710637	arid2_peaks_1832	10	.
chr11	8815865	8815920	arid2_peaks_1833	12	.
chr11	8832443	8832574	arid2_peaks_1834	10	.
chr11	9285510	9286022	arid2_peaks_1835	13	.
chr11	9286909	9287061	arid2_peaks_1836	23	.
chr11	9287307	9287636	arid2_peaks_1837	11	.
chr11	9336125	9336889	arid2_peaks_1838	18	.
chr11	9385333	9385478	arid2_peaks_1839	10	.
chr11	9482381	9482863	arid2_peaks_1840	13	.
chr11	9483219	9483332	arid2_peaks_1841	10	.
chr11	9483935	9484145	arid2_peaks_1842	10	.
chr11	9590626	9590841	arid2_peaks_1843	12	.
chr11	9597360	9597484	arid2_peaks_1844	12	.
chr11	10324045	10324142	arid2_peaks_1845	12	.
chr11	10325268	10325547	arid2_peaks_1846	14	.
chr11	10327326	10327539	arid2_peaks_1847	12	.
chr11	10327898	10328358	arid2_peaks_1848	14	.
chr11	10830526	10830751	arid2_peaks_1849	24	.
chr11	10880564	10880725	arid2_peaks_1850	12	.
chr11	11863197	11863283	arid2_peaks_1851	11	.
chr11	11864455	11864667	arid2_peaks_1852	11	.
chr11	12619832	12620003	arid2_peaks_1853	10	.
chr11	12695831	12695985	arid2_peaks_1854	10	.
chr11	12697615	12697784	arid2_peaks_1855	19	.
chr11	12714117	12714235	arid2_peaks_1856	10	.
chr11	12716155	12716271	arid2_peaks_1857	10	.
chr11	12850021	12850157	arid2_peaks_1858	10	.
chr11	12867509	12867646	arid2_peaks_1859	10	.
chr11	12876705	12876924	arid2_peaks_1860	11	.
chr11	13484835	13484971	arid2_peaks_1861	15	.
chr11	14541638	14541725	arid2_peaks_1862	11	.
chr11	14665309	14665549	arid2_peaks_1863	10	.
chr11	14666449	14666600	arid2_peaks_1864	10	.
chr11	14667407	14667531	arid2_peaks_1865	12	.
chr11	16760224	16760276	arid2_peaks_1866	20	.
chr11	16760918	16761118	arid2_peaks_1867	11	.
chr11	16946565	16946741	arid2_peaks_1868	10	.
chr11	16947083	16947204	arid2_peaks_1869	13	.
chr11	17099136	17099269	arid2_peaks_1870	12	.
chr11	17229343	17229839	arid2_peaks_1871	11	.
chr11	17298234	17298422	arid2_peaks_1872	11	.
chr11	17373011	17373377	arid2_peaks_1873	10	.
chr11	17374441	17374758	arid2_peaks_1874	10	.
chr11	18127254	18127306	arid2_peaks_1875	15	.
chr11	18342466	18342593	arid2_peaks_1876	10	.
chr11	18343775	18344086	arid2_peaks_1877	11	.
chr11	18415580	18415990	arid2_peaks_1878	13	.
chr11	18417199	18417933	arid2_peaks_1879	11	.
chr11	18610274	18610763	arid2_peaks_1880	13	.
chr11	18655755	18655843	arid2_peaks_1881	10	.
chr11	20024241	20024364	arid2_peaks_1882	10	.
chr11	20410046	20410158	arid2_peaks_1883	10	.
chr11	22696329	22696508	arid2_peaks_1884	10	.
chr11	27492653	27492930	arid2_peaks_1885	16	.
chr11	27493168	27493430	arid2_peaks_1886	10	.
chr11	28131778	28131889	arid2_peaks_1887	14	.
chr11	31391422	31391474	arid2_peaks_1888	10	.
chr11	31531682	31531882	arid2_peaks_1889	15	.
chr11	32914255	32914428	arid2_peaks_1890	21	.
chr11	33038688	33038814	arid2_peaks_1891	10	.
chr11	33183095	33183242	arid2_peaks_1892	12	.
chr11	33279826	33280087	arid2_peaks_1893	10	.
chr11	33757511	33757672	arid2_peaks_1894	10	.
chr11	33796080	33796283	arid2_peaks_1895	10	.
chr11	34050123	34050278	arid2_peaks_1896	10	.
chr11	34074795	34075059	arid2_peaks_1897	17	.
chr11	34126982	34127211	arid2_peaks_1898	19	.
chr11	34253618	34253818	arid2_peaks_1899	11	.
chr11	34379067	34379241	arid2_peaks_1900	10	.
chr11	34534829	34534975	arid2_peaks_1901	12	.
chr11	34622155	34622337	arid2_peaks_1902	14	.
chr11	34675617	34675825	arid2_peaks_1903	17	.
chr11	34937568	34937827	arid2_peaks_1904	13	.
chr11	34938232	34938451	arid2_peaks_1905	10	.
chr11	34949805	34949920	arid2_peaks_1906	10	.
chr11	35381314	35381431	arid2_peaks_1907	10	.
chr11	36530329	36530528	arid2_peaks_1908	10	.
chr11	36531620	36531805	arid2_peaks_1909	16	.
chr11	37661831	37661883	arid2_peaks_1910	16	.
chr11	43380391	43380686	arid2_peaks_1911	16	.
chr11	43902265	43902403	arid2_peaks_1912	17	.
chr11	44117254	44117494	arid2_peaks_1913	10	.
chr11	45848240	45848294	arid2_peaks_1914	65	.
chr11	45939649	45939703	arid2_peaks_1915	13	.
chr11	46142306	46142562	arid2_peaks_1916	14	.
chr11	46264866	46265085	arid2_peaks_1917	14	.
chr11	46369590	46369815	arid2_peaks_1918	12	.
chr11	46638241	46638438	arid2_peaks_1919	10	.
chr11	46638894	46639222	arid2_peaks_1920	15	.
chr11	46721760	46721953	arid2_peaks_1921	10	.
chr11	46740967	46741282	arid2_peaks_1922	10	.
chr11	47140614	47140694	arid2_peaks_1923	13	.
chr11	47198352	47198573	arid2_peaks_1924	13	.
chr11	47215829	47215933	arid2_peaks_1925	10	.
chr11	47236213	47236402	arid2_peaks_1926	14	.
chr11	47270491	47270619	arid2_peaks_1927	10	.
chr11	47573713	47573896	arid2_peaks_1928	11	.
chr11	47600446	47600588	arid2_peaks_1929	12	.
chr11	47664233	47664285	arid2_peaks_1930	10	.
chr11	47788765	47788995	arid2_peaks_1931	14	.
chr11	57225152	57225227	arid2_peaks_1932	10	.
chr11	57226710	57226771	arid2_peaks_1933	10	.
chr11	57227248	57227359	arid2_peaks_1934	10	.
chr11	57265147	57265299	arid2_peaks_1935	10	.
chr11	57267154	57267275	arid2_peaks_1936	14	.
chr11	57283738	57283852	arid2_peaks_1937	10	.
chr11	57434378	57435176	arid2_peaks_1938	17	.
chr11	57479386	57479628	arid2_peaks_1939	10	.
chr11	57529364	57529923	arid2_peaks_1940	11	.
chr11	57531142	57531345	arid2_peaks_1941	10	.
chr11	57531613	57531806	arid2_peaks_1942	13	.
chr11	57545032	57545274	arid2_peaks_1943	12	.
chr11	57546094	57546296	arid2_peaks_1944	12	.
chr11	57739021	57739282	arid2_peaks_1945	11	.
chr11	58345201	58346002	arid2_peaks_1946	15	.
chr11	58346236	58346489	arid2_peaks_1947	28	.
chr11	58942091	58942209	arid2_peaks_1948	10	.
chr11	59318097	59318240	arid2_peaks_1949	13	.
chr11	59318451	59318651	arid2_peaks_1950	19	.
chr11	59320765	59320883	arid2_peaks_1951	16	.
chr11	59323607	59324012	arid2_peaks_1952	12	.
chr11	59324864	59325080	arid2_peaks_1953	17	.
chr11	59325414	59325610	arid2_peaks_1954	14	.
chr11	59327701	59328102	arid2_peaks_1955	24	.
chr11	59333834	59333886	arid2_peaks_1956	13	.
chr11	59436372	59437050	arid2_peaks_1957	15	.
chr11	59437297	59437544	arid2_peaks_1958	16	.
chr11	59577787	59577900	arid2_peaks_1959	10	.
chr11	59578158	59578398	arid2_peaks_1960	15	.
chr11	60609411	60609562	arid2_peaks_1961	10	.
chr11	60928263	60928518	arid2_peaks_1962	11	.
chr11	60928985	60929116	arid2_peaks_1963	10	.
chr11	61100863	61100915	arid2_peaks_1964	20	.
chr11	61129258	61129476	arid2_peaks_1965	11	.
chr11	61446459	61446614	arid2_peaks_1966	16	.
chr11	61447720	61447904	arid2_peaks_1967	52	.
chr11	61524128	61524225	arid2_peaks_1968	10	.
chr11	61560671	61560723	arid2_peaks_1969	18	.
chr11	61582413	61582974	arid2_peaks_1970	19	.
chr11	61584462	61584526	arid2_peaks_1971	14	.
chr11	61637480	61637690	arid2_peaks_1972	12	.
chr11	61733334	61733649	arid2_peaks_1973	13	.
chr11	61734334	61734435	arid2_peaks_1974	15	.
chr11	61734958	61735052	arid2_peaks_1975	10	.
chr11	61735279	61735480	arid2_peaks_1976	12	.
chr11	61735697	61735985	arid2_peaks_1977	13	.
chr11	61739409	61739678	arid2_peaks_1978	18	.
chr11	61740130	61740315	arid2_peaks_1979	17	.
chr11	61740549	61740762	arid2_peaks_1980	11	.
chr11	61748369	61748611	arid2_peaks_1981	15	.
chr11	61750555	61750621	arid2_peaks_1982	15	.
chr11	61768957	61769196	arid2_peaks_1983	13	.
chr11	61787157	61787224	arid2_peaks_1984	13	.
chr11	61792751	61792955	arid2_peaks_1985	11	.
chr11	61793239	61793291	arid2_peaks_1986	19	.
chr11	61891538	61891590	arid2_peaks_1987	14	.
chr11	62028009	62028144	arid2_peaks_1988	16	.
chr11	62104876	62105100	arid2_peaks_1989	13	.
chr11	62148591	62148768	arid2_peaks_1990	10	.
chr11	62226243	62226378	arid2_peaks_1991	12	.
chr11	62264850	62264951	arid2_peaks_1992	13	.
chr11	62315857	62315974	arid2_peaks_1993	10	.
chr11	62320081	62320306	arid2_peaks_1994	10	.
chr11	62358934	62359553	arid2_peaks_1995	14	.
chr11	62367902	62368062	arid2_peaks_1996	10	.
chr11	62389195	62389261	arid2_peaks_1997	17	.
chr11	62389492	62389853	arid2_peaks_1998	11	.
chr11	62413077	62413211	arid2_peaks_1999	16	.
[truncated: 10,995 more rows]
