# Supplementary material for: Genome-Wide Transcriptional Regulation Mediated by Biochemically Distinct SWI/SNF Complexes
Source: PLoS Genet. 2015 Dec 30;11(12):e1005748. doi: 10.1371/journal.pgen.1005748 (PMC4699898; doi:10.1371/journal.pgen.1005748)
Supplement: S4 Table — Bed file of SNF5 bound regions (hg19). (BED) [file pgen.1005748.s017.bed]

chr1	19785	20764	snf5_peaks_0	37	.
chr1	28234	29344	snf5_peaks_1	29	.
chr1	30107	30765	snf5_peaks_2	22	.
chr1	239016	239194	snf5_peaks_3	15	.
chr1	260358	261121	snf5_peaks_4	19	.
chr1	349236	349355	snf5_peaks_5	15	.
chr1	379264	379741	snf5_peaks_6	15	.
chr1	640412	640960	snf5_peaks_7	16	.
chr1	713855	714500	snf5_peaks_8	22	.
chr1	762693	763528	snf5_peaks_9	20	.
chr1	895635	895820	snf5_peaks_10	22	.
chr1	920630	921066	snf5_peaks_11	16	.
chr1	932551	933226	snf5_peaks_12	20	.
chr1	934954	936078	snf5_peaks_13	26	.
chr1	936570	937584	snf5_peaks_14	25	.
chr1	941434	942488	snf5_peaks_15	34	.
chr1	948608	949005	snf5_peaks_16	20	.
chr1	954858	954977	snf5_peaks_17	18	.
chr1	955484	955640	snf5_peaks_18	16	.
chr1	993577	994061	snf5_peaks_19	19	.
chr1	1059879	1060921	snf5_peaks_20	21	.
chr1	1063880	1064352	snf5_peaks_21	21	.
chr1	1103282	1104162	snf5_peaks_22	18	.
chr1	1173269	1173788	snf5_peaks_23	20	.
chr1	1209323	1209552	snf5_peaks_24	26	.
chr1	1240237	1240614	snf5_peaks_25	15	.
chr1	1241464	1241836	snf5_peaks_26	17	.
chr1	1243188	1244918	snf5_peaks_27	27	.
chr1	1260080	1260957	snf5_peaks_28	25	.
chr1	1294147	1295062	snf5_peaks_29	16	.
chr1	1310605	1310939	snf5_peaks_30	20	.
chr1	1334734	1335172	snf5_peaks_31	33	.
chr1	1335772	1336255	snf5_peaks_32	18	.
chr1	1341905	1342540	snf5_peaks_33	26	.
chr1	1365739	1369698	snf5_peaks_34	21	.
chr1	1370400	1370958	snf5_peaks_35	15	.
chr1	1372828	1373285	snf5_peaks_36	17	.
chr1	1406571	1407042	snf5_peaks_37	16	.
chr1	1440582	1440923	snf5_peaks_38	16	.
chr1	1448045	1448312	snf5_peaks_39	18	.
chr1	1509397	1510825	snf5_peaks_40	18	.
chr1	1550775	1551133	snf5_peaks_41	21	.
chr1	1590282	1590753	snf5_peaks_42	27	.
chr1	1623739	1625075	snf5_peaks_43	23	.
chr1	1677046	1678372	snf5_peaks_44	27	.
chr1	1709890	1710484	snf5_peaks_45	21	.
chr1	1791036	1791273	snf5_peaks_46	15	.
chr1	1822497	1823539	snf5_peaks_47	28	.
chr1	1840180	1841100	snf5_peaks_48	17	.
chr1	1873359	1873478	snf5_peaks_49	17	.
chr1	1874674	1875250	snf5_peaks_50	17	.
chr1	1978957	1979363	snf5_peaks_51	17	.
chr1	1980974	1981557	snf5_peaks_52	21	.
chr1	2065576	2066132	snf5_peaks_53	19	.
chr1	2068965	2069084	snf5_peaks_54	23	.
chr1	2120844	2121930	snf5_peaks_55	23	.
chr1	2136101	2136621	snf5_peaks_56	15	.
chr1	2138286	2138657	snf5_peaks_57	15	.
chr1	2139328	2139783	snf5_peaks_58	27	.
chr1	2158468	2159310	snf5_peaks_59	18	.
chr1	2160996	2161836	snf5_peaks_60	26	.
chr1	2162697	2164913	snf5_peaks_61	17	.
chr1	2165770	2166333	snf5_peaks_62	24	.
chr1	2322676	2323584	snf5_peaks_63	27	.
chr1	2343656	2344131	snf5_peaks_64	20	.
chr1	2345408	2345933	snf5_peaks_65	23	.
chr1	2460398	2460784	snf5_peaks_66	15	.
chr1	2477961	2478626	snf5_peaks_67	17	.
chr1	2479782	2479913	snf5_peaks_68	23	.
chr1	3154954	3155073	snf5_peaks_69	26	.
chr1	3236997	3237501	snf5_peaks_70	19	.
chr1	3239349	3240451	snf5_peaks_71	16	.
chr1	3255056	3255423	snf5_peaks_72	19	.
chr1	3257359	3257478	snf5_peaks_73	30	.
chr1	3369935	3370054	snf5_peaks_74	27	.
chr1	3371186	3374257	snf5_peaks_75	22	.
chr1	3376167	3376692	snf5_peaks_76	16	.
chr1	3377364	3377550	snf5_peaks_77	15	.
chr1	3388131	3388305	snf5_peaks_78	18	.
chr1	3541183	3542195	snf5_peaks_79	20	.
chr1	3650388	3650525	snf5_peaks_80	25	.
chr1	3691990	3692604	snf5_peaks_81	21	.
chr1	3713234	3713585	snf5_peaks_82	20	.
chr1	3773743	3774179	snf5_peaks_83	26	.
chr1	3816541	3817650	snf5_peaks_84	26	.
chr1	4328414	4328644	snf5_peaks_85	15	.
chr1	5994241	5994527	snf5_peaks_86	15	.
chr1	6052283	6052879	snf5_peaks_87	15	.
chr1	6259066	6259574	snf5_peaks_88	16	.
chr1	6265198	6265320	snf5_peaks_89	30	.
chr1	6265816	6266507	snf5_peaks_90	16	.
chr1	6295858	6296193	snf5_peaks_91	21	.
chr1	6320248	6320367	snf5_peaks_92	19	.
chr1	6453502	6453874	snf5_peaks_93	15	.
chr1	6506535	6507233	snf5_peaks_94	17	.
chr1	6507762	6508063	snf5_peaks_95	26	.
chr1	6508588	6509388	snf5_peaks_96	16	.
chr1	6511014	6511155	snf5_peaks_97	17	.
chr1	6550755	6551223	snf5_peaks_98	24	.
chr1	6614573	6614778	snf5_peaks_99	29	.
chr1	6615354	6615496	snf5_peaks_100	17	.
chr1	6639722	6640024	snf5_peaks_101	17	.
chr1	6661475	6661931	snf5_peaks_102	20	.
chr1	6662872	6665438	snf5_peaks_103	26	.
chr1	6672985	6673405	snf5_peaks_104	28	.
chr1	6844216	6845294	snf5_peaks_105	26	.
chr1	7831398	7831548	snf5_peaks_106	25	.
chr1	7844097	7844216	snf5_peaks_107	25	.
chr1	8014342	8014538	snf5_peaks_108	15	.
chr1	8021616	8021897	snf5_peaks_109	20	.
chr1	8076973	8077438	snf5_peaks_110	17	.
chr1	8078193	8078385	snf5_peaks_111	15	.
chr1	8079184	8079303	snf5_peaks_112	17	.
chr1	8080744	8080908	snf5_peaks_113	16	.
chr1	8081808	8082980	snf5_peaks_114	16	.
chr1	8085826	8088430	snf5_peaks_115	24	.
chr1	8100311	8100745	snf5_peaks_116	20	.
chr1	8137189	8138593	snf5_peaks_117	25	.
chr1	8144187	8144458	snf5_peaks_118	15	.
chr1	8154178	8155805	snf5_peaks_119	20	.
chr1	8176891	8177595	snf5_peaks_120	27	.
chr1	8178330	8178742	snf5_peaks_121	15	.
chr1	8180260	8182005	snf5_peaks_122	24	.
chr1	8201432	8201635	snf5_peaks_123	15	.
chr1	8214356	8215935	snf5_peaks_124	21	.
chr1	8229840	8230589	snf5_peaks_125	24	.
chr1	8249697	8250381	snf5_peaks_126	34	.
chr1	8271748	8272132	snf5_peaks_127	15	.
chr1	8272691	8273149	snf5_peaks_128	17	.
chr1	8289641	8290067	snf5_peaks_129	15	.
chr1	8299516	8300637	snf5_peaks_130	17	.
chr1	8301867	8302005	snf5_peaks_131	22	.
chr1	8318814	8320022	snf5_peaks_132	28	.
chr1	8321270	8321591	snf5_peaks_133	17	.
chr1	8374332	8374723	snf5_peaks_134	15	.
chr1	8480685	8481105	snf5_peaks_135	15	.
chr1	8623266	8624157	snf5_peaks_136	15	.
chr1	8631726	8632017	snf5_peaks_137	17	.
chr1	8703862	8704498	snf5_peaks_138	16	.
chr1	8723988	8724383	snf5_peaks_139	16	.
chr1	8740354	8741420	snf5_peaks_140	18	.
chr1	8761457	8762663	snf5_peaks_141	21	.
chr1	8772444	8772965	snf5_peaks_142	29	.
chr1	8800744	8800863	snf5_peaks_143	16	.
chr1	8801530	8802542	snf5_peaks_144	31	.
chr1	8803035	8803303	snf5_peaks_145	15	.
chr1	8842253	8842372	snf5_peaks_146	25	.
chr1	8875601	8875859	snf5_peaks_147	17	.
chr1	8877098	8878156	snf5_peaks_148	16	.
chr1	8883108	8883227	snf5_peaks_149	26	.
chr1	8937023	8937486	snf5_peaks_150	18	.
chr1	8938088	8940501	snf5_peaks_151	29	.
chr1	9159883	9160908	snf5_peaks_152	16	.
chr1	9172702	9172821	snf5_peaks_153	17	.
chr1	9173317	9173700	snf5_peaks_154	27	.
chr1	9189537	9189708	snf5_peaks_155	20	.
chr1	9223699	9224415	snf5_peaks_156	16	.
chr1	9240852	9242823	snf5_peaks_157	17	.
chr1	9253444	9253626	snf5_peaks_158	19	.
chr1	9293836	9294521	snf5_peaks_159	22	.
chr1	9299343	9299462	snf5_peaks_160	15	.
chr1	9309345	9309895	snf5_peaks_161	18	.
chr1	9310473	9310997	snf5_peaks_162	18	.
chr1	9459774	9460257	snf5_peaks_163	15	.
chr1	9494986	9495105	snf5_peaks_164	24	.
chr1	9495727	9496698	snf5_peaks_165	21	.
chr1	9597914	9600370	snf5_peaks_166	23	.
chr1	9601116	9602109	snf5_peaks_167	20	.
chr1	9614194	9614920	snf5_peaks_168	18	.
chr1	9624895	9625844	snf5_peaks_169	28	.
chr1	9747784	9748205	snf5_peaks_170	19	.
chr1	9777014	9777894	snf5_peaks_171	17	.
chr1	9882951	9883092	snf5_peaks_172	26	.
chr1	9972502	9972729	snf5_peaks_173	20	.
chr1	9973923	9974506	snf5_peaks_174	16	.
chr1	9989141	9990419	snf5_peaks_175	18	.
chr1	10002865	10003840	snf5_peaks_176	25	.
chr1	10092400	10093378	snf5_peaks_177	19	.
chr1	10229184	10229891	snf5_peaks_178	18	.
chr1	10230687	10231496	snf5_peaks_179	16	.
chr1	10270493	10270808	snf5_peaks_180	31	.
chr1	10271416	10272030	snf5_peaks_181	18	.
chr1	10458857	10459644	snf5_peaks_182	21	.
chr1	10490408	10491221	snf5_peaks_183	36	.
chr1	10532457	10532608	snf5_peaks_184	27	.
chr1	10534603	10535449	snf5_peaks_185	21	.
chr1	10659890	10660418	snf5_peaks_186	16	.
chr1	11072183	11073220	snf5_peaks_187	20	.
chr1	11159356	11159994	snf5_peaks_188	22	.
chr1	11322341	11323536	snf5_peaks_189	25	.
chr1	11327532	11328324	snf5_peaks_190	23	.
chr1	11332995	11333609	snf5_peaks_191	17	.
chr1	11714144	11714865	snf5_peaks_192	17	.
chr1	11731494	11731927	snf5_peaks_193	17	.
chr1	11796476	11797069	snf5_peaks_194	15	.
chr1	11864776	11865849	snf5_peaks_195	22	.
chr1	11968461	11970076	snf5_peaks_196	24	.
chr1	11985535	11985981	snf5_peaks_197	17	.
chr1	11988017	11988641	snf5_peaks_198	27	.
chr1	12040052	12040370	snf5_peaks_199	22	.
chr1	12440619	12441803	snf5_peaks_200	22	.
chr1	12461961	12462898	snf5_peaks_201	15	.
chr1	12466475	12467415	snf5_peaks_202	18	.
chr1	12497334	12497897	snf5_peaks_203	15	.
chr1	12538378	12538654	snf5_peaks_204	15	.
chr1	12584906	12586069	snf5_peaks_205	19	.
chr1	12587776	12589501	snf5_peaks_206	33	.
chr1	12674421	12676467	snf5_peaks_207	20	.
chr1	12677830	12679299	snf5_peaks_208	24	.
chr1	14075229	14075840	snf5_peaks_209	18	.
chr1	15266356	15266487	snf5_peaks_210	31	.
chr1	15269386	15269742	snf5_peaks_211	16	.
chr1	15278851	15279669	snf5_peaks_212	25	.
chr1	15466486	15466708	snf5_peaks_213	18	.
chr1	15516435	15517324	snf5_peaks_214	17	.
chr1	15850350	15850806	snf5_peaks_215	19	.
chr1	15853386	15853796	snf5_peaks_216	26	.
chr1	15911098	15911912	snf5_peaks_217	19	.
chr1	15944255	15947086	snf5_peaks_218	24	.
chr1	16126780	16127172	snf5_peaks_219	20	.
chr1	16160705	16162609	snf5_peaks_220	34	.
chr1	16173358	16176914	snf5_peaks_221	27	.
chr1	16212923	16213203	snf5_peaks_222	24	.
chr1	16302398	16302985	snf5_peaks_223	29	.
chr1	16321665	16321910	snf5_peaks_224	18	.
chr1	16339172	16339899	snf5_peaks_225	17	.
chr1	16472623	16473403	snf5_peaks_226	34	.
chr1	16481492	16481683	snf5_peaks_227	19	.
chr1	16482426	16483219	snf5_peaks_228	22	.
chr1	16504753	16505215	snf5_peaks_229	21	.
chr1	16508318	16508966	snf5_peaks_230	19	.
chr1	16532954	16533444	snf5_peaks_231	19	.
chr1	16678512	16679083	snf5_peaks_232	44	.
chr1	16693784	16694203	snf5_peaks_233	45	.
chr1	16826197	16826524	snf5_peaks_234	27	.
chr1	16832792	16833153	snf5_peaks_235	16	.
chr1	16833642	16834132	snf5_peaks_236	14	.
chr1	16856878	16857107	snf5_peaks_237	15	.
chr1	16859226	16859526	snf5_peaks_238	17	.
chr1	16871492	16872894	snf5_peaks_239	52	.
chr1	16883081	16883617	snf5_peaks_240	36	.
chr1	16939308	16940497	snf5_peaks_241	33	.
chr1	16970345	16972610	snf5_peaks_242	45	.
chr1	16976268	16976517	snf5_peaks_243	16	.
chr1	16978088	16978283	snf5_peaks_244	13	.
chr1	16982766	16986136	snf5_peaks_245	31	.
chr1	16991654	16994499	snf5_peaks_246	43	.
chr1	16999966	17000085	snf5_peaks_247	15	.
chr1	17001445	17001912	snf5_peaks_248	13	.
chr1	17003257	17003609	snf5_peaks_249	17	.
chr1	17004276	17004888	snf5_peaks_250	25	.
chr1	17023461	17024429	snf5_peaks_251	22	.
chr1	17034336	17035904	snf5_peaks_252	27	.
chr1	17055031	17055423	snf5_peaks_253	14	.
chr1	17059291	17059723	snf5_peaks_254	12	.
chr1	17066342	17068169	snf5_peaks_255	59	.
chr1	17068676	17068799	snf5_peaks_256	41	.
chr1	17073298	17073568	snf5_peaks_257	17	.
chr1	17074232	17075593	snf5_peaks_258	19	.
chr1	17076125	17077951	snf5_peaks_259	38	.
chr1	17084414	17085037	snf5_peaks_260	14	.
chr1	17087755	17088534	snf5_peaks_261	15	.
chr1	17090531	17094059	snf5_peaks_262	27	.
chr1	17094596	17094801	snf5_peaks_263	29	.
chr1	17096509	17096635	snf5_peaks_264	20	.
chr1	17107771	17108081	snf5_peaks_265	16	.
chr1	17176935	17178243	snf5_peaks_266	40	.
chr1	17181902	17182104	snf5_peaks_267	16	.
chr1	17185409	17186022	snf5_peaks_268	23	.
chr1	17186817	17187451	snf5_peaks_269	18	.
chr1	17188243	17189990	snf5_peaks_270	26	.
chr1	17222262	17223532	snf5_peaks_271	57	.
chr1	17224123	17224298	snf5_peaks_272	23	.
chr1	17231484	17232755	snf5_peaks_273	22	.
chr1	17241462	17242002	snf5_peaks_274	22	.
chr1	17765223	17765402	snf5_peaks_275	21	.
chr1	17906658	17907131	snf5_peaks_276	24	.
chr1	17917619	17917766	snf5_peaks_277	19	.
chr1	17918312	17919558	snf5_peaks_278	19	.
chr1	19227917	19228364	snf5_peaks_279	18	.
chr1	19228906	19229719	snf5_peaks_280	18	.
chr1	19268036	19268336	snf5_peaks_281	16	.
chr1	19275471	19276585	snf5_peaks_282	24	.
chr1	19337530	19337852	snf5_peaks_283	21	.
chr1	19536262	19536698	snf5_peaks_284	21	.
chr1	19578133	19578440	snf5_peaks_285	23	.
chr1	19579215	19579334	snf5_peaks_286	19	.
chr1	19638723	19639053	snf5_peaks_287	17	.
chr1	19664845	19665233	snf5_peaks_288	17	.
chr1	19712853	19712972	snf5_peaks_289	21	.
chr1	19751638	19751992	snf5_peaks_290	15	.
chr1	19762950	19763855	snf5_peaks_291	19	.
chr1	19811850	19811969	snf5_peaks_292	27	.
chr1	19923337	19923799	snf5_peaks_293	18	.
chr1	19946244	19946575	snf5_peaks_294	18	.
chr1	19970018	19970166	snf5_peaks_295	25	.
chr1	20251619	20252247	snf5_peaks_296	33	.
chr1	20253059	20253981	snf5_peaks_297	22	.
chr1	20802614	20803523	snf5_peaks_298	22	.
chr1	20804235	20804601	snf5_peaks_299	15	.
chr1	20806183	20808134	snf5_peaks_300	21	.
chr1	20810089	20810744	snf5_peaks_301	19	.
chr1	20811526	20811645	snf5_peaks_302	26	.
chr1	20812601	20813788	snf5_peaks_303	21	.
chr1	20834186	20834759	snf5_peaks_304	15	.
chr1	20878443	20879216	snf5_peaks_305	26	.
chr1	20959490	20960878	snf5_peaks_306	28	.
chr1	20987723	20988035	snf5_peaks_307	16	.
chr1	21112111	21114050	snf5_peaks_308	27	.
chr1	21115320	21115741	snf5_peaks_309	20	.
chr1	21349013	21349201	snf5_peaks_310	32	.
chr1	21351209	21351440	snf5_peaks_311	20	.
chr1	21441779	21442007	snf5_peaks_312	15	.
chr1	21502097	21502422	snf5_peaks_313	15	.
chr1	21503230	21503565	snf5_peaks_314	20	.
chr1	21578480	21578946	snf5_peaks_315	15	.
chr1	21596415	21596721	snf5_peaks_316	21	.
chr1	21650850	21651278	snf5_peaks_317	15	.
chr1	21656499	21656909	snf5_peaks_318	20	.
chr1	21665004	21665170	snf5_peaks_319	21	.
chr1	21672039	21672237	snf5_peaks_320	18	.
chr1	21767130	21767362	snf5_peaks_321	17	.
chr1	21985995	21986531	snf5_peaks_322	16	.
chr1	21996158	21996695	snf5_peaks_323	23	.
chr1	22109463	22110653	snf5_peaks_324	23	.
chr1	22297247	22297764	snf5_peaks_325	29	.
chr1	22299617	22300255	snf5_peaks_326	27	.
chr1	22323370	22323541	snf5_peaks_327	17	.
chr1	22324313	22324752	snf5_peaks_328	24	.
chr1	22350856	22351443	snf5_peaks_329	17	.
chr1	22351977	22352652	snf5_peaks_330	28	.
chr1	22379158	22379713	snf5_peaks_331	15	.
chr1	22741019	22741271	snf5_peaks_332	15	.
chr1	22777559	22778781	snf5_peaks_333	22	.
chr1	23345434	23346134	snf5_peaks_334	20	.
chr1	23442375	23443242	snf5_peaks_335	16	.
chr1	23475259	23476264	snf5_peaks_336	17	.
chr1	23514102	23514831	snf5_peaks_337	17	.
chr1	23670335	23671672	snf5_peaks_338	19	.
chr1	23694107	23696299	snf5_peaks_339	19	.
chr1	23703707	23704005	snf5_peaks_340	18	.
chr1	23750514	23751461	snf5_peaks_341	17	.
chr1	23858083	23858296	snf5_peaks_342	15	.
chr1	23859250	23859523	snf5_peaks_343	20	.
chr1	23880498	23880928	snf5_peaks_344	21	.
chr1	23881426	23881545	snf5_peaks_345	17	.
chr1	23884332	23886481	snf5_peaks_346	19	.
chr1	23888564	23889040	snf5_peaks_347	21	.
chr1	23890358	23890926	snf5_peaks_348	26	.
chr1	23895096	23895371	snf5_peaks_349	15	.
chr1	23903355	23903878	snf5_peaks_350	21	.
chr1	23918238	23918505	snf5_peaks_351	18	.
chr1	24053900	24054496	snf5_peaks_352	16	.
chr1	24101499	24101649	snf5_peaks_353	29	.
chr1	24104534	24105025	snf5_peaks_354	25	.
chr1	24126195	24127283	snf5_peaks_355	26	.
chr1	24151063	24152198	snf5_peaks_356	15	.
chr1	24195169	24196008	snf5_peaks_357	21	.
chr1	24285233	24286652	snf5_peaks_358	21	.
chr1	24306435	24307160	snf5_peaks_359	37	.
chr1	24319413	24319577	snf5_peaks_360	17	.
chr1	24328125	24328698	snf5_peaks_361	15	.
chr1	24329733	24330354	snf5_peaks_362	18	.
chr1	24345082	24345739	snf5_peaks_363	20	.
chr1	24347368	24348606	snf5_peaks_364	21	.
chr1	24349136	24349298	snf5_peaks_365	21	.
chr1	24434394	24435355	snf5_peaks_366	25	.
chr1	24441129	24441589	snf5_peaks_367	17	.
chr1	24446136	24446621	snf5_peaks_368	19	.
chr1	24447363	24447571	snf5_peaks_369	15	.
chr1	24514050	24514324	snf5_peaks_370	15	.
chr1	24739687	24740522	snf5_peaks_371	20	.
chr1	24742172	24742376	snf5_peaks_372	15	.
chr1	24828871	24829633	snf5_peaks_373	26	.
chr1	24862817	24863116	snf5_peaks_374	22	.
chr1	24867103	24868055	snf5_peaks_375	40	.
chr1	24868610	24868888	snf5_peaks_376	17	.
chr1	24894308	24894938	snf5_peaks_377	24	.
chr1	24969153	24970142	snf5_peaks_378	24	.
chr1	25031740	25032519	snf5_peaks_379	17	.
chr1	25050594	25051554	snf5_peaks_380	17	.
chr1	25071922	25072041	snf5_peaks_381	17	.
chr1	25073375	25073557	snf5_peaks_382	17	.
chr1	25093671	25093990	snf5_peaks_383	15	.
chr1	25241684	25241941	snf5_peaks_384	15	.
chr1	25493853	25495452	snf5_peaks_385	23	.
chr1	25501094	25501560	snf5_peaks_386	21	.
chr1	25559207	25559630	snf5_peaks_387	18	.
chr1	25573527	25574273	snf5_peaks_388	24	.
chr1	25594260	25594504	snf5_peaks_389	36	.
chr1	25664456	25665331	snf5_peaks_390	19	.
chr1	25756227	25756582	snf5_peaks_391	17	.
chr1	25757082	25757659	snf5_peaks_392	19	.
chr1	26186460	26186624	snf5_peaks_393	21	.
chr1	26187678	26188088	snf5_peaks_394	17	.
chr1	26193329	26193525	snf5_peaks_395	15	.
chr1	26202226	26202816	snf5_peaks_396	19	.
chr1	26232389	26233022	snf5_peaks_397	21	.
chr1	26324185	26324892	snf5_peaks_398	18	.
chr1	26437292	26437727	snf5_peaks_399	21	.
chr1	26438603	26438975	snf5_peaks_400	20	.
chr1	26496208	26496743	snf5_peaks_401	17	.
chr1	26551987	26552206	snf5_peaks_402	15	.
chr1	26560762	26562228	snf5_peaks_403	18	.
chr1	26606524	26606649	snf5_peaks_404	27	.
chr1	26677181	26678022	snf5_peaks_405	25	.
chr1	26685424	26685958	snf5_peaks_406	19	.
chr1	26758583	26758801	snf5_peaks_407	30	.
chr1	26798426	26799688	snf5_peaks_408	25	.
chr1	26827320	26828704	snf5_peaks_409	21	.
chr1	26857431	26857715	snf5_peaks_410	16	.
chr1	26946710	26948075	snf5_peaks_411	20	.
chr1	27018836	27020286	snf5_peaks_412	25	.
chr1	27021420	27022667	snf5_peaks_413	23	.
chr1	27024867	27025390	snf5_peaks_414	17	.
chr1	27032464	27034083	snf5_peaks_415	14	.
chr1	27110206	27111673	snf5_peaks_416	18	.
chr1	27114221	27115547	snf5_peaks_417	29	.
chr1	27152736	27153068	snf5_peaks_418	18	.
chr1	27190064	27190479	snf5_peaks_419	21	.
chr1	27191471	27192565	snf5_peaks_420	17	.
chr1	27226763	27227002	snf5_peaks_421	30	.
chr1	27240113	27241207	snf5_peaks_422	33	.
chr1	27247924	27248905	snf5_peaks_423	25	.
chr1	27264802	27265111	snf5_peaks_424	17	.
chr1	27270275	27270712	snf5_peaks_425	15	.
chr1	27274775	27275185	snf5_peaks_426	15	.
chr1	27290465	27290893	snf5_peaks_427	16	.
chr1	27299019	27299367	snf5_peaks_428	16	.
chr1	27316974	27320483	snf5_peaks_429	23	.
chr1	27339087	27339785	snf5_peaks_430	19	.
chr1	27481392	27481735	snf5_peaks_431	18	.
chr1	27482453	27482872	snf5_peaks_432	16	.
chr1	27561094	27561418	snf5_peaks_433	15	.
chr1	27648535	27649010	snf5_peaks_434	30	.
chr1	27675812	27675931	snf5_peaks_435	24	.
chr1	27719394	27719629	snf5_peaks_436	16	.
chr1	27815694	27817365	snf5_peaks_437	23	.
chr1	27831302	27831539	snf5_peaks_438	17	.
chr1	27846443	27846845	snf5_peaks_439	15	.
chr1	27854106	27854402	snf5_peaks_440	16	.
chr1	27889760	27890852	snf5_peaks_441	42	.
chr1	27894917	27895573	snf5_peaks_442	22	.
chr1	27933693	27934297	snf5_peaks_443	29	.
chr1	28052201	28052771	snf5_peaks_444	15	.
chr1	28414672	28414831	snf5_peaks_445	23	.
chr1	28558949	28559430	snf5_peaks_446	19	.
chr1	28562191	28563167	snf5_peaks_447	19	.
chr1	28572893	28573620	snf5_peaks_448	22	.
chr1	28578004	28578331	snf5_peaks_449	14	.
chr1	28585188	28585346	snf5_peaks_450	27	.
chr1	28585842	28586135	snf5_peaks_451	21	.
chr1	28652472	28652663	snf5_peaks_452	15	.
chr1	28654682	28655500	snf5_peaks_453	15	.
chr1	28696254	28696513	snf5_peaks_454	15	.
chr1	28697114	28697758	snf5_peaks_455	16	.
chr1	28764240	28764795	snf5_peaks_456	20	.
chr1	28831917	28836519	snf5_peaks_457	20	.
chr1	28837186	28837453	snf5_peaks_458	18	.
chr1	28838869	28839698	snf5_peaks_459	20	.
chr1	28841873	28842723	snf5_peaks_460	19	.
chr1	28843707	28845021	snf5_peaks_461	21	.
chr1	28878945	28879570	snf5_peaks_462	31	.
chr1	28907783	28908854	snf5_peaks_463	26	.
chr1	28918318	28918755	snf5_peaks_464	15	.
chr1	28969180	28969841	snf5_peaks_465	31	.
chr1	28974277	28976098	snf5_peaks_466	24	.
chr1	28994842	28995094	snf5_peaks_467	16	.
chr1	28995679	28996074	snf5_peaks_468	16	.
chr1	29062687	29064256	snf5_peaks_469	24	.
chr1	29213822	29214327	snf5_peaks_470	16	.
chr1	29240778	29241333	snf5_peaks_471	17	.
chr1	29451259	29452078	snf5_peaks_472	15	.
chr1	29507634	29508872	snf5_peaks_473	24	.
chr1	29665066	29665264	snf5_peaks_474	12	.
chr1	30971351	30971477	snf5_peaks_475	22	.
chr1	31536764	31537820	snf5_peaks_476	24	.
chr1	31538324	31538829	snf5_peaks_477	34	.
chr1	31572569	31572813	snf5_peaks_478	15	.
chr1	31614182	31614506	snf5_peaks_479	15	.
chr1	31627798	31628206	snf5_peaks_480	17	.
chr1	31642749	31642890	snf5_peaks_481	33	.
chr1	31654290	31654635	snf5_peaks_482	18	.
chr1	31886726	31887192	snf5_peaks_483	15	.
chr1	31904601	31904863	snf5_peaks_484	43	.
chr1	31909880	31910422	snf5_peaks_485	16	.
chr1	31915634	31915959	snf5_peaks_486	15	.
chr1	31917831	31918011	snf5_peaks_487	23	.
chr1	31974955	31975411	snf5_peaks_488	20	.
chr1	32015295	32015738	snf5_peaks_489	17	.
chr1	32041343	32041925	snf5_peaks_490	17	.
chr1	32109759	32111040	snf5_peaks_491	23	.
chr1	32166831	32167080	snf5_peaks_492	16	.
chr1	32170599	32170789	snf5_peaks_493	16	.
chr1	32180371	32180611	snf5_peaks_494	16	.
chr1	32341544	32341858	snf5_peaks_495	15	.
chr1	32405341	32405864	snf5_peaks_496	23	.
chr1	32409981	32410329	snf5_peaks_497	20	.
chr1	32420293	32420795	snf5_peaks_498	17	.
chr1	32478759	32480096	snf5_peaks_499	32	.
chr1	32538631	32538750	snf5_peaks_500	22	.
chr1	32573793	32574226	snf5_peaks_501	16	.
chr1	32645047	32646105	snf5_peaks_502	18	.
chr1	32715567	32716729	snf5_peaks_503	20	.
chr1	32718105	32718550	snf5_peaks_504	16	.
chr1	32757485	32758456	snf5_peaks_505	23	.
chr1	32787322	32787900	snf5_peaks_506	39	.
chr1	32801776	32801895	snf5_peaks_507	29	.
chr1	32816651	32818034	snf5_peaks_508	25	.
chr1	32859561	32860461	snf5_peaks_509	17	.
chr1	33115932	33117342	snf5_peaks_510	25	.
chr1	33160515	33161084	snf5_peaks_511	17	.
chr1	33179988	33180530	snf5_peaks_512	18	.
chr1	33182139	33182595	snf5_peaks_513	15	.
chr1	33183790	33184238	snf5_peaks_514	16	.
chr1	33202758	33203225	snf5_peaks_515	16	.
chr1	33225076	33226174	snf5_peaks_516	24	.
chr1	33281227	33281390	snf5_peaks_517	12	.
chr1	33282609	33283761	snf5_peaks_518	25	.
chr1	33399324	33399640	snf5_peaks_519	29	.
chr1	33502138	33502658	snf5_peaks_520	18	.
chr1	33546489	33546790	snf5_peaks_521	21	.
chr1	33593286	33593708	snf5_peaks_522	15	.
chr1	33721311	33721585	snf5_peaks_523	15	.
chr1	33722931	33723398	snf5_peaks_524	15	.
chr1	33724276	33724502	snf5_peaks_525	20	.
chr1	33804568	33804827	snf5_peaks_526	18	.
chr1	33807822	33808154	snf5_peaks_527	16	.
chr1	33812240	33813683	snf5_peaks_528	18	.
chr1	33814332	33814925	snf5_peaks_529	21	.
chr1	33815729	33816028	snf5_peaks_530	22	.
chr1	34300874	34300993	snf5_peaks_531	20	.
chr1	35325044	35325520	snf5_peaks_532	18	.
chr1	35496871	35497558	snf5_peaks_533	20	.
chr1	35544847	35545189	snf5_peaks_534	32	.
chr1	35644465	35645156	snf5_peaks_535	17	.
chr1	35656164	35656494	snf5_peaks_536	23	.
chr1	35657513	35658889	snf5_peaks_537	17	.
chr1	35734260	35734645	snf5_peaks_538	22	.
chr1	36022314	36023574	snf5_peaks_539	16	.
chr1	36107236	36107642	snf5_peaks_540	20	.
chr1	36234826	36235510	snf5_peaks_541	28	.
chr1	36349332	36349608	snf5_peaks_542	17	.
chr1	36397113	36397776	snf5_peaks_543	17	.
chr1	36614734	36614853	snf5_peaks_544	20	.
chr1	36618539	36618883	snf5_peaks_545	15	.
chr1	36621292	36621876	snf5_peaks_546	19	.
chr1	36689316	36690998	snf5_peaks_547	28	.
chr1	36705671	36706235	snf5_peaks_548	22	.
chr1	36708528	36708962	snf5_peaks_549	15	.
chr1	36714227	36715136	snf5_peaks_550	25	.
chr1	36734125	36735118	snf5_peaks_551	22	.
chr1	36771784	36772350	snf5_peaks_552	16	.
chr1	36789377	36789645	snf5_peaks_553	30	.
chr1	36840095	36840406	snf5_peaks_554	20	.
chr1	36850576	36850935	snf5_peaks_555	15	.
chr1	36863370	36863729	snf5_peaks_556	15	.
chr1	36866493	36867073	snf5_peaks_557	28	.
chr1	36929654	36930276	snf5_peaks_558	27	.
chr1	36948378	36948867	snf5_peaks_559	15	.
chr1	36952828	36953006	snf5_peaks_560	15	.
chr1	37937288	37937407	snf5_peaks_561	22	.
chr1	37939991	37940126	snf5_peaks_562	44	.
chr1	37942443	37942603	snf5_peaks_563	19	.
chr1	37944984	37945631	snf5_peaks_564	27	.
chr1	37980374	37981118	snf5_peaks_565	25	.
chr1	37985446	37986126	snf5_peaks_566	15	.
chr1	37999979	38000496	snf5_peaks_567	25	.
chr1	38061133	38061419	snf5_peaks_568	15	.
chr1	38273831	38274381	snf5_peaks_569	24	.
chr1	38325564	38325798	snf5_peaks_570	17	.
chr1	38406106	38406352	snf5_peaks_571	15	.
chr1	38412190	38412401	snf5_peaks_572	15	.
chr1	38455417	38455793	snf5_peaks_573	15	.
chr1	38478314	38478532	snf5_peaks_574	15	.
chr1	39324116	39325776	snf5_peaks_575	20	.
chr1	39434720	39435219	snf5_peaks_576	15	.
chr1	39457439	39457676	snf5_peaks_577	17	.
chr1	39458263	39458421	snf5_peaks_578	19	.
chr1	39568151	39568566	snf5_peaks_579	16	.
chr1	39570369	39572068	snf5_peaks_580	15	.
chr1	39593082	39593338	snf5_peaks_581	15	.
chr1	39624088	39624297	snf5_peaks_582	42	.
chr1	39679770	39680178	snf5_peaks_583	17	.
chr1	39682281	39682565	snf5_peaks_584	19	.
chr1	39872945	39875056	snf5_peaks_585	21	.
chr1	40041150	40041740	snf5_peaks_586	15	.
chr1	40348863	40349226	snf5_peaks_587	20	.
chr1	40364954	40365171	snf5_peaks_588	15	.
chr1	40626742	40627202	snf5_peaks_589	21	.
chr1	40723212	40724062	snf5_peaks_590	25	.
chr1	40782190	40782602	snf5_peaks_591	21	.
chr1	40839218	40839914	snf5_peaks_592	19	.
chr1	40850022	40850825	snf5_peaks_593	18	.
chr1	40855237	40856131	snf5_peaks_594	22	.
chr1	40886977	40888095	snf5_peaks_595	22	.
chr1	40915777	40916429	snf5_peaks_596	17	.
chr1	41156805	41158545	snf5_peaks_597	33	.
chr1	41175019	41177226	snf5_peaks_598	19	.
chr1	41224496	41224903	snf5_peaks_599	15	.
chr1	41383686	41384636	snf5_peaks_600	17	.
chr1	41385489	41385629	snf5_peaks_601	22	.
chr1	41405104	41405517	snf5_peaks_602	23	.
chr1	41445289	41445526	snf5_peaks_603	21	.
chr1	41698007	41698266	snf5_peaks_604	15	.
chr1	41705548	41706219	snf5_peaks_605	19	.
chr1	41706737	41707695	snf5_peaks_606	17	.
chr1	42785822	42785941	snf5_peaks_607	22	.
chr1	42800406	42802010	snf5_peaks_608	18	.
chr1	42921999	42922534	snf5_peaks_609	20	.
chr1	43123828	43124471	snf5_peaks_610	16	.
chr1	43147334	43148306	snf5_peaks_611	16	.
chr1	43232707	43233342	snf5_peaks_612	28	.
chr1	43282863	43283103	snf5_peaks_613	22	.
chr1	43389874	43390294	snf5_peaks_614	18	.
chr1	43415275	43415485	snf5_peaks_615	15	.
chr1	43422909	43423176	snf5_peaks_616	36	.
chr1	43424576	43425376	snf5_peaks_617	17	.
chr1	43473953	43474793	snf5_peaks_618	23	.
chr1	43501556	43502132	snf5_peaks_619	20	.
chr1	43504913	43505402	snf5_peaks_620	28	.
chr1	43751392	43751765	snf5_peaks_621	16	.
chr1	43814706	43815320	snf5_peaks_622	25	.
chr1	43824335	43824950	snf5_peaks_623	22	.
chr1	43833186	43834082	snf5_peaks_624	24	.
chr1	43855609	43855746	snf5_peaks_625	20	.
chr1	44011299	44011943	snf5_peaks_626	18	.
chr1	44014034	44014219	snf5_peaks_627	18	.
chr1	44115182	44116295	snf5_peaks_628	21	.
chr1	44412195	44413081	snf5_peaks_629	18	.
chr1	44440351	44440530	snf5_peaks_630	15	.
chr1	44444487	44444768	snf5_peaks_631	20	.
chr1	44457377	44457573	snf5_peaks_632	15	.
chr1	44495315	44496012	snf5_peaks_633	23	.
chr1	44497380	44497859	snf5_peaks_634	15	.
chr1	44509445	44509857	snf5_peaks_635	24	.
chr1	44679033	44679295	snf5_peaks_636	33	.
chr1	44748900	44750241	snf5_peaks_637	19	.
chr1	45097429	45097953	snf5_peaks_638	17	.
chr1	45139452	45140259	snf5_peaks_639	20	.
chr1	45147571	45148188	snf5_peaks_640	37	.
chr1	45196771	45196965	snf5_peaks_641	15	.
chr1	45205204	45205399	snf5_peaks_642	19	.
chr1	45273070	45273850	snf5_peaks_643	25	.
chr1	45274456	45274956	snf5_peaks_644	16	.
chr1	45286576	45287061	snf5_peaks_645	17	.
chr1	45572574	45572938	snf5_peaks_646	19	.
chr1	45599520	45600880	snf5_peaks_647	59	.
chr1	45637768	45638107	snf5_peaks_648	25	.
chr1	45670928	45671342	snf5_peaks_649	21	.
chr1	45671918	45672118	snf5_peaks_650	19	.
chr1	45672724	45673231	snf5_peaks_651	17	.
chr1	45731655	45732032	snf5_peaks_652	16	.
chr1	45763332	45763912	snf5_peaks_653	17	.
chr1	45769578	45770309	snf5_peaks_654	20	.
chr1	45805520	45806043	snf5_peaks_655	15	.
chr1	45956011	45957315	snf5_peaks_656	19	.
chr1	45964459	45964977	snf5_peaks_657	16	.
chr1	45967642	45968170	snf5_peaks_658	22	.
chr1	45984602	45985105	snf5_peaks_659	17	.
chr1	45986917	45987900	snf5_peaks_660	38	.
chr1	45990690	45990978	snf5_peaks_661	15	.
chr1	46009344	46009567	snf5_peaks_662	18	.
chr1	46016595	46017078	snf5_peaks_663	18	.
chr1	46049294	46050254	snf5_peaks_664	27	.
chr1	46150485	46150604	snf5_peaks_665	14	.
chr1	46152054	46153366	snf5_peaks_666	34	.
chr1	46216272	46216620	snf5_peaks_667	40	.
chr1	46270880	46271123	snf5_peaks_668	18	.
chr1	46287699	46287818	snf5_peaks_669	22	.
chr1	46332533	46332652	snf5_peaks_670	19	.
chr1	46337491	46338458	snf5_peaks_671	21	.
chr1	46444788	46445312	snf5_peaks_672	26	.
chr1	46648532	46648735	snf5_peaks_673	15	.
chr1	46766528	46767061	snf5_peaks_674	21	.
chr1	46768506	46769902	snf5_peaks_675	25	.
chr1	46771090	46771698	snf5_peaks_676	15	.
chr1	46797770	46798065	snf5_peaks_677	15	.
chr1	46805647	46806575	snf5_peaks_678	24	.
chr1	47658150	47658668	snf5_peaks_679	20	.
chr1	47779305	47779756	snf5_peaks_680	24	.
chr1	47780233	47780568	snf5_peaks_681	27	.
chr1	47799249	47800786	snf5_peaks_682	21	.
chr1	47902369	47902615	snf5_peaks_683	22	.
chr1	47903376	47903506	snf5_peaks_684	15	.
chr1	48331897	48332120	snf5_peaks_685	20	.
chr1	48378503	48379387	snf5_peaks_686	22	.
chr1	48384118	48385127	snf5_peaks_687	16	.
chr1	50992914	50993813	snf5_peaks_688	15	.
chr1	51425903	51426323	snf5_peaks_689	24	.
chr1	51433661	51434826	snf5_peaks_690	26	.
chr1	51436209	51436372	snf5_peaks_691	18	.
chr1	51443187	51444132	snf5_peaks_692	18	.
chr1	51444674	51444942	snf5_peaks_693	19	.
chr1	51683003	51683122	snf5_peaks_694	20	.
chr1	51983230	51985224	snf5_peaks_695	25	.
chr1	52082831	52083086	snf5_peaks_696	17	.
chr1	52150490	52150978	snf5_peaks_697	16	.
chr1	52155866	52156835	snf5_peaks_698	29	.
chr1	52157590	52158289	snf5_peaks_699	21	.
chr1	52195061	52195654	snf5_peaks_700	22	.
chr1	52344219	52345389	snf5_peaks_701	29	.
chr1	52502939	52503997	snf5_peaks_702	21	.
chr1	52520768	52521556	snf5_peaks_703	18	.
chr1	52545632	52546271	snf5_peaks_704	32	.
chr1	52607787	52608672	snf5_peaks_705	19	.
chr1	52831434	52832161	snf5_peaks_706	26	.
chr1	53016093	53017209	snf5_peaks_707	18	.
chr1	53017712	53019440	snf5_peaks_708	25	.
chr1	53117377	53117993	snf5_peaks_709	18	.
chr1	53163642	53163941	snf5_peaks_710	20	.
chr1	53168888	53169014	snf5_peaks_711	48	.
chr1	53386775	53387423	snf5_peaks_712	22	.
chr1	53392497	53393331	snf5_peaks_713	22	.
chr1	53491060	53491321	snf5_peaks_714	15	.
chr1	53573602	53573890	snf5_peaks_715	21	.
chr1	53587227	53587737	snf5_peaks_716	19	.
chr1	53611773	53612028	snf5_peaks_717	23	.
chr1	53626588	53626959	snf5_peaks_718	15	.
chr1	53648753	53649618	snf5_peaks_719	32	.
chr1	53662169	53662288	snf5_peaks_720	21	.
chr1	53662807	53663112	snf5_peaks_721	18	.
chr1	53686127	53686890	snf5_peaks_722	16	.
chr1	53749082	53749263	snf5_peaks_723	18	.
chr1	54303458	54303852	snf5_peaks_724	15	.
chr1	54355108	54355418	snf5_peaks_725	15	.
chr1	54359686	54360026	snf5_peaks_726	26	.
chr1	54372578	54372800	snf5_peaks_727	18	.
chr1	54411059	54412088	snf5_peaks_728	38	.
chr1	54518182	54518385	snf5_peaks_729	20	.
chr1	54518908	54519422	snf5_peaks_730	21	.
chr1	54665353	54665976	snf5_peaks_731	18	.
chr1	54699696	54700119	snf5_peaks_732	15	.
chr1	54813969	54814382	snf5_peaks_733	21	.
chr1	54821810	54821929	snf5_peaks_734	23	.
chr1	54872772	54873258	snf5_peaks_735	29	.
chr1	54873771	54874233	snf5_peaks_736	15	.
chr1	54951303	54951684	snf5_peaks_737	18	.
chr1	54954237	54955007	snf5_peaks_738	20	.
chr1	55229763	55230107	snf5_peaks_739	28	.
chr1	55326574	55327463	snf5_peaks_740	23	.
chr1	55328358	55329234	snf5_peaks_741	16	.
chr1	55331308	55331664	snf5_peaks_742	17	.
chr1	55332891	55333605	snf5_peaks_743	28	.
chr1	55334332	55335256	snf5_peaks_744	17	.
chr1	55350049	55350168	snf5_peaks_745	15	.
chr1	55351705	55353019	snf5_peaks_746	16	.
chr1	55353524	55355219	snf5_peaks_747	33	.
chr1	55503532	55503973	snf5_peaks_748	14	.
chr1	55679565	55680528	snf5_peaks_749	19	.
chr1	55681143	55681883	snf5_peaks_750	22	.
chr1	56655567	56656585	snf5_peaks_751	17	.
chr1	56797055	56797952	snf5_peaks_752	21	.
chr1	56879494	56879803	snf5_peaks_753	30	.
chr1	56880289	56880793	snf5_peaks_754	39	.
chr1	56891154	56891620	snf5_peaks_755	18	.
chr1	56902449	56903158	snf5_peaks_756	23	.
chr1	56915595	56916022	snf5_peaks_757	26	.
chr1	56916975	56917260	snf5_peaks_758	15	.
chr1	56926927	56927694	snf5_peaks_759	15	.
chr1	56942637	56943676	snf5_peaks_760	18	.
chr1	56960064	56960668	snf5_peaks_761	24	.
chr1	56962083	56962521	snf5_peaks_762	17	.
chr1	56973901	56974759	snf5_peaks_763	16	.
chr1	56975742	56976653	snf5_peaks_764	17	.
chr1	57028827	57029660	snf5_peaks_765	20	.
chr1	57030482	57033138	snf5_peaks_766	23	.
chr1	57035178	57035549	snf5_peaks_767	31	.
chr1	57039974	57040093	snf5_peaks_768	21	.
chr1	57041567	57042250	snf5_peaks_769	19	.
chr1	57110781	57111213	snf5_peaks_770	16	.
chr1	57245848	57246140	snf5_peaks_771	15	.
chr1	57284088	57284862	snf5_peaks_772	20	.
chr1	57319951	57320926	snf5_peaks_773	23	.
chr1	57375709	57376679	snf5_peaks_774	28	.
chr1	57431510	57432088	snf5_peaks_775	32	.
chr1	57451659	57451951	snf5_peaks_776	15	.
chr1	57745770	57746727	snf5_peaks_777	20	.
chr1	59165615	59165850	snf5_peaks_778	24	.
chr1	59218419	59219182	snf5_peaks_779	18	.
chr1	59246425	59246763	snf5_peaks_780	20	.
chr1	59247459	59250412	snf5_peaks_781	23	.
chr1	59281234	59281460	snf5_peaks_782	15	.
chr1	59282064	59282321	snf5_peaks_783	15	.
chr1	59320413	59320916	snf5_peaks_784	15	.
chr1	59340370	59340821	snf5_peaks_785	18	.
chr1	59347056	59347585	snf5_peaks_786	17	.
chr1	59348975	59349111	snf5_peaks_787	26	.
chr1	59350862	59351805	snf5_peaks_788	22	.
chr1	59368942	59370102	snf5_peaks_789	17	.
chr1	59537336	59537709	snf5_peaks_790	15	.
chr1	59680420	59680852	snf5_peaks_791	18	.
chr1	59761821	59763024	snf5_peaks_792	28	.
chr1	59763576	59763778	snf5_peaks_793	16	.
chr1	59782349	59782575	snf5_peaks_794	15	.
chr1	59977424	59978114	snf5_peaks_795	20	.
chr1	60008675	60009168	snf5_peaks_796	29	.
chr1	60022674	60022935	snf5_peaks_797	24	.
chr1	60135630	60135947	snf5_peaks_798	26	.
chr1	60164405	60164808	snf5_peaks_799	15	.
chr1	60196541	60197432	snf5_peaks_800	21	.
chr1	60322378	60322945	snf5_peaks_801	21	.
chr1	60401876	60402306	snf5_peaks_802	20	.
chr1	61515977	61516317	snf5_peaks_803	23	.
chr1	61522209	61523036	snf5_peaks_804	20	.
chr1	61541396	61541515	snf5_peaks_805	18	.
chr1	61542472	61543487	snf5_peaks_806	34	.
chr1	61544443	61545971	snf5_peaks_807	18	.
chr1	61546615	61548982	snf5_peaks_808	26	.
chr1	61549956	61550658	snf5_peaks_809	22	.
chr1	61553950	61555435	snf5_peaks_810	19	.
chr1	61579897	61580527	snf5_peaks_811	24	.
chr1	61583629	61585057	snf5_peaks_812	16	.
chr1	61585773	61587884	snf5_peaks_813	24	.
chr1	61623543	61623663	snf5_peaks_814	32	.
chr1	61649389	61649962	snf5_peaks_815	17	.
chr1	61696030	61696488	snf5_peaks_816	16	.
chr1	61730029	61730687	snf5_peaks_817	21	.
chr1	61764918	61765197	snf5_peaks_818	19	.
chr1	61767394	61767773	snf5_peaks_819	19	.
chr1	61803334	61804960	snf5_peaks_820	18	.
chr1	62190644	62191341	snf5_peaks_821	19	.
chr1	62207843	62208260	snf5_peaks_822	22	.
chr1	62208809	62209192	snf5_peaks_823	17	.
chr1	62703958	62704077	snf5_peaks_824	23	.
chr1	62783928	62784435	snf5_peaks_825	17	.
chr1	62785000	62786025	snf5_peaks_826	16	.
chr1	62889445	62890191	snf5_peaks_827	24	.
chr1	62902406	62902991	snf5_peaks_828	27	.
chr1	62903813	62904365	snf5_peaks_829	15	.
chr1	62981045	62981408	snf5_peaks_830	15	.
chr1	63153717	63154329	snf5_peaks_831	26	.
chr1	63155198	63157331	snf5_peaks_832	28	.
chr1	63199505	63200524	snf5_peaks_833	19	.
chr1	63249589	63249776	snf5_peaks_834	18	.
chr1	63335168	63335386	snf5_peaks_835	20	.
chr1	63833248	63833838	snf5_peaks_836	17	.
chr1	63988887	63989164	snf5_peaks_837	24	.
chr1	64106742	64107397	snf5_peaks_838	40	.
chr1	64140417	64140689	snf5_peaks_839	17	.
chr1	65372427	65372960	snf5_peaks_840	15	.
chr1	65375991	65376653	snf5_peaks_841	20	.
chr1	65381165	65382660	snf5_peaks_842	17	.
chr1	65399972	65400339	snf5_peaks_843	19	.
chr1	65418858	65419299	snf5_peaks_844	23	.
chr1	65431116	65432921	snf5_peaks_845	22	.
chr1	65447013	65447316	snf5_peaks_846	15	.
chr1	65453327	65453840	snf5_peaks_847	18	.
chr1	65468800	65468941	snf5_peaks_848	15	.
chr1	65614278	65615019	snf5_peaks_849	20	.
chr1	65615798	65615971	snf5_peaks_850	16	.
chr1	65623498	65625616	snf5_peaks_851	15	.
chr1	65886424	65887319	snf5_peaks_852	26	.
chr1	65936448	65937781	snf5_peaks_853	21	.
chr1	67008480	67008711	snf5_peaks_854	16	.
chr1	67390348	67391367	snf5_peaks_855	21	.
chr1	67395729	67396641	snf5_peaks_856	24	.
chr1	67410100	67410369	snf5_peaks_857	15	.
chr1	67518964	67520325	snf5_peaks_858	20	.
chr1	67894583	67894972	snf5_peaks_859	15	.
chr1	67895718	67896682	snf5_peaks_860	24	.
chr1	67979059	67979882	snf5_peaks_861	16	.
chr1	67999905	68001256	snf5_peaks_862	18	.
chr1	68129738	68130124	snf5_peaks_863	17	.
chr1	68150335	68151094	snf5_peaks_864	33	.
chr1	68151880	68152845	snf5_peaks_865	27	.
chr1	68163173	68163429	snf5_peaks_866	18	.
chr1	68166328	68167043	snf5_peaks_867	26	.
chr1	68202308	68202427	snf5_peaks_868	29	.
chr1	70670858	70671586	snf5_peaks_869	21	.
chr1	70686978	70687788	snf5_peaks_870	20	.
chr1	70820281	70821029	snf5_peaks_871	22	.
chr1	70876337	70876717	snf5_peaks_872	15	.
chr1	70877244	70877448	snf5_peaks_873	20	.
chr1	70878701	70878968	snf5_peaks_874	19	.
chr1	75196130	75196386	snf5_peaks_875	19	.
chr1	75196935	75197782	snf5_peaks_876	22	.
chr1	75198424	75199323	snf5_peaks_877	18	.
chr1	76138502	76138843	snf5_peaks_878	18	.
chr1	76189830	76191038	snf5_peaks_879	23	.
chr1	76192124	76192600	snf5_peaks_880	15	.
chr1	76251292	76252058	snf5_peaks_881	18	.
chr1	78147224	78149471	snf5_peaks_882	19	.
chr1	78224664	78225539	snf5_peaks_883	24	.
chr1	78245534	78245653	snf5_peaks_884	15	.
chr1	78353961	78354318	snf5_peaks_885	17	.
chr1	78442568	78443086	snf5_peaks_886	15	.
chr1	78443851	78445067	snf5_peaks_887	24	.
chr1	78471680	78471914	snf5_peaks_888	15	.
chr1	78511633	78512615	snf5_peaks_889	22	.
chr1	82266136	82266267	snf5_peaks_890	25	.
chr1	84945145	84945410	snf5_peaks_891	19	.
chr1	84970497	84972614	snf5_peaks_892	19	.
chr1	85155412	85156725	snf5_peaks_893	19	.
chr1	85667228	85667547	snf5_peaks_894	34	.
chr1	85725174	85725375	snf5_peaks_895	20	.
chr1	85926225	85926688	snf5_peaks_896	32	.
chr1	86094864	86095011	snf5_peaks_897	22	.
chr1	87170018	87170711	snf5_peaks_898	30	.
chr1	87239265	87240462	snf5_peaks_899	16	.
chr1	87258109	87259236	snf5_peaks_900	26	.
chr1	87289539	87289781	snf5_peaks_901	15	.
chr1	87378854	87381922	snf5_peaks_902	22	.
chr1	87399577	87399888	snf5_peaks_903	16	.
chr1	87793473	87793886	snf5_peaks_904	21	.
chr1	87794582	87795531	snf5_peaks_905	19	.
chr1	88260798	88261011	snf5_peaks_906	15	.
chr1	88261632	88262270	snf5_peaks_907	15	.
chr1	88640757	88641979	snf5_peaks_908	27	.
chr1	88646026	88646447	snf5_peaks_909	15	.
chr1	89149477	89151026	snf5_peaks_910	27	.
chr1	89357238	89358218	snf5_peaks_911	16	.
chr1	89458176	89458838	snf5_peaks_912	17	.
chr1	89510875	89511316	snf5_peaks_913	22	.
chr1	89990067	89991161	snf5_peaks_914	21	.
chr1	90286510	90287452	snf5_peaks_915	17	.
chr1	90292224	90292551	snf5_peaks_916	18	.
chr1	90298956	90299457	snf5_peaks_917	15	.
chr1	90301510	90301670	snf5_peaks_918	14	.
chr1	90302295	90303017	snf5_peaks_919	17	.
chr1	90368188	90368698	snf5_peaks_920	19	.
chr1	90372159	90372501	snf5_peaks_921	15	.
chr1	90408447	90408857	snf5_peaks_922	17	.
chr1	90460554	90461052	snf5_peaks_923	23	.
chr1	91486126	91488298	snf5_peaks_924	22	.
chr1	91966343	91967390	snf5_peaks_925	21	.
chr1	92210519	92211541	snf5_peaks_926	19	.
chr1	92292467	92294106	snf5_peaks_927	27	.
chr1	92295865	92296462	snf5_peaks_928	15	.
chr1	92297380	92298330	snf5_peaks_929	16	.
chr1	92300184	92300642	snf5_peaks_930	15	.
chr1	92306614	92306885	snf5_peaks_931	17	.
chr1	92310956	92311424	snf5_peaks_932	22	.
chr1	92338161	92338815	snf5_peaks_933	22	.
chr1	92347049	92347209	snf5_peaks_934	21	.
chr1	92350577	92352458	snf5_peaks_935	21	.
chr1	92764341	92765101	snf5_peaks_936	15	.
chr1	92907304	92907722	snf5_peaks_937	28	.
chr1	92951701	92951869	snf5_peaks_938	16	.
chr1	92969033	92970790	snf5_peaks_939	21	.
chr1	93002909	93003132	snf5_peaks_940	21	.
chr1	93249725	93251210	snf5_peaks_941	23	.
chr1	93297445	93298604	snf5_peaks_942	23	.
chr1	93399966	93400464	snf5_peaks_943	12	.
chr1	93416907	93417074	snf5_peaks_944	21	.
chr1	93425028	93425394	snf5_peaks_945	15	.
chr1	93425909	93427861	snf5_peaks_946	19	.
chr1	93507757	93508192	snf5_peaks_947	22	.
chr1	93544524	93545471	snf5_peaks_948	26	.
chr1	93644588	93646706	snf5_peaks_949	23	.
chr1	93687469	93687870	snf5_peaks_950	15	.
chr1	93694404	93694714	snf5_peaks_951	16	.
chr1	93741110	93741587	snf5_peaks_952	15	.
chr1	93810491	93811994	snf5_peaks_953	25	.
chr1	93860954	93861073	snf5_peaks_954	18	.
chr1	93913563	93914206	snf5_peaks_955	15	.
chr1	93914991	93915110	snf5_peaks_956	23	.
chr1	94057213	94057382	snf5_peaks_957	23	.
chr1	94080182	94080381	snf5_peaks_958	15	.
chr1	94080964	94081769	snf5_peaks_959	19	.
chr1	94082525	94084121	snf5_peaks_960	25	.
chr1	94146277	94147176	snf5_peaks_961	16	.
chr1	94219706	94220014	snf5_peaks_962	16	.
chr1	94293424	94293973	snf5_peaks_963	16	.
chr1	94311106	94313543	snf5_peaks_964	22	.
chr1	94374519	94375256	snf5_peaks_965	20	.
chr1	94426109	94426236	snf5_peaks_966	24	.
chr1	94429193	94429587	snf5_peaks_967	16	.
chr1	94430369	94430501	snf5_peaks_968	24	.
chr1	94445396	94446114	snf5_peaks_969	22	.
chr1	94591481	94592096	snf5_peaks_970	17	.
chr1	94775657	94776380	snf5_peaks_971	23	.
chr1	94782990	94783141	snf5_peaks_972	30	.
chr1	94850011	94850992	snf5_peaks_973	19	.
chr1	94853674	94853793	snf5_peaks_974	17	.
chr1	94882540	94882912	snf5_peaks_975	16	.
chr1	94883452	94884616	snf5_peaks_976	20	.
chr1	94885137	94885496	snf5_peaks_977	15	.
chr1	94890970	94892423	snf5_peaks_978	23	.
chr1	94894062	94894915	snf5_peaks_979	17	.
chr1	94903951	94904325	snf5_peaks_980	23	.
chr1	95006413	95007977	snf5_peaks_981	22	.
chr1	95223683	95223912	snf5_peaks_982	18	.
chr1	95224494	95224847	snf5_peaks_983	15	.
chr1	95285348	95285705	snf5_peaks_984	15	.
chr1	95390063	95390501	snf5_peaks_985	15	.
chr1	95391474	95391968	snf5_peaks_986	18	.
chr1	95392505	95393719	snf5_peaks_987	27	.
chr1	95426463	95427041	snf5_peaks_988	21	.
chr1	95428269	95428775	snf5_peaks_989	19	.
chr1	95532712	95532855	snf5_peaks_990	21	.
chr1	95534270	95535853	snf5_peaks_991	25	.
chr1	95538039	95539353	snf5_peaks_992	27	.
chr1	95582478	95583702	snf5_peaks_993	22	.
chr1	95585048	95585222	snf5_peaks_994	17	.
chr1	95587103	95587721	snf5_peaks_995	18	.
chr1	95698935	95699401	snf5_peaks_996	17	.
chr1	97097212	97098582	snf5_peaks_997	18	.
chr1	97186895	97188321	snf5_peaks_998	17	.
chr1	100031193	100032827	snf5_peaks_999	18	.
chr1	100111144	100111861	snf5_peaks_1000	16	.
chr1	100204628	100205204	snf5_peaks_1001	18	.
chr1	100220566	100220916	snf5_peaks_1002	15	.
chr1	100224490	100225740	snf5_peaks_1003	17	.
chr1	100227741	100228205	snf5_peaks_1004	18	.
chr1	100229389	100229793	snf5_peaks_1005	12	.
chr1	100231676	100232115	snf5_peaks_1006	18	.
chr1	100315583	100315869	snf5_peaks_1007	17	.
chr1	100435533	100435668	snf5_peaks_1008	19	.
chr1	100503240	100504914	snf5_peaks_1009	19	.
chr1	100508031	100508175	snf5_peaks_1010	15	.
chr1	100598293	100598844	snf5_peaks_1011	21	.
chr1	100816644	100817081	snf5_peaks_1012	15	.
chr1	100817589	100818391	snf5_peaks_1013	16	.
chr1	101050605	101051056	snf5_peaks_1014	20	.
chr1	101362491	101362744	snf5_peaks_1015	15	.
chr1	104068808	104068939	snf5_peaks_1016	40	.
chr1	106174925	106175055	snf5_peaks_1017	40	.
chr1	106175967	106176145	snf5_peaks_1018	16	.
chr1	109419324	109419996	snf5_peaks_1019	19	.
chr1	109505675	109506095	snf5_peaks_1020	17	.
chr1	109583185	109584071	snf5_peaks_1021	15	.
chr1	109618454	109619433	snf5_peaks_1022	18	.
chr1	109633882	109634139	snf5_peaks_1023	16	.
chr1	109642310	109643157	snf5_peaks_1024	19	.
chr1	109699303	109700167	snf5_peaks_1025	17	.
chr1	109723879	109724373	snf5_peaks_1026	25	.
chr1	109727692	109728129	snf5_peaks_1027	17	.
chr1	109756214	109757116	snf5_peaks_1028	30	.
chr1	109818594	109818759	snf5_peaks_1029	18	.
chr1	109825388	109826600	snf5_peaks_1030	21	.
chr1	109841211	109841774	snf5_peaks_1031	22	.
chr1	109842371	109842804	snf5_peaks_1032	20	.
chr1	109849147	109849934	snf5_peaks_1033	15	.
chr1	109935450	109935881	snf5_peaks_1034	39	.
chr1	109937095	109937410	snf5_peaks_1035	17	.
chr1	109939525	109939644	snf5_peaks_1036	22	.
chr1	109968310	109969809	snf5_peaks_1037	26	.
chr1	110026485	110026954	snf5_peaks_1038	19	.
chr1	110163084	110163928	snf5_peaks_1039	15	.
chr1	110179178	110179297	snf5_peaks_1040	16	.
chr1	110271571	110271690	snf5_peaks_1041	15	.
chr1	110282991	110283172	snf5_peaks_1042	16	.
chr1	110366415	110366810	snf5_peaks_1043	15	.
chr1	110427209	110427531	snf5_peaks_1044	15	.
chr1	110438226	110438794	snf5_peaks_1045	14	.
chr1	110490470	110491025	snf5_peaks_1046	18	.
chr1	110577094	110578013	snf5_peaks_1047	16	.
chr1	110880441	110882405	snf5_peaks_1048	20	.
chr1	110950425	110950559	snf5_peaks_1049	27	.
chr1	111506439	111507109	snf5_peaks_1050	15	.
chr1	111682223	111683510	snf5_peaks_1051	21	.
chr1	111780726	111781007	snf5_peaks_1052	16	.
chr1	112078126	112078594	snf5_peaks_1053	18	.
chr1	112281470	112282276	snf5_peaks_1054	17	.
chr1	112298213	112298518	snf5_peaks_1055	15	.
chr1	112936855	112937258	snf5_peaks_1056	15	.
chr1	112938344	112938557	snf5_peaks_1057	21	.
chr1	113161447	113162640	snf5_peaks_1058	25	.
chr1	113184192	113184538	snf5_peaks_1059	15	.
chr1	113216972	113217955	snf5_peaks_1060	16	.
chr1	113241313	113242259	snf5_peaks_1061	25	.
chr1	113242897	113243849	snf5_peaks_1062	24	.
chr1	113247909	113248855	snf5_peaks_1063	29	.
chr1	113249830	113249959	snf5_peaks_1064	29	.
chr1	113257967	113258328	snf5_peaks_1065	20	.
chr1	113440328	113440629	snf5_peaks_1066	24	.
chr1	113497557	113500012	snf5_peaks_1067	29	.
chr1	113546684	113547092	snf5_peaks_1068	31	.
chr1	113564212	113564349	snf5_peaks_1069	24	.
chr1	113615450	113615806	snf5_peaks_1070	21	.
chr1	113688868	113689417	snf5_peaks_1071	16	.
chr1	113932546	113934217	snf5_peaks_1072	23	.
chr1	113936641	113937452	snf5_peaks_1073	22	.
chr1	114050964	114051363	snf5_peaks_1074	25	.
chr1	114300860	114300979	snf5_peaks_1075	22	.
chr1	114301722	114302504	snf5_peaks_1076	19	.
chr1	114352083	114352202	snf5_peaks_1077	24	.
chr1	114354704	114355201	snf5_peaks_1078	23	.
chr1	114447156	114448242	snf5_peaks_1079	21	.
chr1	114471005	114472355	snf5_peaks_1080	27	.
chr1	114490592	114491763	snf5_peaks_1081	21	.
chr1	114995925	114996144	snf5_peaks_1082	20	.
chr1	115001271	115001472	snf5_peaks_1083	17	.
chr1	115009149	115010807	snf5_peaks_1084	20	.
chr1	115053146	115053908	snf5_peaks_1085	20	.
chr1	115054418	115054775	snf5_peaks_1086	15	.
chr1	115124543	115124967	snf5_peaks_1087	16	.
chr1	115299479	115299787	snf5_peaks_1088	18	.
chr1	115300311	115300757	snf5_peaks_1089	21	.
chr1	116184712	116185285	snf5_peaks_1090	24	.
chr1	116186084	116186422	snf5_peaks_1091	22	.
chr1	116695766	116696567	snf5_peaks_1092	21	.
chr1	116715105	116715620	snf5_peaks_1093	14	.
chr1	116854462	116854881	snf5_peaks_1094	15	.
chr1	116859335	116859756	snf5_peaks_1095	16	.
chr1	116916781	116916954	snf5_peaks_1096	32	.
chr1	116920070	116920372	snf5_peaks_1097	21	.
chr1	116961218	116961591	snf5_peaks_1098	18	.
chr1	116962339	116963069	snf5_peaks_1099	15	.
chr1	117008357	117009037	snf5_peaks_1100	24	.
chr1	117010079	117010286	snf5_peaks_1101	18	.
chr1	117017349	117017468	snf5_peaks_1102	23	.
chr1	117018186	117018917	snf5_peaks_1103	17	.
chr1	117031561	117032235	snf5_peaks_1104	23	.
chr1	117037085	117037740	snf5_peaks_1105	18	.
chr1	117113408	117113913	snf5_peaks_1106	15	.
chr1	117602383	117602580	snf5_peaks_1107	16	.
chr1	117664384	117664697	snf5_peaks_1108	18	.
chr1	117909133	117910960	snf5_peaks_1109	23	.
chr1	118389607	118389933	snf5_peaks_1110	34	.
chr1	119503112	119504002	snf5_peaks_1111	25	.
chr1	119506109	119506853	snf5_peaks_1112	17	.
chr1	119682922	119683134	snf5_peaks_1113	23	.
chr1	119883791	119884009	snf5_peaks_1114	22	.
chr1	120173070	120174843	snf5_peaks_1115	16	.
chr1	120189540	120190251	snf5_peaks_1116	28	.
chr1	120190888	120191391	snf5_peaks_1117	19	.
chr1	120254998	120255979	snf5_peaks_1118	19	.
chr1	120267149	120267866	snf5_peaks_1119	20	.
chr1	120308594	120309112	snf5_peaks_1120	15	.
chr1	120321711	120322735	snf5_peaks_1121	16	.
chr1	120333492	120333670	snf5_peaks_1122	15	.
chr1	120358955	120359588	snf5_peaks_1123	18	.
chr1	120574407	120575379	snf5_peaks_1124	17	.
chr1	120610972	120613165	snf5_peaks_1125	24	.
chr1	120674480	120674756	snf5_peaks_1126	12	.
chr1	120768617	120768736	snf5_peaks_1127	15	.
chr1	120790049	120790406	snf5_peaks_1128	15	.
chr1	120809759	120809987	snf5_peaks_1129	13	.
chr1	120833421	120840392	snf5_peaks_1130	22	.
chr1	120925902	120926207	snf5_peaks_1131	15	.
chr1	121090030	121090277	snf5_peaks_1132	39	.
chr1	121128154	121128939	snf5_peaks_1133	19	.
chr1	121137489	121138224	snf5_peaks_1134	17	.
chr1	121328270	121328771	snf5_peaks_1135	36	.
chr1	142705327	142706081	snf5_peaks_1136	21	.
chr1	143386410	143386587	snf5_peaks_1137	11	.
chr1	143672697	143673406	snf5_peaks_1138	17	.
chr1	143730713	143730926	snf5_peaks_1139	21	.
chr1	143743090	143744247	snf5_peaks_1140	21	.
chr1	143911440	143918692	snf5_peaks_1141	26	.
chr1	143954826	143954945	snf5_peaks_1142	18	.
chr1	143991179	143991298	snf5_peaks_1143	18	.
chr1	144010232	144010512	snf5_peaks_1144	16	.
chr1	144062031	144062410	snf5_peaks_1145	21	.
chr1	144077309	144077657	snf5_peaks_1146	29	.
chr1	144169934	144170199	snf5_peaks_1147	11	.
chr1	144339341	144339996	snf5_peaks_1148	22	.
chr1	144519406	144520891	snf5_peaks_1149	22	.
chr1	144533955	144534388	snf5_peaks_1150	17	.
chr1	144589813	144589957	snf5_peaks_1151	18	.
chr1	144593413	144593880	snf5_peaks_1152	31	.
chr1	144921536	144921804	snf5_peaks_1153	13	.
chr1	144930391	144932439	snf5_peaks_1154	21	.
chr1	145060141	145060600	snf5_peaks_1155	12	.
chr1	145096303	145096817	snf5_peaks_1156	24	.
chr1	145138849	145139903	snf5_peaks_1157	19	.
chr1	145144582	145145197	snf5_peaks_1158	18	.
chr1	145207979	145210465	snf5_peaks_1159	27	.
chr1	145246329	145247012	snf5_peaks_1160	18	.
chr1	145382600	145383156	snf5_peaks_1161	20	.
chr1	145383972	145385284	snf5_peaks_1162	22	.
chr1	145390248	145391518	snf5_peaks_1163	19	.
chr1	145395178	145395805	snf5_peaks_1164	28	.
chr1	145396284	145397984	snf5_peaks_1165	24	.
chr1	145398792	145400624	snf5_peaks_1166	30	.
chr1	145438113	145438584	snf5_peaks_1167	36	.
chr1	145442901	145443146	snf5_peaks_1168	16	.
chr1	145444855	145445065	snf5_peaks_1169	15	.
chr1	145470537	145470656	snf5_peaks_1170	15	.
chr1	145474036	145474404	snf5_peaks_1171	15	.
chr1	145477456	145477793	snf5_peaks_1172	17	.
chr1	145542553	145543004	snf5_peaks_1173	17	.
chr1	145574995	145575810	snf5_peaks_1174	20	.
chr1	145610668	145611584	snf5_peaks_1175	21	.
chr1	145612254	145612469	snf5_peaks_1176	19	.
chr1	145722885	145724178	snf5_peaks_1177	19	.
chr1	145727416	145728200	snf5_peaks_1178	25	.
chr1	145826234	145827005	snf5_peaks_1179	19	.
chr1	145969226	145969572	snf5_peaks_1180	59	.
chr1	146373392	146373747	snf5_peaks_1181	15	.
chr1	146394972	146395608	snf5_peaks_1182	21	.
chr1	146640504	146640768	snf5_peaks_1183	15	.
chr1	146643355	146645496	snf5_peaks_1184	25	.
chr1	146686763	146687279	snf5_peaks_1185	17	.
chr1	146709159	146712094	snf5_peaks_1186	22	.
chr1	146714222	146714739	snf5_peaks_1187	26	.
chr1	147071047	147072201	snf5_peaks_1188	22	.
chr1	147142829	147142948	snf5_peaks_1189	21	.
chr1	147400609	147400961	snf5_peaks_1190	24	.
chr1	147510952	147511301	snf5_peaks_1191	67	.
chr1	147874592	147874806	snf5_peaks_1192	20	.
chr1	147875790	147876176	snf5_peaks_1193	16	.
chr1	147930443	147931804	snf5_peaks_1194	24	.
chr1	147994363	147994871	snf5_peaks_1195	21	.
chr1	148176332	148176752	snf5_peaks_1196	13	.
chr1	148178410	148178828	snf5_peaks_1197	15	.
chr1	148241676	148241845	snf5_peaks_1198	30	.
chr1	148247478	148248482	snf5_peaks_1199	30	.
chr1	148556316	148556990	snf5_peaks_1200	15	.
chr1	148590524	148590685	snf5_peaks_1201	15	.
chr1	148598254	148598975	snf5_peaks_1202	25	.
chr1	148604738	148604938	snf5_peaks_1203	22	.
chr1	148845511	148846008	snf5_peaks_1204	11	.
chr1	148930479	148931663	snf5_peaks_1205	33	.
chr1	149223459	149224183	snf5_peaks_1206	39	.
chr1	149294393	149295231	snf5_peaks_1207	33	.
chr1	149298001	149298518	snf5_peaks_1208	16	.
chr1	149513477	149513970	snf5_peaks_1209	20	.
chr1	149576677	149576936	snf5_peaks_1210	17	.
chr1	149577577	149577799	snf5_peaks_1211	22	.
chr1	149679603	149680454	snf5_peaks_1212	22	.
chr1	149683995	149684513	snf5_peaks_1213	18	.
chr1	149783708	149783842	snf5_peaks_1214	25	.
chr1	149803057	149805084	snf5_peaks_1215	27	.
chr1	149810945	149811084	snf5_peaks_1216	26	.
chr1	149811658	149814696	snf5_peaks_1217	36	.
chr1	149821804	149826401	snf5_peaks_1218	29	.
chr1	149831688	149834228	snf5_peaks_1219	39	.
chr1	149838675	149838794	snf5_peaks_1220	29	.
chr1	149857098	149860107	snf5_peaks_1221	28	.
chr1	149871256	149871461	snf5_peaks_1222	18	.
chr1	149899867	149900101	snf5_peaks_1223	30	.
chr1	149981360	149983362	snf5_peaks_1224	27	.
chr1	150038929	150040172	snf5_peaks_1225	24	.
chr1	150121297	150121806	snf5_peaks_1226	23	.
chr1	150206456	150206645	snf5_peaks_1227	20	.
chr1	150207865	150208324	snf5_peaks_1228	15	.
chr1	150228288	150228658	snf5_peaks_1229	15	.
chr1	150293604	150294027	snf5_peaks_1230	19	.
chr1	150336145	150336983	snf5_peaks_1231	35	.
chr1	150337489	150337805	snf5_peaks_1232	15	.
chr1	150338333	150338789	snf5_peaks_1233	26	.
chr1	150359976	150360221	snf5_peaks_1234	19	.
chr1	150381617	150382264	snf5_peaks_1235	22	.
chr1	150383075	150383716	snf5_peaks_1236	28	.
chr1	150446172	150446996	snf5_peaks_1237	22	.
chr1	150454043	150454261	snf5_peaks_1238	23	.
chr1	150459587	150459794	snf5_peaks_1239	38	.
chr1	150487701	150488388	snf5_peaks_1240	30	.
chr1	150504904	150505661	snf5_peaks_1241	21	.
chr1	150516093	150516470	snf5_peaks_1242	17	.
chr1	150521319	150522552	snf5_peaks_1243	23	.
chr1	150524412	150525154	snf5_peaks_1244	20	.
chr1	150533700	150533943	snf5_peaks_1245	18	.
chr1	150534767	150535264	snf5_peaks_1246	16	.
chr1	150540438	150540671	snf5_peaks_1247	22	.
chr1	150549728	150550722	snf5_peaks_1248	17	.
chr1	150551377	150552289	snf5_peaks_1249	27	.
chr1	150583598	150584754	snf5_peaks_1250	29	.
chr1	150585812	150586005	snf5_peaks_1251	17	.
chr1	150586991	150587386	snf5_peaks_1252	24	.
chr1	150601499	150602473	snf5_peaks_1253	27	.
chr1	150639948	150640316	snf5_peaks_1254	15	.
chr1	150848727	150850040	snf5_peaks_1255	20	.
chr1	150898534	150899155	snf5_peaks_1256	15	.
chr1	150943660	150944767	snf5_peaks_1257	21	.
chr1	150945777	150946455	snf5_peaks_1258	16	.
chr1	150948649	150948768	snf5_peaks_1259	18	.
chr1	150953954	150954889	snf5_peaks_1260	22	.
chr1	150980079	150980374	snf5_peaks_1261	20	.
chr1	150980875	150981657	snf5_peaks_1262	18	.
chr1	150985105	150986524	snf5_peaks_1263	22	.
chr1	151020929	151021057	snf5_peaks_1264	26	.
chr1	151118917	151119467	snf5_peaks_1265	26	.
chr1	151137672	151138724	snf5_peaks_1266	18	.
chr1	151162693	151162903	snf5_peaks_1267	15	.
chr1	151167691	151167825	snf5_peaks_1268	32	.
chr1	151169115	151171211	snf5_peaks_1269	23	.
chr1	151226614	151226934	snf5_peaks_1270	20	.
chr1	151253750	151256021	snf5_peaks_1271	26	.
chr1	151299338	151300405	snf5_peaks_1272	23	.
chr1	151429974	151430684	snf5_peaks_1273	19	.
chr1	151482536	151483648	snf5_peaks_1274	20	.
chr1	151486263	151486496	snf5_peaks_1275	28	.
chr1	151512113	151512905	snf5_peaks_1276	35	.
chr1	151519807	151519974	snf5_peaks_1277	15	.
chr1	151583883	151584541	snf5_peaks_1278	17	.
chr1	151617167	151617354	snf5_peaks_1279	15	.
chr1	151735853	151736537	snf5_peaks_1280	17	.
chr1	151762768	151762971	snf5_peaks_1281	15	.
chr1	151881991	151882330	snf5_peaks_1282	19	.
chr1	151947875	151948308	snf5_peaks_1283	26	.
chr1	152020322	152020714	snf5_peaks_1284	14	.
chr1	153505188	153505730	snf5_peaks_1285	16	.
chr1	153581276	153582093	snf5_peaks_1286	18	.
chr1	153600031	153600500	snf5_peaks_1287	19	.
chr1	153606453	153606834	snf5_peaks_1288	25	.
chr1	153631242	153631361	snf5_peaks_1289	23	.
chr1	153643088	153644124	snf5_peaks_1290	55	.
chr1	153895473	153896173	snf5_peaks_1291	21	.
chr1	153930403	153931095	snf5_peaks_1292	16	.
chr1	153935522	153936307	snf5_peaks_1293	19	.
chr1	153939815	153940508	snf5_peaks_1294	20	.
chr1	153949622	153950384	snf5_peaks_1295	20	.
chr1	153959618	153959811	snf5_peaks_1296	17	.
chr1	153962941	153963371	snf5_peaks_1297	25	.
chr1	153968868	153969004	snf5_peaks_1298	20	.
chr1	154192238	154193912	snf5_peaks_1299	19	.
chr1	154209608	154209727	snf5_peaks_1300	16	.
chr1	154210603	154210722	snf5_peaks_1301	23	.
chr1	154245150	154245269	snf5_peaks_1302	22	.
chr1	154307072	154307573	snf5_peaks_1303	15	.
chr1	154378188	154378661	snf5_peaks_1304	15	.
chr1	154390500	154392496	snf5_peaks_1305	21	.
chr1	154530693	154532336	snf5_peaks_1306	17	.
chr1	154581406	154581525	snf5_peaks_1307	19	.
chr1	154599625	154600332	snf5_peaks_1308	18	.
chr1	154904349	154904770	snf5_peaks_1309	17	.
chr1	154908909	154910067	snf5_peaks_1310	18	.
chr1	154916532	154917659	snf5_peaks_1311	20	.
chr1	154933967	154934814	snf5_peaks_1312	20	.
chr1	154943077	154943852	snf5_peaks_1313	19	.
chr1	154945225	154947476	snf5_peaks_1314	27	.
chr1	154948158	154949245	snf5_peaks_1315	15	.
chr1	154972012	154974945	snf5_peaks_1316	26	.
chr1	154989701	154990034	snf5_peaks_1317	17	.
chr1	155022904	155023055	snf5_peaks_1318	24	.
chr1	155036803	155037181	snf5_peaks_1319	20	.
chr1	155057476	155058070	snf5_peaks_1320	21	.
chr1	155079763	155080145	snf5_peaks_1321	17	.
chr1	155097095	155100124	snf5_peaks_1322	21	.
chr1	155100633	155102791	snf5_peaks_1323	19	.
chr1	155107064	155108132	snf5_peaks_1324	20	.
chr1	155108988	155109529	snf5_peaks_1325	23	.
chr1	155112841	155113054	snf5_peaks_1326	20	.
chr1	155140211	155140426	snf5_peaks_1327	15	.
chr1	155145372	155145756	snf5_peaks_1328	22	.
chr1	155178330	155178684	snf5_peaks_1329	15	.
chr1	155197170	155197443	snf5_peaks_1330	15	.
chr1	155231484	155232213	snf5_peaks_1331	19	.
chr1	155270039	155271222	snf5_peaks_1332	20	.
chr1	155274732	155274951	snf5_peaks_1333	19	.
chr1	155278351	155279616	snf5_peaks_1334	21	.
chr1	155293815	155294212	snf5_peaks_1335	23	.
chr1	155532748	155534280	snf5_peaks_1336	23	.
chr1	155579645	155580216	snf5_peaks_1337	17	.
chr1	155657439	155658608	snf5_peaks_1338	17	.
chr1	155659155	155659612	snf5_peaks_1339	20	.
chr1	155826841	155827283	snf5_peaks_1340	23	.
chr1	155828914	155829069	snf5_peaks_1341	25	.
chr1	155862990	155863915	snf5_peaks_1342	21	.
chr1	155903348	155903467	snf5_peaks_1343	22	.
chr1	155953089	155953874	snf5_peaks_1344	19	.
chr1	155959259	155959483	snf5_peaks_1345	11	.
chr1	155960490	155962084	snf5_peaks_1346	23	.
chr1	156023018	156024488	snf5_peaks_1347	24	.
chr1	156052151	156052498	snf5_peaks_1348	18	.
chr1	156056024	156056467	snf5_peaks_1349	22	.
chr1	156072683	156073096	snf5_peaks_1350	16	.
chr1	156076012	156076586	snf5_peaks_1351	22	.
chr1	156084103	156085456	snf5_peaks_1352	18	.
chr1	156088334	156088453	snf5_peaks_1353	25	.
chr1	156092425	156092984	snf5_peaks_1354	26	.
chr1	156098238	156098716	snf5_peaks_1355	16	.
chr1	156100007	156100393	snf5_peaks_1356	15	.
chr1	156116060	156116375	snf5_peaks_1357	24	.
chr1	156148818	156149285	snf5_peaks_1358	15	.
chr1	156153689	156154817	snf5_peaks_1359	30	.
chr1	156182484	156183102	snf5_peaks_1360	18	.
chr1	156261065	156261890	snf5_peaks_1361	27	.
chr1	156307200	156308753	snf5_peaks_1362	32	.
chr1	156338629	156339123	snf5_peaks_1363	28	.
chr1	156340985	156342658	snf5_peaks_1364	41	.
chr1	156426380	156426648	snf5_peaks_1365	17	.
chr1	156427344	156427673	snf5_peaks_1366	22	.
chr1	156441196	156441994	snf5_peaks_1367	23	.
chr1	156470273	156471122	snf5_peaks_1368	23	.
chr1	156474774	156475090	snf5_peaks_1369	29	.
chr1	156561344	156561712	snf5_peaks_1370	15	.
chr1	156629858	156632024	snf5_peaks_1371	19	.
chr1	156634912	156635859	snf5_peaks_1372	16	.
chr1	156698136	156698604	snf5_peaks_1373	20	.
chr1	156710660	156711144	snf5_peaks_1374	41	.
chr1	156716661	156718011	snf5_peaks_1375	23	.
chr1	156719633	156719906	snf5_peaks_1376	15	.
chr1	156720887	156721064	snf5_peaks_1377	24	.
chr1	156736849	156737845	snf5_peaks_1378	18	.
chr1	157015074	157015245	snf5_peaks_1379	15	.
chr1	157015805	157016647	snf5_peaks_1380	28	.
chr1	157210824	157211058	snf5_peaks_1381	15	.
chr1	160232439	160233167	snf5_peaks_1382	18	.
chr1	160254254	160254373	snf5_peaks_1383	21	.
chr1	160312304	160312443	snf5_peaks_1384	16	.
chr1	160982919	160984529	snf5_peaks_1385	17	.
chr1	160986622	160987053	snf5_peaks_1386	15	.
chr1	160991158	160991682	snf5_peaks_1387	17	.
chr1	161015277	161015792	snf5_peaks_1388	27	.
chr1	161066875	161067256	snf5_peaks_1389	15	.
chr1	161087383	161087853	snf5_peaks_1390	15	.
chr1	161102257	161103520	snf5_peaks_1391	22	.
chr1	161123825	161124053	snf5_peaks_1392	14	.
chr1	161171641	161172552	snf5_peaks_1393	17	.
chr1	161187406	161188850	snf5_peaks_1394	22	.
chr1	161191906	161192133	snf5_peaks_1395	16	.
chr1	161192941	161194636	snf5_peaks_1396	29	.
chr1	161195299	161196191	snf5_peaks_1397	26	.
chr1	161196830	161197180	snf5_peaks_1398	16	.
chr1	161207721	161208444	snf5_peaks_1399	20	.
chr1	161283323	161284296	snf5_peaks_1400	17	.
chr1	161358996	161359863	snf5_peaks_1401	21	.
chr1	161368784	161369950	snf5_peaks_1402	21	.
chr1	161391770	161391929	snf5_peaks_1403	16	.
chr1	161410426	161411619	snf5_peaks_1404	21	.
chr1	161412563	161413326	snf5_peaks_1405	25	.
chr1	161416667	161418208	snf5_peaks_1406	34	.
chr1	161418713	161419099	snf5_peaks_1407	14	.
chr1	161420108	161421635	snf5_peaks_1408	26	.
chr1	161423663	161425596	snf5_peaks_1409	32	.
chr1	161427545	161427835	snf5_peaks_1410	16	.
chr1	161428545	161428975	snf5_peaks_1411	14	.
chr1	161431062	161432993	snf5_peaks_1412	30	.
chr1	161433507	161434072	snf5_peaks_1413	17	.
chr1	161434739	161436620	snf5_peaks_1414	25	.
chr1	161438440	161440177	snf5_peaks_1415	27	.
chr1	161440908	161441695	snf5_peaks_1416	18	.
chr1	161442173	161442393	snf5_peaks_1417	19	.
chr1	161493644	161493924	snf5_peaks_1418	15	.
chr1	161500162	161500281	snf5_peaks_1419	26	.
chr1	161735813	161736339	snf5_peaks_1420	19	.
chr1	162039037	162039526	snf5_peaks_1421	23	.
chr1	162057345	162057464	snf5_peaks_1422	25	.
chr1	162060511	162062114	snf5_peaks_1423	15	.
chr1	162101518	162102112	snf5_peaks_1424	29	.
chr1	162115140	162115454	snf5_peaks_1425	17	.
chr1	162122667	162122786	snf5_peaks_1426	20	.
chr1	162143031	162143611	snf5_peaks_1427	16	.
chr1	162167018	162167218	snf5_peaks_1428	24	.
chr1	162205059	162205589	snf5_peaks_1429	19	.
chr1	162216268	162218347	snf5_peaks_1430	19	.
chr1	162467712	162467989	snf5_peaks_1431	19	.
chr1	162530248	162531629	snf5_peaks_1432	22	.
chr1	162566582	162566988	snf5_peaks_1433	17	.
chr1	162666245	162666442	snf5_peaks_1434	20	.
chr1	162702181	162702672	snf5_peaks_1435	26	.
chr1	162759171	162759723	snf5_peaks_1436	24	.
chr1	162760318	162761069	snf5_peaks_1437	22	.
chr1	163291199	163291991	snf5_peaks_1438	22	.
chr1	165599875	165600461	snf5_peaks_1439	25	.
chr1	165601052	165601180	snf5_peaks_1440	19	.
chr1	165738190	165738667	snf5_peaks_1441	21	.
chr1	165798040	165798191	snf5_peaks_1442	21	.
chr1	167189441	167191495	snf5_peaks_1443	22	.
chr1	167266345	167267422	snf5_peaks_1444	28	.
chr1	167683789	167684906	snf5_peaks_1445	51	.
chr1	167896760	167897471	snf5_peaks_1446	23	.
chr1	167904601	167906288	snf5_peaks_1447	26	.
chr1	168438838	168439344	snf5_peaks_1448	21	.
chr1	168464553	168464929	snf5_peaks_1449	28	.
chr1	168657783	168658230	snf5_peaks_1450	14	.
chr1	168658718	168659536	snf5_peaks_1451	16	.
chr1	168770821	168771149	snf5_peaks_1452	15	.
chr1	168800698	168800895	snf5_peaks_1453	14	.
chr1	168802880	168803950	snf5_peaks_1454	18	.
chr1	169030352	169030471	snf5_peaks_1455	34	.
chr1	169072290	169072868	snf5_peaks_1456	15	.
chr1	169075045	169076060	snf5_peaks_1457	27	.
chr1	169077499	169079071	snf5_peaks_1458	22	.
chr1	169113835	169115673	snf5_peaks_1459	20	.
chr1	169117458	169118520	snf5_peaks_1460	21	.
chr1	169453294	169453778	snf5_peaks_1461	15	.
chr1	169454608	169455600	snf5_peaks_1462	28	.
chr1	169456088	169456326	snf5_peaks_1463	15	.
chr1	169537946	169538065	snf5_peaks_1464	19	.
chr1	169538970	169539767	snf5_peaks_1465	24	.
chr1	169554233	169554569	snf5_peaks_1466	30	.
chr1	169555588	169556112	snf5_peaks_1467	18	.
chr1	169556950	169557469	snf5_peaks_1468	16	.
chr1	169862465	169863358	snf5_peaks_1469	18	.
chr1	170501339	170501462	snf5_peaks_1470	31	.
chr1	171454735	171454854	snf5_peaks_1471	25	.
chr1	171572862	171572989	snf5_peaks_1472	30	.
chr1	171711029	171711424	snf5_peaks_1473	26	.
chr1	171750496	171750668	snf5_peaks_1474	20	.
chr1	172201404	172201900	snf5_peaks_1475	15	.
chr1	172419002	172419631	snf5_peaks_1476	21	.
chr1	172439130	172439764	snf5_peaks_1477	41	.
chr1	172501926	172503080	snf5_peaks_1478	24	.
chr1	172945482	172945635	snf5_peaks_1479	19	.
chr1	173092114	173092584	snf5_peaks_1480	26	.
chr1	173097263	173097572	snf5_peaks_1481	26	.
chr1	173179366	173180517	snf5_peaks_1482	22	.
chr1	173443774	173444141	snf5_peaks_1483	28	.
chr1	173445637	173446106	snf5_peaks_1484	22	.
chr1	173684005	173684251	snf5_peaks_1485	24	.
chr1	173793890	173794309	snf5_peaks_1486	18	.
chr1	173836679	173838046	snf5_peaks_1487	27	.
chr1	173990555	173991688	snf5_peaks_1488	30	.
chr1	174128224	174129717	snf5_peaks_1489	23	.
chr1	174350494	174350847	snf5_peaks_1490	15	.
chr1	174658681	174659094	snf5_peaks_1491	17	.
chr1	174968606	174969259	snf5_peaks_1492	40	.
chr1	176119226	176119851	snf5_peaks_1493	17	.
chr1	176175495	176176765	snf5_peaks_1494	21	.
chr1	177990870	177991463	snf5_peaks_1495	23	.
chr1	178006707	178007284	snf5_peaks_1496	24	.
chr1	178018474	178019282	snf5_peaks_1497	15	.
chr1	178021777	178022862	snf5_peaks_1498	15	.
chr1	178063295	178063876	snf5_peaks_1499	15	.
chr1	178096043	178096420	snf5_peaks_1500	22	.
chr1	178694352	178695347	snf5_peaks_1501	23	.
chr1	178994804	178996043	snf5_peaks_1502	20	.
chr1	179014916	179015479	snf5_peaks_1503	25	.
chr1	179051479	179052472	snf5_peaks_1504	20	.
chr1	179074290	179074578	snf5_peaks_1505	26	.
chr1	179262600	179262839	snf5_peaks_1506	24	.
chr1	179263321	179263842	snf5_peaks_1507	16	.
chr1	179845367	179845880	snf5_peaks_1508	21	.
chr1	179851013	179852853	snf5_peaks_1509	32	.
chr1	180123563	180123777	snf5_peaks_1510	15	.
chr1	180261045	180261301	snf5_peaks_1511	15	.
chr1	180471655	180472108	snf5_peaks_1512	17	.
chr1	180601420	180601952	snf5_peaks_1513	23	.
chr1	180991147	180992314	snf5_peaks_1514	33	.
chr1	181013249	181013617	snf5_peaks_1515	15	.
chr1	181057147	181058035	snf5_peaks_1516	25	.
chr1	181058758	181059326	snf5_peaks_1517	15	.
chr1	181077698	181078050	snf5_peaks_1518	19	.
chr1	182089865	182089985	snf5_peaks_1519	35	.
chr1	182112550	182112670	snf5_peaks_1520	22	.
chr1	182169200	182169626	snf5_peaks_1521	15	.
chr1	182258160	182258711	snf5_peaks_1522	20	.
chr1	182262027	182262434	snf5_peaks_1523	23	.
chr1	182270358	182271364	snf5_peaks_1524	20	.
chr1	182360350	182361284	snf5_peaks_1525	23	.
chr1	182808358	182809085	snf5_peaks_1526	29	.
chr1	182992343	182992819	snf5_peaks_1527	16	.
chr1	182993709	182994401	snf5_peaks_1528	18	.
chr1	182999182	182999649	snf5_peaks_1529	18	.
chr1	183440163	183441452	snf5_peaks_1530	35	.
chr1	183604546	183605346	snf5_peaks_1531	23	.
chr1	183811526	183812015	snf5_peaks_1532	26	.
chr1	185014601	185014723	snf5_peaks_1533	26	.
chr1	185125347	185125792	snf5_peaks_1534	25	.
chr1	185286374	185286910	snf5_peaks_1535	19	.
chr1	186344217	186345147	snf5_peaks_1536	17	.
chr1	192669814	192670242	snf5_peaks_1537	38	.
chr1	192671284	192672173	snf5_peaks_1538	18	.
chr1	193028651	193029339	snf5_peaks_1539	24	.
chr1	193074420	193074539	snf5_peaks_1540	16	.
chr1	193080976	193081434	snf5_peaks_1541	21	.
chr1	193084812	193085179	snf5_peaks_1542	20	.
chr1	193090578	193092349	snf5_peaks_1543	24	.
chr1	196370018	196370381	snf5_peaks_1544	15	.
chr1	197142984	197143652	snf5_peaks_1545	30	.
chr1	197169563	197170859	snf5_peaks_1546	18	.
chr1	197590101	197590233	snf5_peaks_1547	39	.
chr1	197743704	197745020	snf5_peaks_1548	19	.
chr1	197871852	197872100	snf5_peaks_1549	15	.
chr1	198125577	198125860	snf5_peaks_1550	15	.
chr1	198126502	198126675	snf5_peaks_1551	26	.
chr1	199996739	199996976	snf5_peaks_1552	15	.
chr1	200008088	200008358	snf5_peaks_1553	15	.
chr1	200009774	200010079	snf5_peaks_1554	20	.
chr1	200341146	200342042	snf5_peaks_1555	31	.
chr1	200342887	200343254	snf5_peaks_1556	15	.
chr1	200349623	200349836	snf5_peaks_1557	21	.
chr1	200378658	200379589	snf5_peaks_1558	26	.
chr1	200589814	200590171	snf5_peaks_1559	15	.
chr1	200638708	200639395	snf5_peaks_1560	24	.
chr1	200707450	200708624	snf5_peaks_1561	21	.
chr1	200865056	200865488	snf5_peaks_1562	18	.
chr1	201140127	201141006	snf5_peaks_1563	17	.
chr1	201463663	201463794	snf5_peaks_1564	25	.
chr1	201464794	201465210	snf5_peaks_1565	19	.
chr1	201798387	201798885	snf5_peaks_1566	15	.
chr1	201924730	201924972	snf5_peaks_1567	22	.
chr1	201978906	201980137	snf5_peaks_1568	15	.
chr1	202003983	202004747	snf5_peaks_1569	20	.
chr1	202054000	202055543	snf5_peaks_1570	28	.
chr1	202310966	202311426	snf5_peaks_1571	15	.
chr1	202317847	202318431	snf5_peaks_1572	17	.
chr1	202777566	202777963	snf5_peaks_1573	19	.
chr1	202829854	202829996	snf5_peaks_1574	22	.
chr1	202830503	202831195	snf5_peaks_1575	18	.
chr1	202857800	202858369	snf5_peaks_1576	27	.
chr1	202895659	202896455	snf5_peaks_1577	20	.
chr1	202975465	202975605	snf5_peaks_1578	35	.
chr1	202976393	202976512	snf5_peaks_1579	22	.
chr1	203259688	203260226	snf5_peaks_1580	33	.
chr1	203274284	203274588	snf5_peaks_1581	20	.
chr1	203296380	203296792	snf5_peaks_1582	25	.
chr1	203764676	203764808	snf5_peaks_1583	24	.
chr1	203830811	203831067	snf5_peaks_1584	29	.
chr1	204042042	204042779	snf5_peaks_1585	16	.
chr1	204043989	204044382	snf5_peaks_1586	19	.
chr1	204071612	204071958	snf5_peaks_1587	22	.
chr1	204098195	204098490	snf5_peaks_1588	15	.
chr1	204182972	204183463	snf5_peaks_1589	25	.
chr1	204235614	204235967	snf5_peaks_1590	16	.
chr1	204256809	204257381	snf5_peaks_1591	15	.
chr1	204377715	204377834	snf5_peaks_1592	18	.
chr1	204379557	204381394	snf5_peaks_1593	21	.
chr1	204463269	204463711	snf5_peaks_1594	18	.
chr1	204475599	204476927	snf5_peaks_1595	27	.
chr1	204485013	204486108	snf5_peaks_1596	19	.
chr1	205091130	205091457	snf5_peaks_1597	26	.
chr1	205180564	205180843	snf5_peaks_1598	21	.
chr1	205263113	205263257	snf5_peaks_1599	15	.
chr1	205263797	205263916	snf5_peaks_1600	15	.
chr1	205270827	205270956	snf5_peaks_1601	28	.
chr1	205418982	205419222	snf5_peaks_1602	20	.
chr1	205473807	205474266	snf5_peaks_1603	15	.
chr1	205561251	205561370	snf5_peaks_1604	31	.
chr1	205600322	205600504	snf5_peaks_1605	21	.
chr1	205601061	205601275	snf5_peaks_1606	25	.
chr1	205718361	205718570	snf5_peaks_1607	22	.
chr1	205719358	205719869	snf5_peaks_1608	26	.
chr1	206086821	206087298	snf5_peaks_1609	15	.
chr1	206095601	206095985	snf5_peaks_1610	15	.
chr1	206096693	206096888	snf5_peaks_1611	15	.
chr1	206121143	206121732	snf5_peaks_1612	18	.
chr1	206133015	206139084	snf5_peaks_1613	23	.
chr1	206139727	206140211	snf5_peaks_1614	25	.
chr1	206285161	206286404	snf5_peaks_1615	18	.
chr1	206287191	206288624	snf5_peaks_1616	22	.
chr1	206292398	206292614	snf5_peaks_1617	16	.
chr1	206539954	206540543	snf5_peaks_1618	25	.
chr1	206578183	206579177	snf5_peaks_1619	15	.
chr1	206785631	206785857	snf5_peaks_1620	16	.
chr1	206883243	206883737	snf5_peaks_1621	15	.
chr1	207224518	207225752	snf5_peaks_1622	19	.
chr1	207226328	207227008	snf5_peaks_1623	18	.
chr1	207262242	207263480	snf5_peaks_1624	30	.
chr1	207414843	207415466	snf5_peaks_1625	26	.
chr1	207924736	207925577	snf5_peaks_1626	18	.
chr1	207926344	207927214	snf5_peaks_1627	19	.
chr1	207997307	207997582	snf5_peaks_1628	16	.
chr1	207999584	207999897	snf5_peaks_1629	15	.
chr1	208000438	208000820	snf5_peaks_1630	25	.
chr1	208425466	208425617	snf5_peaks_1631	15	.
chr1	210546958	210547591	snf5_peaks_1632	21	.
chr1	211431071	211431673	snf5_peaks_1633	17	.
chr1	211432242	211432662	snf5_peaks_1634	23	.
chr1	211433937	211434483	snf5_peaks_1635	21	.
chr1	211555870	211556150	snf5_peaks_1636	21	.
chr1	211692847	211693397	snf5_peaks_1637	22	.
chr1	211752387	211753329	snf5_peaks_1638	21	.
chr1	211782663	211783098	snf5_peaks_1639	17	.
chr1	211785663	211785813	snf5_peaks_1640	20	.
chr1	211848689	211849820	snf5_peaks_1641	23	.
chr1	212003245	212004066	snf5_peaks_1642	17	.
chr1	212093722	212094010	snf5_peaks_1643	22	.
chr1	212102308	212102966	snf5_peaks_1644	24	.
chr1	212208230	212209059	snf5_peaks_1645	24	.
chr1	212402007	212402265	snf5_peaks_1646	15	.
chr1	212416051	212416466	snf5_peaks_1647	26	.
chr1	212429289	212429652	snf5_peaks_1648	19	.
chr1	212457164	212458930	snf5_peaks_1649	17	.
chr1	212732143	212732555	snf5_peaks_1650	19	.
chr1	212781644	212782862	snf5_peaks_1651	26	.
chr1	212795493	212795818	snf5_peaks_1652	16	.
chr1	212964860	212965646	snf5_peaks_1653	32	.
chr1	212990388	212990919	snf5_peaks_1654	35	.
chr1	213001159	213001517	snf5_peaks_1655	44	.
chr1	213031288	213031858	snf5_peaks_1656	18	.
chr1	213104594	213104900	snf5_peaks_1657	27	.
chr1	213188631	213189232	snf5_peaks_1658	19	.
chr1	213224266	213224956	snf5_peaks_1659	17	.
chr1	213231371	213231546	snf5_peaks_1660	15	.
chr1	213545258	213546009	snf5_peaks_1661	35	.
chr1	213666145	213666455	snf5_peaks_1662	15	.
chr1	213743599	213744108	snf5_peaks_1663	17	.
chr1	213746178	213746338	snf5_peaks_1664	29	.
chr1	213994396	213994667	snf5_peaks_1665	18	.
chr1	214150712	214151104	snf5_peaks_1666	26	.
chr1	214160278	214162188	snf5_peaks_1667	21	.
chr1	214162785	214163235	snf5_peaks_1668	21	.
chr1	214200894	214201605	snf5_peaks_1669	25	.
chr1	214223424	214225791	snf5_peaks_1670	29	.
chr1	214455887	214456420	snf5_peaks_1671	13	.
chr1	214457534	214457653	snf5_peaks_1672	26	.
chr1	214458268	214458659	snf5_peaks_1673	16	.
chr1	214613113	214613588	snf5_peaks_1674	18	.
chr1	214724853	214725588	snf5_peaks_1675	20	.
chr1	214851648	214851998	snf5_peaks_1676	19	.
chr1	215740271	215741626	snf5_peaks_1677	19	.
chr1	215809924	215810220	snf5_peaks_1678	15	.
chr1	218458165	218458471	snf5_peaks_1679	15	.
chr1	219483426	219484107	snf5_peaks_1680	27	.
chr1	220057076	220057320	snf5_peaks_1681	18	.
chr1	220100244	220100738	snf5_peaks_1682	20	.
chr1	220103774	220103995	snf5_peaks_1683	16	.
chr1	220219701	220220232	snf5_peaks_1684	19	.
chr1	220266915	220267964	snf5_peaks_1685	33	.
chr1	220445743	220445997	snf5_peaks_1686	25	.
chr1	220864239	220864681	snf5_peaks_1687	12	.
chr1	220907836	220908371	snf5_peaks_1688	26	.
chr1	220940774	220941382	snf5_peaks_1689	24	.
chr1	220960186	220962102	snf5_peaks_1690	16	.
chr1	221891760	221892193	snf5_peaks_1691	22	.
chr1	221914597	221915306	snf5_peaks_1692	17	.
chr1	221916437	221916921	snf5_peaks_1693	15	.
chr1	222687903	222688102	snf5_peaks_1694	15	.
chr1	222792280	222792455	snf5_peaks_1695	15	.
chr1	222817743	222817862	snf5_peaks_1696	31	.
chr1	222885974	222886710	snf5_peaks_1697	22	.
chr1	222988158	222988617	snf5_peaks_1698	16	.
chr1	223894503	223894647	snf5_peaks_1699	20	.
chr1	223895409	223896091	snf5_peaks_1700	19	.
chr1	224032276	224032607	snf5_peaks_1701	22	.
chr1	224033369	224034046	snf5_peaks_1702	17	.
chr1	224180137	224181225	snf5_peaks_1703	30	.
chr1	224370677	224371296	snf5_peaks_1704	22	.
chr1	224517748	224518035	snf5_peaks_1705	27	.
chr1	224620777	224621185	snf5_peaks_1706	35	.
chr1	225573089	225573297	snf5_peaks_1707	18	.
chr1	225614980	225615109	snf5_peaks_1708	18	.
chr1	225615762	225616342	snf5_peaks_1709	29	.
chr1	225840144	225841219	snf5_peaks_1710	17	.
chr1	225887408	225887818	snf5_peaks_1711	20	.
chr1	225934524	225934643	snf5_peaks_1712	25	.
chr1	225942498	225943412	snf5_peaks_1713	15	.
chr1	226000678	226001352	snf5_peaks_1714	28	.
chr1	226012697	226012985	snf5_peaks_1715	23	.
chr1	226070084	226070730	snf5_peaks_1716	17	.
chr1	226111579	226112562	snf5_peaks_1717	19	.
chr1	226153209	226153677	snf5_peaks_1718	15	.
chr1	226216608	226217159	snf5_peaks_1719	20	.
chr1	226221991	226222490	snf5_peaks_1720	15	.
chr1	226249542	226250699	snf5_peaks_1721	20	.
chr1	226251176	226251565	snf5_peaks_1722	20	.
chr1	226270937	226271475	snf5_peaks_1723	21	.
chr1	226309116	226309321	snf5_peaks_1724	20	.
chr1	226316285	226316404	snf5_peaks_1725	19	.
chr1	226496587	226496821	snf5_peaks_1726	15	.
chr1	226497407	226497896	snf5_peaks_1727	15	.
chr1	226595542	226595850	snf5_peaks_1728	15	.
chr1	227126656	227128119	snf5_peaks_1729	17	.
chr1	227132075	227132621	snf5_peaks_1730	15	.
chr1	227431001	227432503	snf5_peaks_1731	21	.
chr1	227504385	227504740	snf5_peaks_1732	26	.
chr1	227505467	227505586	snf5_peaks_1733	21	.
chr1	227506108	227506835	snf5_peaks_1734	22	.
chr1	227751287	227751738	snf5_peaks_1735	20	.
chr1	227922858	227923331	snf5_peaks_1736	34	.
chr1	228270940	228271780	snf5_peaks_1737	25	.
chr1	228290775	228291627	snf5_peaks_1738	24	.
chr1	228296834	228297122	snf5_peaks_1739	20	.
chr1	228327870	228328764	snf5_peaks_1740	18	.
chr1	228353422	228354236	snf5_peaks_1741	33	.
chr1	228594363	228595185	snf5_peaks_1742	26	.
chr1	228674625	228674993	snf5_peaks_1743	16	.
chr1	228744212	228744812	snf5_peaks_1744	19	.
chr1	228745520	228751843	snf5_peaks_1745	29	.
chr1	228752393	228753966	snf5_peaks_1746	25	.
chr1	228754531	228755750	snf5_peaks_1747	18	.
chr1	228756685	228757429	snf5_peaks_1748	28	.
chr1	228757955	228758393	snf5_peaks_1749	23	.
chr1	228758925	228760586	snf5_peaks_1750	19	.
chr1	228761298	228762220	snf5_peaks_1751	26	.
chr1	228762781	228764180	snf5_peaks_1752	17	.
chr1	228764842	228765101	snf5_peaks_1753	17	.
chr1	228765820	228767356	snf5_peaks_1754	17	.
chr1	228768087	228768580	snf5_peaks_1755	21	.
chr1	228769151	228771627	snf5_peaks_1756	25	.
chr1	228772526	228776378	snf5_peaks_1757	22	.
chr1	228777259	228782417	snf5_peaks_1758	20	.
chr1	228870913	228872359	snf5_peaks_1759	21	.
chr1	228918962	228919187	snf5_peaks_1760	17	.
chr1	228945754	228946011	snf5_peaks_1761	15	.
chr1	228972141	228974785	snf5_peaks_1762	35	.
chr1	228977999	228978118	snf5_peaks_1763	26	.
chr1	228997213	228997371	snf5_peaks_1764	26	.
chr1	229069920	229070039	snf5_peaks_1765	17	.
chr1	229071303	229071422	snf5_peaks_1766	17	.
chr1	229100160	229100317	snf5_peaks_1767	41	.
chr1	229134093	229134408	snf5_peaks_1768	15	.
chr1	229163737	229164180	snf5_peaks_1769	15	.
chr1	229199932	229200453	snf5_peaks_1770	26	.
chr1	229235341	229235460	snf5_peaks_1771	21	.
chr1	229244733	229244852	snf5_peaks_1772	17	.
chr1	229265570	229267898	snf5_peaks_1773	35	.
chr1	229283157	229283912	snf5_peaks_1774	15	.
chr1	229356908	229357709	snf5_peaks_1775	36	.
chr1	229359290	229359460	snf5_peaks_1776	19	.
chr1	229406570	229407523	snf5_peaks_1777	39	.
chr1	229408044	229408620	snf5_peaks_1778	24	.
chr1	229409453	229409991	snf5_peaks_1779	21	.
chr1	229478061	229478720	snf5_peaks_1780	29	.
chr1	229643897	229645380	snf5_peaks_1781	20	.
chr1	229694502	229695470	snf5_peaks_1782	21	.
chr1	229759650	229759822	snf5_peaks_1783	15	.
chr1	229761981	229762335	snf5_peaks_1784	21	.
chr1	230202440	230203750	snf5_peaks_1785	19	.
chr1	230240231	230241192	snf5_peaks_1786	17	.
chr1	230241788	230242236	snf5_peaks_1787	17	.
chr1	230289267	230289814	snf5_peaks_1788	17	.
chr1	230293406	230295070	snf5_peaks_1789	20	.
chr1	230295547	230295666	snf5_peaks_1790	25	.
chr1	230778261	230778691	snf5_peaks_1791	21	.
chr1	230816383	230816788	snf5_peaks_1792	16	.
chr1	230838506	230839186	snf5_peaks_1793	31	.
chr1	230844252	230845078	snf5_peaks_1794	18	.
chr1	230848849	230850723	snf5_peaks_1795	22	.
chr1	230864537	230865416	snf5_peaks_1796	21	.
chr1	231113346	231113812	snf5_peaks_1797	15	.
chr1	231114528	231115094	snf5_peaks_1798	16	.
chr1	231368838	231370385	snf5_peaks_1799	19	.
chr1	231376546	231377150	snf5_peaks_1800	26	.
chr1	231472050	231472318	snf5_peaks_1801	15	.
chr1	231473585	231474256	snf5_peaks_1802	44	.
chr1	231475474	231475636	snf5_peaks_1803	18	.
chr1	231556404	231556803	snf5_peaks_1804	20	.
chr1	231558140	231559969	snf5_peaks_1805	30	.
chr1	231663753	231664551	snf5_peaks_1806	15	.
chr1	231977628	231977747	snf5_peaks_1807	24	.
chr1	234449636	234450188	snf5_peaks_1808	21	.
chr1	234508888	234509687	snf5_peaks_1809	20	.
chr1	234517768	234517905	snf5_peaks_1810	21	.
chr1	234613750	234614482	snf5_peaks_1811	16	.
chr1	234658822	234659494	snf5_peaks_1812	23	.
chr1	234673852	234674670	snf5_peaks_1813	22	.
chr1	234680582	234680993	snf5_peaks_1814	20	.
chr1	234734352	234737148	snf5_peaks_1815	25	.
chr1	234738002	234738697	snf5_peaks_1816	33	.
chr1	234739589	234741072	snf5_peaks_1817	19	.
chr1	234741963	234745385	snf5_peaks_1818	25	.
chr1	234745922	234750215	snf5_peaks_1819	29	.
chr1	234751459	234751774	snf5_peaks_1820	17	.
chr1	234752320	234753136	snf5_peaks_1821	15	.
chr1	234753969	234755553	snf5_peaks_1822	25	.
chr1	234756059	234757574	snf5_peaks_1823	25	.
chr1	234760304	234760528	snf5_peaks_1824	20	.
chr1	234775242	234775899	snf5_peaks_1825	24	.
chr1	234776638	234777393	snf5_peaks_1826	16	.
chr1	234778539	234779700	snf5_peaks_1827	28	.
chr1	234819714	234820309	snf5_peaks_1828	26	.
chr1	234851036	234852631	snf5_peaks_1829	23	.
chr1	234853871	234854290	snf5_peaks_1830	15	.
chr1	234857122	234860674	snf5_peaks_1831	33	.
chr1	234886820	234887303	snf5_peaks_1832	33	.
chr1	234904747	234904866	snf5_peaks_1833	23	.
chr1	234907684	234908072	snf5_peaks_1834	15	.
chr1	234948141	234948735	snf5_peaks_1835	22	.
chr1	234950336	234953887	snf5_peaks_1836	29	.
chr1	234998409	234999391	snf5_peaks_1837	15	.
chr1	235010125	235012995	snf5_peaks_1838	26	.
chr1	235014811	235014964	snf5_peaks_1839	35	.
chr1	235091058	235094144	snf5_peaks_1840	26	.
chr1	235095485	235095744	snf5_peaks_1841	20	.
chr1	235096269	235097041	snf5_peaks_1842	28	.
chr1	235097871	235097990	snf5_peaks_1843	18	.
chr1	235098583	235100153	snf5_peaks_1844	22	.
chr1	235100850	235101335	snf5_peaks_1845	17	.
chr1	235110675	235112521	snf5_peaks_1846	19	.
chr1	235114894	235115241	snf5_peaks_1847	17	.
chr1	235116116	235116888	snf5_peaks_1848	26	.
chr1	235122442	235123834	snf5_peaks_1849	21	.
chr1	235133379	235133827	snf5_peaks_1850	29	.
chr1	235247732	235248657	snf5_peaks_1851	15	.
chr1	235291073	235291369	snf5_peaks_1852	17	.
chr1	235292028	235292435	snf5_peaks_1853	20	.
chr1	235292958	235293244	snf5_peaks_1854	18	.
chr1	235324400	235325135	snf5_peaks_1855	16	.
chr1	235459121	235459571	snf5_peaks_1856	16	.
chr1	235490954	235492752	snf5_peaks_1857	23	.
chr1	235493391	235493859	snf5_peaks_1858	15	.
chr1	235530830	235531134	snf5_peaks_1859	16	.
chr1	235566116	235566391	snf5_peaks_1860	16	.
chr1	235571928	235573104	snf5_peaks_1861	39	.
chr1	235667140	235668635	snf5_peaks_1862	30	.
chr1	235777613	235778346	snf5_peaks_1863	16	.
chr1	235810737	235811101	snf5_peaks_1864	22	.
chr1	235811800	235814616	snf5_peaks_1865	23	.
chr1	236030020	236030151	snf5_peaks_1866	17	.
chr1	236227371	236228445	snf5_peaks_1867	24	.
chr1	236239053	236239206	snf5_peaks_1868	25	.
chr1	236654251	236654831	snf5_peaks_1869	17	.
chr1	236657902	236658297	snf5_peaks_1870	24	.
chr1	236666422	236666825	snf5_peaks_1871	18	.
chr1	236678447	236679662	snf5_peaks_1872	17	.
chr1	236680613	236681125	snf5_peaks_1873	15	.
chr1	236685845	236686283	snf5_peaks_1874	22	.
chr1	236687179	236687787	snf5_peaks_1875	20	.
chr1	236767663	236768049	snf5_peaks_1876	15	.
chr1	236877081	236878040	snf5_peaks_1877	13	.
chr1	236958611	236958768	snf5_peaks_1878	23	.
chr1	237007988	237009024	snf5_peaks_1879	28	.
chr1	237025617	237026018	snf5_peaks_1880	16	.
chr1	241803988	241804647	snf5_peaks_1881	14	.
chr1	243196167	243196355	snf5_peaks_1882	18	.
chr1	243199857	243199976	snf5_peaks_1883	18	.
chr1	243201484	243201603	snf5_peaks_1884	23	.
chr1	243417740	243417989	snf5_peaks_1885	17	.
chr1	243419362	243419548	snf5_peaks_1886	44	.
chr1	244210632	244211195	snf5_peaks_1887	16	.
chr1	244212945	244213064	snf5_peaks_1888	26	.
chr1	244614629	244615421	snf5_peaks_1889	15	.
chr1	244816037	244817095	snf5_peaks_1890	21	.
chr1	244996860	244996986	snf5_peaks_1891	25	.
chr1	244997583	244999244	snf5_peaks_1892	22	.
chr1	245002081	245002511	snf5_peaks_1893	17	.
chr1	245025636	245026796	snf5_peaks_1894	30	.
chr1	245027638	245028573	snf5_peaks_1895	29	.
chr1	245029137	245029478	snf5_peaks_1896	15	.
chr1	245032322	245032880	snf5_peaks_1897	15	.
chr1	245133105	245134532	snf5_peaks_1898	22	.
chr1	245208118	245209183	snf5_peaks_1899	17	.
chr1	245223919	245224190	snf5_peaks_1900	19	.
chr1	245270800	245271294	snf5_peaks_1901	15	.
chr1	246670451	246670662	snf5_peaks_1902	15	.
chr1	246729235	246729711	snf5_peaks_1903	29	.
chr1	246730225	246730471	snf5_peaks_1904	16	.
chr1	246745732	246746310	snf5_peaks_1905	22	.
chr1	246746812	246747310	snf5_peaks_1906	21	.
chr1	246750469	246751205	snf5_peaks_1907	15	.
chr1	246873054	246873519	snf5_peaks_1908	20	.
chr1	246887455	246888053	snf5_peaks_1909	17	.
chr1	246888977	246889105	snf5_peaks_1910	36	.
chr1	246963731	246964290	snf5_peaks_1911	18	.
chr1	247094285	247094575	snf5_peaks_1912	15	.
chr1	247267119	247267743	snf5_peaks_1913	17	.
chr1	247275335	247275724	snf5_peaks_1914	23	.
chr1	247276778	247277635	snf5_peaks_1915	16	.
chr1	247289760	247290594	snf5_peaks_1916	17	.
chr1	247333973	247334325	snf5_peaks_1917	17	.
chr1	247334861	247335201	snf5_peaks_1918	15	.
chr1	248840576	248840762	snf5_peaks_1919	32	.
chr1	249120337	249120642	snf5_peaks_1920	15	.
chr1	249132436	249132712	snf5_peaks_1921	29	.
chr1	249152817	249153651	snf5_peaks_1922	27	.
chr1	249157354	249157740	snf5_peaks_1923	15	.
chr1	249166885	249167159	snf5_peaks_1924	15	.
chr1	249167955	249168676	snf5_peaks_1925	27	.
chr1	249200203	249200667	snf5_peaks_1926	24	.
chr10	180382	180965	snf5_peaks_1927	20	.
chr10	181644	182160	snf5_peaks_1928	20	.
chr10	695703	696173	snf5_peaks_1929	24	.
chr10	976602	976926	snf5_peaks_1930	42	.
chr10	977919	978058	snf5_peaks_1931	15	.
chr10	978638	978923	snf5_peaks_1932	17	.
chr10	1016270	1017035	snf5_peaks_1933	18	.
chr10	1019941	1020746	snf5_peaks_1934	21	.
chr10	1034097	1034563	snf5_peaks_1935	33	.
chr10	1094104	1094223	snf5_peaks_1936	31	.
chr10	1094741	1096336	snf5_peaks_1937	25	.
chr10	1102271	1102700	snf5_peaks_1938	22	.
chr10	1103403	1103619	snf5_peaks_1939	17	.
chr10	3214400	3215457	snf5_peaks_1940	18	.
chr10	3818491	3819166	snf5_peaks_1941	15	.
chr10	3825704	3826148	snf5_peaks_1942	19	.
chr10	3826670	3829486	snf5_peaks_1943	30	.
chr10	3850134	3850374	snf5_peaks_1944	15	.
chr10	3852203	3853676	snf5_peaks_1945	28	.
chr10	3854285	3854575	snf5_peaks_1946	15	.
chr10	3893773	3894246	snf5_peaks_1947	15	.
chr10	3928755	3929358	snf5_peaks_1948	36	.
chr10	4981713	4982575	snf5_peaks_1949	19	.
chr10	4983350	4983975	snf5_peaks_1950	15	.
chr10	4989215	4990665	snf5_peaks_1951	26	.
chr10	4991236	4991814	snf5_peaks_1952	20	.
chr10	4999073	4999469	snf5_peaks_1953	21	.
chr10	5000444	5000736	snf5_peaks_1954	15	.
chr10	5005641	5005976	snf5_peaks_1955	14	.
chr10	5006684	5007185	snf5_peaks_1956	14	.
chr10	5008060	5009407	snf5_peaks_1957	16	.
chr10	5023861	5024376	snf5_peaks_1958	19	.
chr10	5050128	5050350	snf5_peaks_1959	15	.
chr10	5051651	5052008	snf5_peaks_1960	19	.
chr10	5112462	5114440	snf5_peaks_1961	31	.
chr10	5189069	5191529	snf5_peaks_1962	35	.
chr10	5285583	5285858	snf5_peaks_1963	16	.
chr10	5488347	5488962	snf5_peaks_1964	21	.
chr10	5490382	5490914	snf5_peaks_1965	21	.
chr10	5560422	5560541	snf5_peaks_1966	27	.
chr10	5570261	5570645	snf5_peaks_1967	27	.
chr10	5589961	5590938	snf5_peaks_1968	24	.
chr10	5701315	5701538	snf5_peaks_1969	19	.
chr10	5707830	5708317	snf5_peaks_1970	23	.
chr10	5726263	5726901	snf5_peaks_1971	16	.
chr10	5727472	5728009	snf5_peaks_1972	15	.
chr10	5734357	5735182	snf5_peaks_1973	19	.
chr10	5853599	5853956	snf5_peaks_1974	15	.
chr10	5854579	5856060	snf5_peaks_1975	28	.
chr10	5859187	5859887	snf5_peaks_1976	17	.
chr10	5894361	5894480	snf5_peaks_1977	20	.
chr10	5931119	5931247	snf5_peaks_1978	29	.
chr10	5931821	5932361	snf5_peaks_1979	26	.
chr10	6130823	6131925	snf5_peaks_1980	22	.
chr10	7582970	7583910	snf5_peaks_1981	28	.
chr10	7585111	7585475	snf5_peaks_1982	15	.
chr10	7728501	7729060	snf5_peaks_1983	21	.
chr10	7742159	7743394	snf5_peaks_1984	19	.
chr10	7744245	7744901	snf5_peaks_1985	27	.
chr10	7746049	7746195	snf5_peaks_1986	27	.
chr10	7748709	7749494	snf5_peaks_1987	19	.
chr10	7830227	7830685	snf5_peaks_1988	15	.
chr10	7950800	7951262	snf5_peaks_1989	15	.
chr10	7972165	7972284	snf5_peaks_1990	19	.
chr10	7974128	7975351	snf5_peaks_1991	18	.
chr10	7984736	7984905	snf5_peaks_1992	17	.
chr10	11644903	11645816	snf5_peaks_1993	21	.
chr10	11652703	11652984	snf5_peaks_1994	17	.
chr10	11653519	11653800	snf5_peaks_1995	20	.
chr10	11682148	11682386	snf5_peaks_1996	20	.
chr10	11741866	11742119	snf5_peaks_1997	22	.
chr10	11757894	11758356	snf5_peaks_1998	18	.
chr10	11773510	11773635	snf5_peaks_1999	24	.
[truncated: 18,718 more rows]
