# Supplementary material for: Genome-Wide Transcriptional Regulation Mediated by Biochemically Distinct SWI/SNF Complexes
Source: PLoS Genet. 2015 Dec 30;11(12):e1005748. doi: 10.1371/journal.pgen.1005748 (PMC4699898; doi:10.1371/journal.pgen.1005748)
Supplement: S5 Table — (CSV) [file pgen.1005748.s018.csv]

Label	ENCODE Name
ARID3A	Arid3anb100279IggrabAln
ATF3	Atf3V0416101Aln
BHLHE40_A	Bhlhe40cIggrabAln
BHLHE40_B	Bhlhe40V0416101Aln
BRCA1	Brca1a300IggrabAln
CEBPB	CebpbIggrabAln
CEBPD	Cebpdsc636V0416101Aln
CEBPZ	CebpzIggrabAln
CJUN	CjunIggrabAln
COREST	Corestsc30189IggrabAln
CREB1	Creb1sc240V0422111Aln
CTCF_B	Ctcfsc5916V0416101Aln
CTCF_A	CtcfStdAln
DNASE	DNase
ELF1	Elf1sc631V0416101Aln
EZH2	Ezh239875Aln
FOSL2	Fosl2V0416101Aln
FOXA1_A	Foxa1sc101058V0416101Aln
FOXA1_B	Foxa1sc6553V0416101Aln
GABP	GabpPcr2xAln
H2AZ	H2azStdAln
H3K04ME1	H3k04me1StdAln
H3K09ME3	H3k09me3Aln
H3K27AC	H3k27acStdAln
H3K27ME3	H3k27me3StdAln
H3K36ME3	H3k36me3StdAln
H3K4ME2	H3k4me2StdAln
H3K4ME3	H3k4me3StdAln
H3K79ME2	H3k79me2StdAln
H3K9AC	H3k9acStdAln
H4K20ME1	H4k20me1StdAln
HDAC2	Hdac2sc6296V0416101Aln
HNF4A	Hnf4asc8987V0416101Aln
HNF4G	Hnf4gsc6558V0416101Aln
IRF3	Irf3IggrabAln
JUND_A	JundIggrabAln
JUND_A_B	JundPcr1xAln
MAFF	Maffm8194IggrabAln
MAFK_A	Mafkab50322IggrabAln
MAFK_B	Mafksc477IggrabAln
MAX_A	MaxIggrabAln
MAX_B	MaxV0422111Aln
MAZ	Mazab85725IggrabAln
MBD4	Mbd4sc271530V0422111Aln
MXI1	Mxi1StdAln
MYBL2	Mybl2sc81192V0422111Aln
NFIC	Nficsc81335V0422111Aln
NR2F2	Nr2f2sc271940V0422111Aln
NRF1	Nrf1IggrabAln
NRSF	NrsfPcr2xAln
NRSF_H	NrsfV0416101Aln
P300_A	P300sc582IggrabAln
P300_B	P300V0416101Aln
POL2_A	Pol2IggrabAln
POL2_A_B	Pol2Pcr2xAln
POL2_AS2	Pol2s2IggrabAln
RAD21_A	Rad21IggrabAln
RAD21_B	Rad21V0416101Aln
RFX	Rfx5200401194IggrabAln
RXRA	RxraPcr1xAln
SIN3A	Sin3ak20Pcr1xAln
SMC3	Smc3ab9263IggrabAln
SP1	Sp1Pcr1xAln
SP2	Sp2V0422111Aln
SRF1	SrfV0416101Aln
TAF1	Taf1Pcr2xAln
TBP	TbpIggrabAln
TCF12	Tcf12Pcr1xAln
TCF7L2	Tcf7l2UcdAln
TEAD4	Tead4sc101184V0422111Aln
TR4	Tr4UcdAln
USF1	Usf1Pcr1xAln
USF2	Usf2IggrabAln
YY1	Yy1sc281V0416101Aln
ZBTB33	Zbtb33Pcr1xAln
ZEB1	Zeb1V0422111Aln
ZNF274	Znf274UcdAln
