# Supplementary material for: Genome-Wide Transcriptional Regulation Mediated by Biochemically Distinct SWI/SNF Complexes
Source: PLoS Genet. 2015 Dec 30;11(12):e1005748. doi: 10.1371/journal.pgen.1005748 (PMC4699898; doi:10.1371/journal.pgen.1005748)
Supplement: S6 Table — CSV file of all expressed genes and the transcriptional changes associated with each ARID at that gene and whether an ARID peak is assigned to that gene. (CSV) [file pgen.1005748.s019.csv]

Gene	ARID1A_peak	ARID1B_peak	ARID2_peak	ARID1A_Log2FC	ARID1A_padj	ARID1B_Log2FC	ARID1B_padj	ARID2_Log2FC	ARID2_padj
7SK	1	1	1	0.206045	NA	0.0419717	0.975533	0.669477	0.376732
A1BG	0	0	0	-0.301571	NA	-0.67457	0.422565	-0.916734	0.155949
A1CF	1	1	0	0.53441	0.389047	-0.167903	0.809034	-0.0915017	0.860872
A2M	0	0	0	-0.458797	0.543851	-0.247932	0.721873	0.129938	0.808071
A2M-AS1	0	0	0	0.259586	NA	-0.0894985	NA	-0.288613	NA
A4GALT	0	0	0	-0.928044	NA	-0.787811	0.365359	-0.42278	0.651529
AAAS	0	0	0	0.0399569	0.966067	-0.191063	0.677384	-0.365101	0.140055
AACS	1	0	0	-0.235765	0.75035	-0.215237	0.698362	-0.740209	0.00642252
AADAT	0	0	0	-0.142778	NA	0.0750136	0.945307	-0.111345	0.891437
AAED1	0	0	0	0.556897	0.518799	0.622499	0.328749	0.344352	0.515181
AAGAB	0	0	0	0.544244	0.709182	0.346205	0.721873	0.801141	0.212233
AAK1	1	1	0	-0.0119285	0.996652	1.09627	0.0728847	0.933622	0.057391
AAMDC	0	0	1	0.104971	0.953315	0.0578213	0.958731	0.765864	0.13302
AAMP	1	1	1	-0.269174	0.520855	0.000638248	0.999167	-0.297606	0.186932
AAR2	1	0	0	-0.0338127	0.974256	0.124118	0.802608	-0.032701	0.932305
AARS	1	1	1	-0.0877815	0.923801	0.452915	0.282802	0.149131	0.670634
AARS2	0	0	0	0.113218	0.901022	-0.518347	0.192938	-0.294497	0.316111
AARSD1	0	0	1	0.279032	NA	0.306916	0.777043	0.588171	0.459391
AASDH	1	0	1	0.239672	NA	0.283823	NA	0.345193	NA
AASDHPPT	0	0	1	0.0322555	0.985371	-1.01163	0.0742389	0.0367891	0.96288
AASS	0	0	0	0.806947	0.053184	-0.137114	0.843605	0.00698362	0.991009
AATF	1	0	1	-0.285892	0.775937	0.299799	0.650797	0.0928772	0.868989
AATK	0	0	0	-0.527195	0.664031	-0.139302	0.892269	-1.20181	0.0178093
AB019441.29	0	0	0	0.060249	0.959636	-0.311396	0.57802	-0.441152	0.197697
ABAT	1	1	1	-0.131999	0.912696	0.269602	0.664868	0.172674	0.704659
ABC7-42389800N19.1	1	1	1	-0.254453	0.789464	-0.359726	0.548061	-0.00457911	0.994185
ABCA1	0	0	0	1.21877	0.0013567	0.568497	0.293713	0.824156	0.0165439
ABCA2	0	0	0	-0.143878	0.934069	0.191572	0.833656	-0.500034	0.37212
ABCA3	0	1	0	-0.0467992	0.982585	1.3487	0.0173935	1.22393	0.00571158
ABCA4	0	0	1	-0.819191	NA	-0.665648	0.444904	1.00602	0.122774
ABCA5	1	1	0	-0.176081	NA	-1.37685	0.0679467	0.00215402	0.998613
ABCA7	1	0	1	-0.432745	0.788382	-0.102261	0.930937	-0.263004	0.745256
ABCB1	0	1	0	-0.346342	0.704477	0.29924	0.654419	0.656381	0.084483
ABCB10	1	0	1	0.275127	0.676719	0.516843	0.227586	-0.291285	0.365852
ABCB10P1	0	0	0	-0.578688	NA	-0.511512	NA	-0.649669	NA
ABCB4	1	0	1	0.0818879	0.953726	0.0559242	0.950241	0.120226	0.833428
ABCB6	1	1	0	0.139608	0.894059	-0.350902	0.494789	-1.01687	0.000186411
ABCB7	0	0	0	0.517769	0.557867	0.280178	0.717963	0.884248	0.0364879
ABCB8	0	0	1	0.0888511	0.935328	-0.400032	0.428912	0.40234	0.223842
ABCB9	1	0	1	-0.0143566	0.991042	-0.636318	0.191269	-0.54154	0.113524
ABCC1	0	0	0	-0.206255	0.85742	1.08949	0.0180637	0.739161	0.0377157
ABCC10	1	0	1	0.00491419	0.996811	-0.112252	0.842221	0.586293	0.01939
ABCC11	1	1	0	-0.0520719	0.983245	-0.690478	0.38427	0.716847	0.250455
ABCC2	1	1	1	0.588461	0.304024	0.705174	0.151124	0.923703	0.0041005
ABCC3	1	1	1	0.380892	0.563256	0.546186	0.262467	0.85924	0.00384336
ABCC4	1	0	0	0.929064	0.239329	0.20914	0.8238	0.88299	0.0898879
ABCC5	0	0	1	0.592122	0.304024	1.05933	0.0185412	0.692042	0.0446376
ABCC6	1	1	0	0.295303	0.696338	-0.929491	0.0247991	-0.990199	0.000473461
ABCC6P1	1	0	0	0.0973445	0.957802	-0.375836	0.649468	-0.67165	0.215596
ABCC6P2	1	1	1	0.0694648	NA	-0.780343	0.25494	-0.997561	0.0470629
ABCD1	0	0	0	-0.222771	0.730415	-0.413576	0.322843	0.216451	0.48594
ABCD3	1	1	1	0.707551	0.166195	0.62917	0.225085	0.696627	0.0465385
ABCD4	1	0	0	0.00652622	0.996713	-0.494255	0.299162	-0.478291	0.132922
ABCE1	0	0	0	0.384017	NA	0.345905	0.734293	0.418945	0.600803
ABCF1	1	1	1	-0.0485532	0.96098	-0.306689	0.496529	-0.13847	0.685257
ABCF2	1	0	0	0.0766206	0.946273	0.438147	0.374314	0.201208	0.602488
ABCF3	1	1	1	0.253527	0.49384	0.226462	0.508133	0.0882301	0.733201
ABCG2	0	1	1	1.12117	NA	1.0034	0.196015	0.571338	0.441775
ABCG5	0	0	0	0.550717	0.379395	-0.674061	0.187918	0.0653284	0.908662
ABCG8	0	1	0	0.878796	0.0889846	-0.379849	0.563282	-1.05152	0.00380483
ABHD10	1	0	1	0.244267	0.851485	0.875377	0.117352	0.269699	0.611657
ABHD11	0	0	1	-0.0752729	0.953676	-0.116046	0.880198	-0.887269	0.0089219
ABHD12	1	1	1	-0.0695503	0.951144	0.479461	0.32262	0.0365116	0.943885
ABHD13	0	0	0	0.0789739	NA	-0.0548908	0.960555	0.303141	0.618996
ABHD14A	1	0	1	-0.482397	0.493664	-0.883393	0.0690068	-0.347036	0.409774
ABHD14A-ACY1	0	0	0	0.102823	NA	-1.51767	0.0361137	-1.07303	0.114993
ABHD14B	1	0	1	0.112792	0.918393	-0.273585	0.64079	-0.373551	0.298129
ABHD15	0	0	1	0.627368	0.313029	-0.778241	0.133428	-0.20885	0.670595
ABHD16A	1	1	1	-0.425347	NA	0.398483	0.591503	-0.430394	0.410948
ABHD2	0	1	0	0.931378	0.000138261	1.24418	2.03289e-05	1.01614	1.07057e-06
ABHD3	0	0	0	-0.20894	0.854425	0.0710801	0.931551	-0.12116	0.815715
ABHD4	1	0	1	0.273168	0.671498	0.391522	0.387914	0.569741	0.0354834
ABHD5	1	0	1	0.760919	NA	0.243509	0.833837	1.15268	0.113029
ABHD6	1	0	1	0.640327	0.34174	-0.174116	0.823044	0.3271	0.488084
ABHD8	0	0	0	-0.415398	0.392525	-0.374806	0.405304	-0.31318	0.30335
ABI1	1	0	1	0.00629392	0.997143	0.377307	0.564928	0.351015	0.441187
ABI2	1	1	1	-0.173341	0.851485	0.647975	0.127328	0.613898	0.0339022
ABL1	1	1	1	0.119551	0.889399	-0.145416	0.776232	-0.843385	0.000161293
ABL2	1	0	0	0.2151	0.841494	1.10976	0.0139641	1.18054	0.000188545
ABLIM1	0	1	1	0.0461141	0.974601	0.912047	0.0437647	0.90071	0.00450172
ABLIM2	0	0	0	-0.778565	NA	-0.221027	NA	-0.281197	NA
ABLIM3	0	0	0	0.00184169	0.999086	2.01702	1.18557e-05	1.90739	9.04976e-08
ABR	0	0	0	-0.54724	0.475116	1.34424	0.00486183	1.29709	0.000255335
ABRACL	0	0	0	-0.605924	NA	-0.445844	NA	-0.327242	NA
ABT1	1	1	1	-0.263488	0.68313	-0.210545	0.685772	-0.21972	0.502186
ABTB1	0	0	0	-0.311989	0.799318	0.672831	0.293987	-0.123455	0.85278
ABTB2	0	1	1	-0.154215	0.854477	0.491546	0.233648	0.656557	0.00958966
AC000068.5	0	0	0	0.185795	NA	-0.172397	0.887985	-0.514262	0.547045
AC000089.3	0	0	0	-0.269355	NA	-0.632038	0.494789	-0.0826339	0.940805
AC000110.1	0	0	0	0.483054	NA	0.0740919	NA	0.781981	NA
AC002056.3	0	0	0	-0.0571452	NA	0.227232	0.800505	-0.127517	0.864183
AC002075.4	0	0	0	0.124995	NA	-0.0584285	NA	0.00439036	NA
AC002116.7	0	0	0	0.359745	NA	0.365879	0.740516	-0.245384	0.816527
AC002310.12	0	1	1	0.180924	NA	0.0959535	0.94326	0.0101672	0.993859
AC002310.7	0	0	0	0.632899	NA	0.468982	0.653847	-0.673413	0.435394
AC002398.5	0	0	0	-0.137046	NA	-0.141926	0.911288	-0.00515173	0.997455
AC002454.1	0	0	1	-0.171973	NA	0.0967526	NA	-0.647558	NA
AC002467.7	0	0	0	0.00228639	NA	0.0122373	0.992556	-0.446592	0.548709
AC002486.2	0	0	0	0.583116	NA	0.301001	NA	0.754764	NA
AC002519.6	0	0	0	-0.18152	NA	0.631101	0.499841	0.661213	0.439878
AC003665.1	0	0	0	0.569089	NA	0.640421	NA	1.34429	NA
AC003682.17	0	1	1	-0.746944	NA	-0.646848	0.496594	-0.626448	0.455066
AC004012.1	0	0	0	0.440752	NA	0.626122	NA	1.0772	NA
AC004014.4	0	0	0	-0.0478051	NA	-0.89325	0.142181	-0.297211	0.610991
AC004066.2	0	0	0	-0.348641	NA	-0.19657	NA	-0.433308	NA
AC004074.3	0	0	0	0.117674	NA	0.93309	0.118764	0.295068	0.617731
AC004129.7	0	0	0	0.446832	NA	0.0668094	NA	0.0219384	NA
AC004156.3	1	1	1	-0.0997401	NA	0.207792	NA	-0.279878	NA
AC004158.2	0	0	1	0.925754	NA	0.768396	0.403578	0.790054	0.335248
AC004166.7	1	1	1	0.0333439	NA	0.394838	0.698362	0.736844	0.315649
AC004381.6	1	1	1	0.146346	NA	0.117778	0.900351	-0.697906	0.160473
AC004386.4	0	0	0	0.60047	0.554415	0.237808	0.792663	0.778504	0.132345
AC004453.8	0	0	0	0.447728	0.643337	0.549795	0.39979	0.293914	0.587499
AC004463.6	1	0	1	-0.42012	0.790563	-0.575665	0.495846	-0.895901	0.142492
AC004466.1	0	0	0	0.0211492	NA	0.00583321	NA	-0.13437	NA
AC004478.2	0	0	0	0.876251	NA	0.343368	NA	0.74879	NA
AC004593.3	0	0	1	0.937644	NA	0.870944	NA	0.419272	NA
AC004797.1	0	0	0	-0.27786	NA	-0.546232	0.583478	-0.200772	0.854091
AC004840.8	0	0	0	0.219061	NA	1.14308	NA	0.211117	NA
AC004840.9	0	0	0	-0.751038	NA	-0.898991	0.260057	-0.25111	0.772666
AC004893.11	0	0	0	-0.145019	NA	-1.86795	0.00431905	-0.792996	0.231789
AC004899.3	0	0	0	-0.10509	NA	-0.381099	0.721873	-0.171462	0.878232
AC004941.5	0	0	0	0.20144	NA	0.00775929	0.995137	0.485918	0.601338
AC004951.5	0	0	0	0.483894	NA	0.888644	NA	0.554239	NA
AC004951.6	0	0	0	0.689404	NA	0.577427	NA	0.588447	NA
AC004967.7	0	0	0	-0.0441201	NA	-0.460615	0.6476	-0.55879	0.493098
AC004967.8	0	0	0	0.717076	NA	0.436725	0.67968	1.37413	0.0563427
AC004980.7	1	0	1	-0.284997	NA	-0.530666	0.432147	0.152605	0.806636
AC004987.9	0	0	0	-0.427989	0.589483	-0.817654	0.111804	-0.500819	0.220887
AC005003.1	1	0	1	0.217346	NA	-0.762442	0.321987	-0.428621	0.541535
AC005013.5	1	0	0	0.14587	NA	-0.279374	NA	0.310147	NA
AC005014.5	0	0	0	0.0307773	0.983877	0.0647736	0.936379	-0.0652246	0.909479
AC005034.3	0	0	0	0.727964	NA	0.499987	NA	1.19967	NA
AC005037.3	0	0	1	0.137127	NA	-0.284695	NA	-0.540016	NA
AC005041.17	1	1	1	-0.340008	NA	-0.635762	NA	-0.0807533	NA
AC005071.1	0	0	0	-0.0510429	NA	0.605233	NA	1.0684	NA
AC005076.5	0	0	0	-0.203514	NA	-0.771591	NA	-0.783929	NA
AC005077.12	0	0	1	1.14101	NA	1.95793	0.000586308	1.92199	3.16502e-05
AC005077.14	0	0	0	0.191199	0.858146	0.0739773	0.922819	0.659906	0.0491958
AC005102.1	0	0	0	-0.469534	NA	-0.207845	0.854648	-0.435457	0.600535
AC005152.2	0	1	1	-0.5142	NA	0.278848	NA	0.613644	NA
AC005154.6	1	0	0	0.552744	NA	-0.564635	0.447607	0.154193	0.830261
AC005154.7	0	0	0	-0.477209	NA	-0.373768	0.73552	0.230737	0.826305
AC005224.2	0	0	0	0.191629	NA	-0.815519	NA	-0.494883	NA
AC005229.7	0	0	0	0.0136843	NA	-0.0271148	0.983811	-0.314116	0.714257
AC005255.3	0	0	0	0.225702	NA	-0.12838	0.920425	0.435035	0.631117
AC005256.1	1	1	1	0.206349	NA	0.0936099	NA	0.357646	NA
AC005306.3	0	0	0	-0.10049	NA	-1.34584	0.0455242	-0.614121	0.338244
AC005329.7	0	0	0	-0.252663	0.867863	-1.89786	0.000251839	-1.70924	4.1077e-05
AC005336.4	0	0	0	0.269371	NA	0.362371	NA	0.252341	NA
AC005336.5	0	0	0	-0.289863	0.777743	-0.227703	0.757165	-0.0628756	0.918977
AC005351.1	0	1	0	0.11907	NA	0.250621	NA	0.495288	NA
AC005355.2	0	1	0	1.1239	NA	1.22799	0.102997	0.801305	0.266723
AC005391.3	0	0	0	-0.0516169	NA	-0.0828224	NA	-0.198685	NA
AC005517.3	0	0	0	0.174437	NA	-0.222615	NA	0.0990924	NA
AC005519.4	0	0	0	0.549198	NA	-0.18491	NA	-0.00125336	NA
AC005523.3	0	0	0	-0.163888	NA	-0.311948	NA	-0.458025	NA
AC005534.8	0	0	0	0.632753	NA	0.125557	NA	0.725383	NA
AC005534.9	0	0	0	-0.0897667	NA	-0.0791107	0.945765	-0.258148	0.742759
AC005540.3	0	0	1	0.43964	NA	1.15719	0.145253	0.0140178	0.991124
AC005562.1	0	0	0	-0.0792482	NA	-0.686582	0.426229	0.0878469	0.932156
AC005592.2	1	1	1	-0.192673	NA	0.813366	0.360123	1.44017	0.0350199
AC005682.5	1	1	0	0.718739	NA	0.460619	NA	1.00604	NA
AC005740.3	0	0	0	0.246194	NA	0.713625	NA	-0.221799	NA
AC005740.4	0	0	0	0.194941	NA	0.0470759	0.971225	-0.368659	0.630416
AC005775.2	1	0	1	-0.57743	NA	-0.890177	0.314128	-0.197134	0.854487
AC005785.2	0	1	0	0.119757	NA	0.332769	NA	-0.166917	NA
AC005789.11	0	0	0	-0.364264	NA	0.368749	0.719584	0.686631	0.405574
AC005795.1	0	0	0	-0.802626	NA	-0.338494	0.67968	0.00747439	0.99335
AC005795.2	0	0	0	0.179231	NA	-0.16069	NA	0.796098	NA
AC005822.1	0	0	0	-0.0966704	0.941599	-0.186998	0.792935	-0.587317	0.116256
AC005841.1	0	0	0	0.495511	NA	1.26376	NA	0.606115	NA
AC005884.1	0	0	0	-0.0458694	NA	-0.00184997	NA	0.117007	NA
AC005943.5	0	0	0	-0.708142	NA	0.0961594	NA	-0.0428173	NA
AC006024.4	0	0	0	-0.178883	NA	-0.665697	0.484591	-0.1133	0.922579
AC006026.10	0	0	0	0.14333	0.908192	0.305142	0.639657	0.266098	0.545828
AC006028.11	0	1	0	-0.284727	NA	-0.875601	NA	-0.357157	NA
AC006033.22	0	0	0	0.00583178	NA	0.347633	0.667738	-0.58848	0.277381
AC006116.17	1	0	0	-1.1443	NA	-1.01644	NA	-0.609737	NA
AC006132.1	0	0	0	-0.48018	NA	0.165868	0.889358	0.0185952	0.987609
AC006160.8	0	0	0	0.503568	NA	-0.328869	NA	0.161649	NA
AC006273.5	1	0	1	0.142686	NA	-0.403307	0.701346	0.0112838	0.992819
AC006273.7	1	0	0	-0.0859382	NA	0.14334	NA	-0.414084	NA
AC006465.3	0	0	0	-0.302901	0.741425	-1.00513	0.0333634	0.17074	0.72518
AC006465.4	0	0	0	-0.408969	NA	-0.290118	0.799189	-0.598679	0.499414
AC006483.5	1	1	0	-0.0169992	NA	0.188059	0.870334	1.43801	0.0396407
AC006486.1	1	0	1	0.0118279	NA	0.0317934	NA	0.187044	NA
AC006538.1	0	0	0	0.134718	NA	-0.607309	NA	-0.130209	NA
AC006539.2	0	0	0	-0.232234	NA	-0.907076	NA	-0.489907	NA
AC006942.4	0	0	0	-0.146446	NA	0.123536	NA	0.455884	NA
AC006978.6	0	0	0	0.317082	NA	-0.389667	0.712151	0.31663	0.732717
AC007014.1	0	0	0	0.349347	NA	0.0651364	NA	0.163762	NA
AC007040.7	0	0	0	-0.436945	NA	0.000551301	NA	0.498237	NA
AC007041.2	0	0	0	0.536263	NA	0.125564	0.922819	0.45324	0.630374
AC007099.1	0	1	0	0.786545	NA	1.00016	0.242133	1.09573	0.157279
AC007237.2	0	0	0	-0.300052	NA	-0.275926	0.811715	0.0393852	0.976225
AC007238.1	0	0	0	0.130029	0.9417	0.260393	0.766442	0.187752	0.785588
AC007246.3	0	1	1	1.07021	NA	0.213849	0.827866	0.85096	0.133554
AC007249.3	0	0	0	1.4289	NA	0.65427	NA	0.164714	NA
AC007255.7	1	0	0	0.390108	NA	0.616896	NA	0.273936	NA
AC007255.8	0	0	0	0.00133737	NA	0.150303	0.887985	-0.62504	0.319411
AC007272.2	0	0	0	-0.589453	NA	-0.365154	0.743118	-0.478773	0.605998
AC007277.3	0	0	0	-0.616153	NA	-0.757294	0.413748	-0.518984	0.567533
AC007283.4	0	0	0	0.56384	NA	-0.225822	NA	0.478998	NA
AC007283.5	0	0	0	-0.47441	NA	-0.493127	0.569873	-0.129072	0.884232
AC007285.6	0	0	1	-0.114503	NA	0.08902	NA	0.461273	NA
AC007292.3	0	0	0	-0.391055	NA	-0.867605	0.331722	-0.805788	0.321225
AC007292.6	0	0	0	0.41949	NA	0.153846	NA	0.102668	NA
AC007292.7	0	0	0	-0.723073	NA	-1.35358	0.0841345	-1.30561	0.0676815
AC007318.5	1	1	0	-0.155172	0.897225	0.460841	0.406489	0.0769942	0.88702
AC007319.1	1	1	1	-0.0706781	NA	-0.935262	0.282799	-0.504859	0.585778
AC007365.4	0	1	0	-0.336982	NA	-0.0203903	0.986199	-0.0957397	0.911941
AC007383.3	1	0	1	-0.110639	0.915399	-0.116223	0.850395	-0.14577	0.71367
AC007383.6	0	0	0	-0.632559	NA	-0.391042	NA	-0.24126	NA
AC007389.1	0	0	0	-0.937658	NA	-1.03307	0.220481	-0.831156	0.313731
AC007389.2	0	0	0	0.971884	NA	0.125178	0.921835	0.607919	0.492275
AC007389.4	0	0	0	-0.599042	0.63151	0.875975	0.227787	0.429327	0.528915
AC007390.5	1	0	1	-0.227125	NA	0.575393	0.402334	0.556952	0.265414
AC007405.2	1	1	1	0.11287	0.947231	-0.32635	0.681914	-0.534432	0.300374
AC007405.6	1	0	0	-0.218457	NA	0.459806	0.608301	0.684641	0.29097
AC007551.3	1	0	1	0.163242	NA	0.82779	0.355426	-0.065415	0.959942
AC007560.1	0	0	0	0.0632142	NA	-0.128293	0.915656	-1.29717	0.0443168
AC007773.2	1	0	0	0.722029	NA	0.595111	0.546643	0.830317	0.303327
AC007879.2	0	0	0	-0.241857	NA	-0.579974	NA	-0.107482	NA
AC007969.4	0	0	0	0.591212	NA	0.182498	NA	1.06039	NA
AC007969.5	0	0	0	-0.321781	0.601062	-0.503762	0.25738	-0.449584	0.134052
AC008155.1	1	1	1	0.103963	NA	-0.5701	NA	-0.480506	NA
AC008279.1	0	0	0	-0.647365	NA	-0.375227	NA	-0.400525	NA
AC008280.5	1	1	1	0.35064	NA	-0.108621	0.933591	0.266989	0.784335
AC008427.2	0	0	0	0.283838	NA	0.447301	NA	0.500201	NA
AC008440.10	1	1	0	0.481659	NA	0.700531	0.38707	-0.249437	0.758512
AC008753.3	0	0	0	-0.27606	0.906184	-0.513305	0.60332	-0.194481	0.846922
AC008982.2	0	0	0	0.496772	NA	-0.308858	NA	0.269043	NA
AC009005.2	0	0	1	0.0720789	NA	-0.244062	0.81781	-0.549943	0.450444
AC009061.1	0	0	0	-0.23259	NA	-0.710016	0.373972	-1.47009	0.00769401
AC009120.6	0	0	0	0.0685566	NA	0.298993	NA	0.101618	NA
AC009133.14	0	0	0	0.863926	NA	1.02782	NA	1.38978	NA
AC009166.5	1	0	1	-0.190126	NA	-0.98951	NA	-0.976288	NA
AC009274.6	0	0	0	-0.0201952	NA	-0.057572	0.9684	0.444082	0.629598
AC009299.3	0	0	0	0.168646	NA	-1.43916	0.0530616	0.499352	0.540243
AC009299.5	0	0	0	-0.880517	0.17629	0.77342	0.207766	0.351589	0.51441
AC009362.2	1	1	0	1.21408	0.101853	0.0759847	0.94665	1.39374	0.00699755
AC009403.2	1	1	1	0.2525	NA	-0.251429	0.756047	0.23028	0.691528
AC009404.2	0	0	0	-0.0740377	NA	0.0394652	0.975759	-0.330474	0.688308
AC009413.2	0	1	0	0.282689	NA	0.303009	0.787566	0.321777	0.736381
AC009487.6	0	1	0	-0.00477317	NA	0.493271	0.629552	0.34779	0.714705
AC009506.1	0	0	1	-0.0983716	NA	-0.0384528	0.978535	-0.132824	0.909417
AC009945.4	0	0	0	0.248747	NA	-0.24899	0.81803	0.14768	0.879944
AC009948.5	0	0	0	-0.0924027	NA	-0.0238704	NA	-0.0874218	NA
AC009948.7	0	0	0	-0.0563843	0.972327	-0.294878	0.658075	0.00885344	0.989476
AC009961.3	0	1	1	0.10561	NA	0.181289	NA	0.638498	NA
AC010127.4	0	1	1	0.664347	NA	-0.280143	NA	0.56497	NA
AC010150.1	0	0	0	0.487483	NA	-0.191524	NA	-0.193883	NA
AC010240.2	0	0	0	1.45623	NA	1.26313	0.102589	1.43115	0.0324905
AC010240.3	0	0	0	-0.387714	NA	-0.334743	0.759453	0.107489	0.92806
AC010336.1	0	0	0	1.05543	NA	1.06199	0.176881	0.587333	0.447224
AC010492.2	0	0	0	0.3007	NA	-0.389959	NA	0.183967	NA
AC010522.1	0	0	0	-0.862216	NA	-0.805914	0.227266	-0.367555	0.544657
AC010525.6	0	0	0	0.642393	NA	1.05067	NA	0.88502	NA
AC010525.7	0	0	0	-0.0673114	NA	-0.165609	NA	0.305839	NA
AC010536.1	1	0	0	-0.204305	NA	-0.901814	0.184599	-0.88181	0.101282
AC010642.1	0	0	0	-0.400822	NA	-1.01545	0.235457	0.0133213	0.992111
AC010733.5	0	0	0	0.334367	NA	-0.171367	NA	0.310062	NA
AC010761.6	1	0	0	-0.868437	NA	-0.627649	NA	-0.543725	NA
AC010878.3	0	0	0	0.296413	NA	-0.153416	0.894478	0.276206	0.745192
AC010883.5	0	0	0	0.428077	NA	0.198842	NA	0.0565755	NA
AC010894.4	0	0	0	0.480434	NA	0.067623	0.960605	-0.349428	0.689913
AC010904.1	0	0	0	-0.342296	NA	-1.81699	0.00381157	-0.279846	0.71367
AC010982.1	1	1	1	-0.514862	NA	-0.131856	0.919307	0.0484667	0.969914
AC011242.6	0	0	0	0.905193	NA	0.891024	NA	0.332633	NA
AC011290.5	0	0	0	-0.180002	NA	-0.415426	NA	0.375267	NA
AC011742.3	0	0	0	0.840981	NA	0.309535	NA	0.623724	NA
AC011747.6	1	1	1	0.0129465	NA	0.0311837	NA	0.207375	NA
AC011747.7	1	1	1	0.00863186	NA	0.173301	0.88312	0.363052	0.667827
AC011899.9	0	0	0	0.0576894	NA	-1.24076	0.115091	-1.1458	0.1044
AC011933.2	0	0	0	1.15834	NA	1.06085	NA	0.732169	NA
AC011998.4	0	0	0	0.101873	NA	-0.109625	0.934287	0.0542054	0.967416
AC012065.7	1	1	0	0.635881	NA	0.302525	0.786745	-0.410453	0.650764
AC012066.1	1	0	0	0.0159672	0.991686	0.281269	0.69392	0.0471074	0.942227
AC012123.1	0	0	0	-0.0430721	NA	0.76084	0.28584	-0.0363948	0.969513
AC012146.7	1	0	1	0.477271	NA	-0.100583	0.940769	0.41274	0.661983
AC012307.3	0	0	0	-0.1407	0.903796	-0.283599	0.652777	-0.299731	0.457808
AC012314.8	0	0	0	-0.109123	NA	-0.16522	NA	-0.156959	NA
AC012354.8	0	0	0	0.804852	NA	0.204499	0.857181	0.304312	0.731692
AC012360.4	0	0	0	0.111684	NA	-0.374091	NA	0.00490734	NA
AC012487.2	1	1	0	-0.0657833	NA	-0.0289885	0.983811	0.157199	0.891707
AC012493.1	0	0	0	-0.444042	NA	-0.287769	NA	-0.07763	NA
AC012512.1	0	0	0	0.349014	NA	0.0654828	0.963091	0.282604	0.768667
AC013449.1	1	0	0	-0.269411	0.724951	-0.687008	0.115091	-0.445842	0.173126
AC013470.6	0	0	0	0.0885116	NA	-0.580383	NA	0.315428	NA
AC015977.5	0	0	0	-0.123832	NA	-0.271707	NA	-0.148197	NA
AC016292.3	0	0	0	0.734993	NA	1.03368	0.19635	1.24646	0.0597567
AC016405.1	0	0	0	0.136478	NA	0.468503	0.6476	-0.096858	0.932305
AC016586.1	1	1	1	-0.53375	NA	0.298967	0.794461	-0.0599009	0.963129
AC016629.8	1	0	1	0.770656	NA	0.635492	0.468816	0.398127	0.620565
AC016683.6	0	1	0	-0.0484463	NA	0.823832	0.366174	0.524789	0.559996
AC016700.3	1	1	1	-0.559005	NA	0.240956	NA	0.424059	NA
AC016700.5	1	1	1	-0.356874	NA	-0.708518	NA	-0.981003	NA
AC016712.2	0	0	0	0.206267	NA	0.138365	0.904523	-0.143348	0.880051
AC016722.1	0	0	0	-0.0471541	NA	-0.0235428	NA	0.677867	NA
AC016722.2	0	0	0	0.216109	NA	1.44502	0.0507419	0.198408	0.843273
AC016725.4	0	1	0	-0.0506976	NA	-0.39704	0.699538	-0.199144	0.837409
AC016732.2	0	0	0	0.340244	NA	1.59045	0.0150165	0.706271	0.283385
AC016734.2	0	0	0	0.395675	0.851485	-0.259536	0.817367	0.175222	0.863542
AC016735.2	0	0	0	-0.897126	0.246962	0.0920723	0.928855	0.661154	0.213796
AC016739.2	0	0	0	-0.0255499	0.975683	-0.252926	0.467826	-0.331765	0.101164
AC016747.3	1	0	0	0.276484	0.781688	0.1177	0.882529	0.571887	0.139434
AC016773.1	0	0	0	0.207664	NA	0.599428	0.499841	-0.602031	0.418209
AC016831.7	0	0	0	0.234077	0.865432	0.285605	0.711236	1.25017	0.00135639
AC017028.1	0	0	0	-0.815207	NA	-0.601225	NA	-0.56537	NA
AC017074.2	0	0	0	-0.0188108	NA	-0.504975	0.623916	0.108095	0.927023
AC017099.3	1	0	0	1.15912	NA	0.912555	NA	1.13328	NA
AC017116.8	1	1	0	-0.730926	NA	0.386838	0.703114	0.385823	0.645396
AC018634.9	0	0	0	-0.202331	NA	-0.179893	NA	-0.451848	NA
AC018642.1	0	0	1	0.0357914	NA	-0.422307	0.664913	1.10698	0.0809685
AC018735.1	0	0	0	0.917693	NA	0.899596	0.300572	0.541183	0.534065
AC018737.1	1	1	0	-0.203751	0.894126	-0.386547	0.605617	-0.160884	0.801974
AC018737.6	0	0	0	-0.635939	NA	-0.398548	NA	-0.767631	NA
AC018755.15	0	0	0	-0.574153	NA	-1.06923	NA	-0.598903	NA
AC018755.16	0	0	0	0.163371	NA	0.357726	NA	0.14202	NA
AC018766.4	0	0	0	-0.678211	NA	-0.461596	0.660246	-0.53969	0.545828
AC018766.5	0	0	0	-0.243952	NA	0.566181	0.535663	0.0946311	0.927842
AC018804.6	0	0	0	0.709374	NA	0.51716	0.610064	0.468924	0.606879
AC018804.7	0	0	0	-0.162414	0.889399	0.193164	0.770107	-0.24124	0.567533
AC018865.5	0	0	0	0.112114	NA	-0.396988	0.695457	-0.355949	0.678179
AC018865.8	0	1	0	-0.11681	NA	-1.63426	0.016535	-0.325154	0.690847
AC019097.7	0	0	0	0.574632	NA	0.134384	0.917317	0.53809	0.545828
AC019109.1	1	1	0	-0.309787	NA	-0.66706	0.479374	-0.217277	0.832331
AC019178.1	0	0	0	0.538334	0.518799	0.857795	0.129873	-0.0332921	0.964694
AC019181.2	1	1	1	1.23505	NA	0.76206	NA	1.13469	NA
AC019181.3	0	0	0	-0.192809	NA	-0.43037	NA	-0.324307	NA
AC020907.6	0	0	1	0.116018	NA	0.464578	NA	0.422284	NA
AC020947.2	0	0	0	0.295012	0.847584	-0.719269	0.300466	0.147127	0.840381
AC020956.1	0	0	0	-0.205517	NA	-1.04511	NA	-0.890494	NA
AC021016.6	0	0	0	-0.454914	NA	0.353005	NA	0.164958	NA
AC021016.7	0	0	0	0.198746	0.865432	-0.000384372	0.999633	0.0313435	0.961415
AC021021.1	0	0	0	0.136808	NA	0.0602317	0.966118	-0.135684	0.897941
AC021188.4	0	0	0	0.117265	NA	0.480685	NA	0.683733	NA
AC021218.2	1	1	0	0.298229	0.765796	0.81843	0.113237	1.07644	0.00179389
AC022007.5	0	0	1	0.666438	NA	0.761387	0.412265	0.466213	0.617775
AC022182.2	0	0	0	0.218103	0.889399	-0.388818	0.611067	-0.861866	0.0635656
AC022210.2	1	0	0	-0.0811117	NA	-0.166903	NA	-0.487682	NA
AC022400.2	0	0	0	-0.552161	NA	-0.814154	0.371291	-0.926051	0.249513
AC022431.1	0	0	0	-0.581172	NA	0.12708	0.921816	-0.14456	0.900347
AC022532.1	0	0	0	0.317411	NA	0.114091	NA	0.251688	NA
AC022816.2	1	1	1	0.290906	NA	-0.923896	0.267101	-0.242848	0.797173
AC023490.1	1	1	1	-0.32805	NA	-0.462275	0.649468	-0.203505	0.840057
AC024560.3	1	1	1	0.418131	NA	0.224008	0.77011	0.217163	0.67725
AC024940.1	1	0	0	-0.0626442	NA	-0.292709	NA	-0.309331	NA
AC025171.1	0	1	1	0.116726	NA	-0.991504	0.115771	-0.0613508	0.939669
AC025335.1	0	0	0	0.433582	NA	0.783391	0.366926	0.791858	0.282545
AC026271.5	0	0	0	-0.746341	NA	-0.153621	0.887025	-0.717888	0.252491
AC026471.6	0	0	0	-0.76774	NA	-0.179261	0.885745	-0.983873	0.197377
AC026740.1	0	0	0	-0.126489	NA	-0.764441	0.40619	-0.923459	0.241689
AC027307.3	0	0	0	-0.104352	NA	-0.892514	0.312196	-0.865655	0.277381
AC027612.1	0	0	0	0.125072	NA	-0.051283	0.97024	-0.323247	0.705325
AC027612.6	1	1	1	-0.419742	0.712207	0.891805	0.141134	0.44299	0.40473
AC027763.2	0	0	0	0.415971	NA	-0.0297652	0.979432	0.409684	0.525987
AC034193.5	1	0	0	-0.412273	NA	-0.812985	0.319395	-1.32899	0.030619
AC034220.3	0	0	1	-0.243704	NA	-1.41592	0.0569725	0.385256	0.655108
AC046143.3	0	0	0	-0.493917	NA	0.0862122	NA	-0.371503	NA
AC046143.7	1	1	0	-0.404683	NA	0.0577912	0.968181	-0.00458655	0.997525
AC051649.6	0	0	1	0.219902	NA	0.516964	0.591212	-0.400616	0.640739
AC055811.5	0	0	0	-0.13626	NA	-0.318866	NA	-0.00978182	NA
AC058791.1	1	1	1	0.0552161	NA	0.832725	NA	0.747009	NA
AC058791.2	1	1	1	0.278822	NA	0.247889	0.698133	1.16625	0.000141434
AC062017.1	0	0	1	-0.520893	NA	-0.700755	0.457307	-1.10836	0.151036
AC062029.1	1	0	1	0.348197	NA	-0.164405	0.896438	-0.0391224	0.976225
AC064836.3	0	0	0	-0.513464	NA	-0.591583	NA	-0.679093	NA
AC064850.4	0	0	0	0.261261	NA	1.92375	0.000126009	-0.174353	0.778043
AC064872.1	0	0	0	0.28666	NA	0.236083	0.842548	0.772294	0.351572
AC066692.5	0	0	0	0.822836	NA	-0.284885	0.802551	0.754171	0.359628
AC067945.3	0	0	0	0.590198	NA	0.634857	0.501639	0.829509	0.28258
AC068039.4	0	1	0	0.786843	NA	0.865277	NA	0.668138	NA
AC068042.1	0	0	1	0.0743147	NA	-0.457878	NA	0.36763	NA
AC068137.13	0	0	0	-0.195494	0.858705	0.133168	0.848885	-0.367592	0.35056
AC068282.3	0	0	0	0.200441	NA	-0.11874	0.909983	0.271329	0.702517
AC068491.1	1	0	1	-0.120892	0.943064	1.7442	0.000725765	0.677017	0.162447
AC068538.2	0	0	0	-0.334304	NA	0.0780615	NA	0.528488	NA
AC068580.5	0	0	0	-0.404601	NA	-0.908442	NA	-0.93154	NA
AC068657.2	0	0	0	0.756029	NA	0.789688	NA	0.486827	NA
AC068831.6	0	0	0	-0.455635	NA	-0.465206	NA	-0.70444	NA
AC068831.8	0	0	0	-0.116449	NA	-0.593425	NA	-0.202484	NA
AC069213.1	1	1	1	-0.494543	NA	0.0207384	NA	-0.276175	NA
AC069513.3	0	0	0	0.101409	0.918393	-0.359104	0.477265	-0.224779	0.530685
AC073043.2	0	0	0	0.995499	NA	0.0530842	NA	0.255854	NA
AC073046.25	1	0	1	-0.27541	NA	-0.923429	0.235138	-0.481899	0.514908
AC073063.10	0	0	0	0.284885	NA	-0.100632	0.939867	0.562654	0.509807
AC073150.4	0	0	0	-0.0384624	0.972886	0.071588	0.904378	0.0960406	0.796256
AC073150.6	0	0	0	-0.542	NA	-0.0511392	0.96266	-0.112342	0.876157
AC073271.1	0	0	0	1.2291	NA	0.748402	0.413456	1.15765	0.129688
AC073283.4	0	0	1	-0.177675	NA	-0.855976	0.339639	-0.574804	0.517194
AC073310.4	0	0	0	0.689036	NA	0.242782	NA	0.936683	NA
AC073343.11	0	0	0	-0.693878	NA	-1.25534	NA	-0.43338	NA
AC073346.2	0	0	0	0.592806	NA	0.291879	NA	1.36356	NA
AC073465.1	0	0	0	0.356446	NA	0.793498	0.296963	0.807795	0.183227
AC073621.2	0	0	0	-0.168046	NA	1.00747	0.209774	0.805246	0.314862
AC073624.1	1	1	1	-0.0156247	NA	-0.338801	0.75104	0.361445	0.678699
AC073869.1	0	0	0	-0.839299	NA	-1.10271	NA	-0.591655	NA
AC073869.20	0	0	0	-0.674282	0.234292	0.415419	0.490656	-0.597254	0.116024
AC073871.2	0	0	0	0.0377299	NA	-0.500887	NA	-0.234157	NA
AC073958.2	0	0	0	0.148716	NA	0.923882	0.25627	0.407598	0.62439
AC074019.2	0	0	0	-0.40179	NA	-1.15343	0.105992	-0.458964	0.52318
AC074117.10	0	1	0	0.219532	0.906468	-1.0312	0.132108	0.0692027	0.938793
AC074138.3	0	0	0	0.315592	NA	0.0916081	NA	0.618687	NA
AC074182.1	0	0	0	-0.0156568	NA	-0.297549	0.794615	-0.0714435	0.955277
AC074183.4	1	0	0	-0.210012	0.901022	-0.769717	0.247027	-1.71244	7.61307e-05
AC074212.3	0	0	0	0.169144	NA	-0.0675634	NA	0.108635	NA
AC074212.5	1	0	0	0.0398005	NA	-0.614884	0.405496	-1.47559	0.00201723
AC074212.6	1	0	1	0.60683	NA	0.501638	NA	0.370242	NA
AC074286.1	0	0	0	1.28064	NA	1.74433	0.0179644	1.8899	0.00461463
AC074389.9	0	0	0	-0.34558	NA	-1.01946	0.125827	-2.02299	3.01659e-05
AC074391.1	1	1	1	-0.573792	NA	-0.209938	NA	-0.417707	NA
AC078899.1	0	0	0	-0.0807931	NA	0.221303	0.845089	0.667675	0.382428
AC079145.4	0	0	0	-0.303908	NA	-0.37806	NA	-0.41829	NA
AC079210.1	0	0	0	0.0594767	NA	-0.402542	NA	0.102603	NA
AC079250.1	0	0	0	-0.498097	NA	-1.47983	NA	-0.958436	NA
AC079305.10	1	0	0	-0.66889	NA	-0.104881	0.93709	-0.559843	0.524771
AC079305.5	1	0	0	-0.488576	NA	-0.586286	NA	-0.641249	NA
AC079354.4	0	0	0	-0.28219	NA	-0.138107	0.885745	-0.526794	0.330175
AC079780.3	0	0	0	1.1561	NA	0.227139	NA	0.234727	NA
AC079922.3	1	0	1	-0.346126	NA	-0.339266	0.75321	-0.0444358	0.970132
AC079949.1	0	0	0	-0.967282	NA	0.479408	0.641493	-0.865667	0.287587
AC080125.1	0	0	0	-0.1197	NA	-0.542468	NA	-0.313554	NA
AC083843.1	0	0	0	0.236347	NA	-0.180851	0.883664	0.527949	0.536529
AC083862.6	0	0	0	-0.198148	NA	-0.293911	0.794785	0.322395	0.746085
AC083873.4	0	0	0	0.218152	NA	0.663744	0.478762	0.538057	0.525987
AC083899.3	0	0	0	-0.308508	NA	-0.282148	NA	-0.269467	NA
AC083949.1	1	1	1	1.4086	NA	0.0271328	NA	-0.104927	NA
AC084018.1	1	0	0	0.00828092	0.996652	-0.719005	0.186208	-0.517625	0.209174
AC084854.4	0	0	0	0.715293	NA	-0.100172	NA	0.878144	NA
AC087294.2	0	0	0	0.3499	NA	0.212272	NA	-0.126387	NA
AC087499.5	0	0	0	-0.54003	0.351158	-0.371309	0.508691	-0.255491	0.531922
AC090286.2	0	0	0	-0.972189	NA	-0.824752	NA	-0.894014	NA
AC090587.2	0	0	0	0.205983	NA	0.269085	0.817688	-0.47161	0.610778
AC090587.4	0	0	0	0.123911	NA	0.318164	NA	0.312301	NA
AC090587.5	1	1	1	-0.150031	NA	-0.182781	NA	0.293854	NA
AC090602.1	0	0	0	0.191465	NA	-0.104524	0.927235	-0.349156	0.640739
AC090616.2	0	0	1	-0.376882	NA	0.00912748	NA	-0.396546	NA
AC090945.1	0	0	0	-0.768864	NA	-0.59454	0.463423	-0.348027	0.623329
AC091133.1	0	0	0	0.95945	NA	0.109395	NA	1.15479	NA
AC091492.2	0	0	0	0.426481	NA	0.39301	NA	0.297376	NA
AC091654.7	0	0	0	0.155202	NA	-0.0810639	NA	0.28721	NA
AC091729.9	1	0	0	0.0157075	0.99627	-0.481179	0.583628	-0.294875	0.700644
AC092106.1	0	0	0	0.257611	NA	-0.0463885	0.968744	-0.0696938	0.934738
AC092159.2	0	0	0	-0.167944	NA	-0.306941	NA	-0.00301585	NA
AC092171.1	1	1	1	-0.514734	NA	-1.29748	0.0336447	-0.827638	0.116276
AC092295.7	0	0	1	-0.315408	NA	-0.100133	0.940967	0.0113298	0.99335
AC092431.1	1	0	0	1.18367	NA	0.69597	NA	1.72629	NA
AC092614.2	1	0	0	0.414959	NA	0.390485	NA	0.520644	NA
AC092638.2	0	0	0	0.190987	NA	0.235721	NA	0.63194	NA
AC092642.1	0	0	0	0.414467	NA	-0.0591321	NA	0.325349	NA
AC092653.5	0	0	0	0.222359	NA	-0.174852	NA	-0.289166	NA
AC092661.2	0	0	0	-0.3478	NA	-0.173801	0.888748	0.244235	0.809652
AC092664.1	0	0	0	0.418413	NA	0.986877	0.185816	1.27548	0.0274538
AC093106.4	0	0	0	-0.400648	NA	-0.449116	0.581735	-0.274082	0.683858
AC093106.5	0	0	0	0.642234	NA	1.3641	0.034986	1.017	0.0695577
AC093106.7	0	0	0	0.214316	NA	-0.388149	0.698362	-0.0558304	0.960638
AC093142.2	0	0	0	0.49938	NA	-0.237872	NA	0.0891032	NA
AC093323.1	0	0	0	-0.575245	NA	-0.376975	NA	-0.336801	NA
AC093323.3	0	0	0	-0.0110777	0.993725	-0.457303	0.357241	-0.562818	0.0743129
AC093375.1	0	0	0	0.166672	NA	-0.23424	NA	0.477825	NA
AC093388.3	0	0	0	-0.0216693	NA	0.542484	NA	-0.237686	NA
AC093391.2	1	0	0	-0.314834	NA	0.288383	0.799894	0.00760987	0.995561
AC093415.2	0	0	0	-0.543542	NA	-0.565724	0.564346	0.348288	0.708785
AC093484.4	0	0	0	-0.173759	NA	0.604166	NA	0.0528525	NA
AC093616.4	0	0	0	1.20154	NA	0.885449	NA	0.947194	NA
AC093642.5	1	0	0	0.162733	NA	0.0806667	0.95277	-0.361355	0.711243
AC093662.5	1	0	0	0.407765	NA	-0.139966	NA	0.104988	NA
AC093673.5	1	0	0	-0.259967	0.811037	0.885088	0.0966796	0.80536	0.0320659
AC093724.2	0	0	0	-0.130701	0.918393	-0.579477	0.297203	-0.912759	0.00957275
AC093726.6	0	0	0	-0.0186732	NA	-0.363986	0.717234	-0.0120407	0.99127
AC093734.13	0	0	0	-0.530964	0.573522	-1.20301	0.0321727	-0.395656	0.465205
AC093818.1	0	0	1	-0.324851	NA	-0.244955	NA	-0.533481	NA
AC093838.4	0	0	0	-0.280722	0.676529	0.0410702	0.95277	-0.41432	0.171671
AC095067.1	1	1	1	0.991301	NA	-0.193011	NA	-0.43354	NA
AC096574.4	0	0	0	0.659562	NA	0.41747	0.678238	0.555566	0.477051
AC096582.1	0	0	0	-0.63438	NA	-0.290326	NA	-0.381569	NA
AC096591.1	0	0	0	0.0286367	NA	0.12453	0.921539	-0.415508	0.642169
AC096649.2	0	0	0	0.058834	NA	-0.246957	NA	-0.889569	NA
AC096664.1	0	0	0	0.178088	0.916432	-0.75445	0.269577	0.100581	0.897483
AC096664.2	0	0	0	0.281176	NA	-0.212566	0.85616	0.147293	0.891707
AC096772.6	1	1	1	-0.85136	NA	-0.470977	NA	0.157055	NA
AC097359.1	0	1	1	0.380038	NA	0.293759	0.773826	-0.181201	0.840381
AC097523.1	0	0	0	0.457645	NA	0.0159379	NA	0.679571	NA
AC097523.2	0	0	0	-0.421693	0.520735	0.0202945	0.980274	-0.838719	0.00700035
AC097523.3	0	0	0	1.11032	NA	1.4762	0.0117616	0.499263	0.385547
AC097533.1	0	0	0	-0.0704553	NA	-0.647793	0.401548	-0.071033	0.93786
AC097658.1	0	1	0	-0.00648737	NA	-0.337618	NA	-0.705865	NA
AC097662.2	0	0	0	0.39225	NA	0.0559196	NA	-0.113446	NA
AC097711.1	0	0	0	0.424947	NA	0.364987	0.741871	0.232698	0.827169
AC097721.2	1	1	1	-0.400785	NA	0.102643	0.938982	-0.508459	0.571654
AC098614.2	0	0	0	-1.03563	0.00234424	0.104843	0.879359	-0.19089	0.636416
AC098617.1	0	1	0	0.228327	NA	0.490217	NA	0.480274	NA
AC098828.2	0	0	0	0.445847	NA	1.31903	0.0940744	2.34477	0.000403602
AC098828.3	0	1	0	0.309867	NA	-0.123502	0.924304	0.448984	0.623035
AC098831.4	0	0	0	0.0259186	NA	-0.889358	0.133428	-0.0742601	0.920414
AC099344.2	1	1	1	0.612033	0.111209	0.467283	0.302556	1.38523	5.42384e-09
AC099522.2	0	0	0	-0.352836	NA	0.907498	0.187404	0.0902492	0.91622
AC099535.4	0	0	0	-0.0174721	0.993536	0.794692	0.21592	0.109526	0.879023
AC099668.5	0	0	0	-0.0132971	NA	-0.115944	NA	-0.441395	NA
AC099684.1	0	0	0	-0.0432511	NA	-0.567451	NA	-0.455879	NA
AC099850.1	0	0	0	0.464704	NA	-0.329434	NA	0.0402179	NA
AC103801.2	0	0	0	-0.185684	NA	-0.921347	0.284075	-0.544399	0.546968
AC103965.1	0	0	0	-0.480154	NA	-0.734017	0.43128	-0.353097	0.715756
AC104135.2	0	0	0	-1.37351	NA	-1.05812	0.167579	-0.106485	0.916381
AC104135.3	0	0	0	-0.845483	NA	-0.14308	NA	0.133865	NA
AC104135.4	0	0	0	-0.972832	NA	-0.351764	0.753339	-0.0436373	0.972851
AC104297.1	0	0	0	-0.468314	NA	-0.658898	0.340536	-0.664168	0.199996
AC104306.1	0	0	0	0.0459784	0.985799	0.285113	0.789003	-0.12487	0.902383
AC104389.32	0	0	0	0.469739	NA	-0.298365	0.794461	-0.141163	0.902514
AC104651.2	0	0	0	-0.847016	NA	-0.279618	0.805078	-1.07259	0.148603
AC104667.3	0	1	0	0.164405	NA	0.569652	0.568738	0.0312367	0.98098
AC104801.1	0	1	0	0.697273	NA	0.397337	NA	1.35895	NA
AC104809.4	0	1	0	0.0921873	NA	-0.287275	0.767108	-1.01937	0.078533
AC104841.2	0	1	1	0.329957	NA	1.0607	0.139848	0.86739	0.162412
AC105020.1	0	0	0	0.352826	NA	0.115795	NA	0.168128	NA
AC105344.2	0	0	0	0.514149	NA	0.257166	NA	0.536338	NA
AC105399.2	0	0	0	-0.0901498	0.966928	0.100916	0.926496	-0.208232	0.785532
AC105760.2	0	0	0	0.276894	NA	0.226004	0.846018	0.232802	0.815512
AC106722.1	0	0	1	-0.402234	NA	-0.94337	NA	-0.435307	NA
AC106875.1	0	0	0	-0.790149	NA	0.119105	0.893296	-0.602727	0.182894
AC106876.2	1	0	1	-0.451762	NA	1.55974	0.0207944	1.00372	0.112871
AC108059.1	0	0	0	0.412109	NA	0.0707166	NA	0.458781	NA
AC108463.3	0	0	0	0.0504667	NA	-0.0897288	0.94665	0.445198	0.637581
AC108488.3	1	0	1	0.143193	0.902817	0.0633938	0.934743	-0.105477	0.828682
AC108488.4	1	0	0	0.0389123	NA	-0.392577	0.687284	-0.439569	0.567806
AC109631.1	0	0	0	0.139032	NA	-0.176638	0.884086	-0.0589245	0.960638
AC110771.1	1	0	1	0.529858	NA	-0.112689	NA	0.280012	NA
AC111186.1	1	1	1	-0.154175	NA	-0.234415	NA	-0.389684	NA
AC113189.5	0	0	1	0.215309	NA	-0.500872	0.592642	-0.715775	0.310407
AC114730.3	0	0	0	0.0201692	NA	-0.650022	0.457329	-0.900023	0.183438
AC114730.8	0	0	0	1.22348	NA	-0.230101	NA	-0.205354	NA
AC114755.3	0	0	0	-0.0274658	0.985105	0.847592	0.0913437	0.0484795	0.935504
AC114772.1	0	0	0	0.0338712	0.986553	0.606306	0.412916	0.797314	0.131385
AC115617.2	0	0	0	0.032763	NA	-0.872723	0.327794	0.133816	0.908979
AC115618.1	0	0	0	-0.590373	NA	-0.339404	NA	-0.363841	NA
AC117395.1	1	0	0	-0.137832	NA	-0.441888	0.642429	-0.150566	0.872804
AC117947.1	0	0	0	-0.355202	NA	-0.62568	0.433427	-1.30215	0.0178936
AC125232.1	1	1	1	-0.198269	0.912615	-0.553001	0.467402	-0.673512	0.225361
AC125238.2	1	1	1	0.0391158	0.986229	0.00595269	0.995824	-0.00701448	0.994474
AC125238.4	0	0	0	-0.228978	NA	-0.0830293	NA	0.20286	NA
AC127496.1	0	0	0	-0.289969	NA	0.0984173	0.941468	0.264956	0.799447
AC129492.6	0	0	0	-0.0551532	NA	-0.304351	0.77612	-0.485225	0.549877
AC130352.1	1	1	1	0.066846	NA	0.189832	0.81803	0.266006	0.630786
AC132192.1	0	0	0	0.132257	NA	-0.352546	0.749184	-0.0648769	0.960443
AC132872.1	0	0	0	-0.14585	NA	2.06911	0.0039624	0.711018	0.401962
AC132872.2	0	0	0	0.128056	NA	1.05558	NA	0.212324	NA
AC133528.2	0	0	0	0.273238	0.790662	-0.101662	0.902028	0.07477	0.901917
AC133919.6	1	0	0	-0.345222	NA	-0.0197212	0.985613	0.157727	0.814161
AC137932.1	0	0	0	-0.406962	NA	-0.9823	0.244843	-1.2396	0.097969
AC137932.5	0	0	0	1.57472	NA	0.985109	NA	0.526416	NA
AC137932.6	0	0	0	0.251158	NA	1.24523	NA	1.624	NA
AC138472.4	0	0	0	-0.757558	NA	-1.01031	NA	-1.17345	NA
AC138517.4	0	0	0	-0.11692	NA	-0.560259	0.578183	-0.365978	0.708862
AC138744.2	0	0	0	0.166379	NA	0.189563	NA	0.554533	NA
AC138972.1	0	0	0	0.0306991	NA	0.451292	0.664406	-0.201546	0.847999
AC139100.2	0	0	0	-0.13273	NA	-0.576772	0.406382	-0.0989978	0.894866
AC139712.2	0	0	0	-0.427779	NA	-1.38363	0.0381546	-0.28748	0.710043
AC139887.4	0	0	0	-0.591227	NA	-0.48749	NA	-0.516207	NA
AC140076.1	0	0	0	0.145223	NA	0.212699	0.860442	-0.462432	0.614923
AC141586.5	1	0	1	0.107527	0.9417	0.0987455	0.907971	0.619494	0.14035
AC141928.1	0	0	1	-0.535489	NA	0.659705	0.474426	0.282887	0.763239
AC142528.1	1	1	1	0.257333	NA	0.101248	0.940494	0.555752	0.535516
AC144449.1	0	0	1	0.0402744	NA	0.146612	0.898456	-0.823446	0.223842
AC144530.1	0	0	0	0.433404	NA	-0.733684	0.404725	-0.178459	0.856184
AC145124.2	1	1	1	-1.02838	NA	-0.344758	0.745413	0.442859	0.5957
AC145343.2	0	1	1	-0.559097	NA	-0.6244	NA	-0.229447	NA
AC147651.4	0	0	0	0.186307	NA	0.00237302	0.998995	1.03573	0.177068
AC156455.1	0	0	0	-0.159723	NA	-0.586535	0.546529	0.284222	0.768727
ACAA1	1	1	1	0.201097	0.722344	-0.334261	0.379567	-0.750759	0.000225615
ACAA2	1	1	1	-0.0660787	0.949559	0.360961	0.457307	-0.217513	0.534411
ACACA	1	0	1	0.334975	0.554415	0.38914	0.397208	0.112405	0.770972
ACACB	0	1	1	0.0502945	0.969861	-0.589809	0.209284	-0.434112	0.19672
ACAD10	0	1	0	0.0146982	0.993743	-0.320567	0.66144	-0.0387933	0.958206
ACAD11	0	0	1	0.327108	0.854425	-0.67231	0.397928	0.040234	0.96874
ACAD8	0	0	0	-0.248972	0.670818	-0.0988015	0.859324	-0.182172	0.556894
ACAD9	1	0	1	0.0213457	0.983877	-0.203922	0.666832	-0.216988	0.460884
ACADM	1	0	1	-0.5083	0.615443	-1.00803	0.092559	-1.03462	0.0225257
ACADS	0	0	0	-0.277732	0.769455	-0.982664	0.0342495	-0.347651	0.396503
ACADSB	1	1	1	0.558038	0.333618	-0.656076	0.187572	-0.604768	0.0790183
ACADVL	1	0	0	-0.0577871	0.935259	0.0293187	0.953251	-0.154674	0.520678
ACAP1	1	0	0	-0.855629	NA	-0.436027	0.683549	-0.7561	0.368064
ACAP2	1	1	1	0.455593	0.755642	0.179064	0.864688	0.580852	0.367461
ACAP3	1	1	1	-0.0915648	0.941599	-0.872254	0.053208	-1.0225	0.000840152
ACAT1	1	0	1	-0.00380952	0.997143	-0.375435	0.483768	0.132135	0.764025
ACAT2	0	0	0	0.77448	0.0709821	0.319464	0.586594	0.139172	0.760472
ACBD3	1	0	1	0.301743	0.681563	1.09097	0.00583	0.690236	0.0206609
ACBD4	1	1	1	-0.0481958	0.974921	-0.242081	0.722583	-0.103595	0.846922
ACBD5	1	0	0	-0.350917	0.710951	-0.0754974	0.930048	0.388335	0.377064
ACBD6	1	0	0	-0.700547	0.0163743	-0.0447368	0.941908	-0.342037	0.203991
ACBD7	0	0	0	-0.140968	NA	-0.527419	0.603652	-1.31108	0.0780061
ACCS	0	0	0	0.342077	NA	-0.552723	NA	-0.547797	NA
ACD	1	0	1	-0.295829	0.487285	-0.388484	0.266906	-0.933433	9.45081e-07
ACE2	0	0	0	1.01138	NA	-0.377353	NA	0.441738	NA
ACER2	0	0	1	0.566117	NA	0.280122	0.805658	0.687276	0.424756
ACER3	0	0	0	-0.105386	NA	0.150604	0.880574	0.0626607	0.940397
ACHE	0	0	1	-0.685164	NA	0.268636	0.809575	-0.0476316	0.969038
ACIN1	1	0	1	-0.056522	0.959636	-0.082187	0.902028	-0.203801	0.587489
ACLY	1	0	1	0.341829	0.5087	0.339573	0.447624	0.406623	0.138502
ACN9	1	0	1	0.0537756	0.974474	-0.0939255	0.910252	-0.0313211	0.964282
ACO1	0	0	0	0.736614	0.094045	1.24834	0.00231226	-0.281502	0.473612
ACO2	1	1	1	-0.0111781	0.987955	0.41088	0.165354	0.0881422	0.736431
ACOT1	1	1	1	0.550292	0.491495	-0.902421	0.0991165	-1.14621	0.00271467
ACOT11	0	1	0	-0.420001	0.591565	-1.17017	0.0117312	-0.471074	0.245776
ACOT13	1	0	1	0.605208	0.220685	-0.511313	0.31123	0.725412	0.0206322
ACOT2	1	0	1	0.338374	0.57944	-1.07496	0.00402483	-1.24367	1.12185e-06
ACOT7	1	1	0	-0.204375	0.781951	0.188468	0.729238	-0.0905903	0.820062
ACOT8	0	0	0	0.0114501	0.994171	-0.637318	0.204515	0.11338	0.81807
ACOT9	0	0	0	0.00692872	0.996801	0.79199	0.11253	0.735315	0.0377939
ACOX1	1	1	1	0.166546	0.806839	0.79112	0.0171078	0.195705	0.510654
ACOX2	0	1	1	0.0989109	0.918393	-0.791526	0.0415246	-0.977696	0.000108187
ACOX3	1	1	1	-0.207115	0.79375	0.308974	0.546835	-0.247133	0.477499
ACP1	0	0	1	0.175505	0.807864	0.297223	0.513056	0.438499	0.0983774
ACP2	0	0	0	0.0446511	0.974474	-0.403548	0.447648	0.309506	0.405081
ACP5	0	0	0	-0.397623	0.722344	-1.04847	0.0664172	-1.06858	0.0128538
ACP6	0	0	0	0.0519774	0.966067	0.0750235	0.914474	0.662022	0.0258198
ACPL2	0	0	0	-0.537382	0.492058	-0.036981	0.970655	-0.242991	0.636317
ACRBP	0	0	0	-0.161248	NA	-0.0420289	NA	-0.0995137	NA
ACSBG1	0	0	0	-0.491721	NA	-1.14641	0.16198	-0.630541	0.453694
ACSF2	1	1	1	-0.0685522	0.957663	-0.589785	0.261411	-0.567939	0.116511
ACSF3	1	0	1	0.0297458	0.980933	-0.00666316	0.992556	-1.02436	1.25155e-05
ACSL1	0	0	0	-0.0873821	0.947585	0.0563056	0.945765	0.510387	0.182221
ACSL3	1	1	1	-0.0706586	0.952038	-0.436207	0.405304	-0.359198	0.325709
ACSL4	0	0	0	0.67038	0.0854236	0.172823	0.769122	0.09436	0.824824
ACSL5	1	1	1	0.678956	0.399454	1.87392	0.00014789	1.65657	2.65845e-05
ACSL6	0	0	1	0.0620648	NA	-0.139414	0.902034	-0.626242	0.364121
ACSM1	0	0	1	0.102914	NA	-2.49797	6.23373e-05	-0.510892	0.498303
ACSM2A	1	1	1	0.548591	NA	-0.353316	0.721114	-0.730848	0.280502
ACSM2B	0	1	1	0.228766	NA	-1.13948	0.107466	-1.13717	0.0527097
ACSM3	0	0	1	-0.664808	0.676989	-0.970637	0.242098	-0.936549	0.197388
ACSM5	1	1	1	0.120377	0.951568	0.128652	0.902611	-0.754286	0.194596
ACSS1	0	0	1	-0.332319	0.573522	-1.21876	0.000547209	-0.737901	0.00578213
ACSS2	1	0	1	0.91202	0.0167543	0.0848998	0.907857	0.650163	0.046754
ACSS3	0	1	1	-0.153461	0.91565	-0.157083	0.850395	-0.295471	0.575603
ACTA1	0	0	0	-1.21761	0.0855105	-1.56427	0.00967158	-2.81562	6.24244e-10
ACTA2	0	0	0	-0.415315	0.533415	0.40143	0.466631	-0.657544	0.0466237
ACTB	1	1	1	-0.172372	0.839559	0.285414	0.574985	0.332491	0.290482
ACTBP11	0	0	0	-0.0968688	0.944363	0.492776	0.405678	0.316362	0.483083
ACTBP2	0	0	0	-0.0316173	0.985105	-0.123985	0.887985	0.439044	0.363978
ACTBP7	0	0	0	0.110384	NA	1.17256	NA	0.853422	NA
ACTBP8	0	0	0	-0.24768	NA	-0.434894	NA	0.257755	NA
ACTBP9	1	1	1	-0.0346576	NA	1.58435	0.00823516	0.357069	0.596092
ACTG1	1	0	1	-0.410015	0.44009	0.309428	0.537165	0.546833	0.0545528
ACTG1P1	0	0	0	-0.419013	NA	0.0804689	0.945307	0.0852706	0.926524
ACTG1P10	0	0	0	-0.52117	NA	-0.473423	0.619434	0.415145	0.602602
ACTG1P12	0	0	0	-0.75752	NA	-0.721357	0.397437	0.386999	0.631117
ACTG1P3	0	0	0	-0.181599	NA	0.704315	0.457307	-0.070093	0.95664
ACTG1P9	0	0	0	-0.238422	NA	0.249107	0.789485	0.481379	0.434881
ACTL6A	1	0	1	-0.095391	0.94475	0.0570769	0.94665	-0.0296879	0.964694
ACTL8	0	0	0	-0.515253	NA	-1.80294	NA	-1.51868	NA
ACTN1	1	0	0	-0.225042	0.731827	0.47919	0.240854	0.228534	0.466332
ACTN3	0	0	0	-0.0905674	NA	-0.364119	NA	-0.244684	NA
ACTN4	1	1	1	-0.423587	0.128531	-0.306027	0.363852	-0.252894	0.247819
ACTN4P1	0	0	0	-0.424274	0.414656	-0.114265	0.850395	-0.193841	0.589562
ACTR10	0	0	0	-0.239356	NA	-1.21576	0.0233447	0.081472	0.906491
ACTR1A	1	0	1	-0.131113	0.851485	0.347097	0.350309	0.599587	0.00398789
ACTR1B	1	0	1	-0.19291	0.811037	-0.490031	0.275181	-0.510356	0.0811329
ACTR2	1	0	1	0.121484	0.926661	0.145868	0.849196	0.510558	0.210604
ACTR3	1	0	1	-0.307544	0.64602	0.766952	0.0598969	0.754807	0.00658553
ACTR3B	0	1	0	-0.167077	0.905016	-0.587357	0.337692	-0.533408	0.231308
ACTR3C	1	0	0	-0.132006	NA	0.522098	0.608468	0.0766902	0.951617
ACTR3P2	0	0	0	-0.11057	NA	-0.993907	0.226451	1.10476	0.102086
ACTR5	1	0	1	0.0501949	0.972886	0.298253	0.624222	0.647117	0.0552983
ACTR6	0	0	0	-0.162445	NA	-0.149785	NA	0.489602	NA
ACTR8	1	0	0	0.053315	0.974256	0.205624	0.777068	0.0740648	0.901565
ACTRT3	0	0	0	0.207667	NA	-0.0867149	0.948522	-0.290862	0.776544
ACVR1	1	0	1	1.13836	0.00829207	2.49429	1.99954e-09	1.53276	3.53402e-06
ACVR1B	1	1	1	0.461468	0.195348	-0.260948	0.546835	0.463809	0.0513078
ACVR2A	0	1	1	0.215718	NA	-0.219662	0.845074	0.161763	0.8704
ACVR2B	1	0	0	-0.216248	0.851485	-0.218904	0.758747	0.198291	0.683858
ACVR2B-AS1	1	0	0	-0.357284	NA	-0.563406	0.551078	-0.830729	0.25421
ACY1	1	0	0	0.233208	0.849976	-0.673135	0.245227	-0.595075	0.157124
ACY3	0	0	0	-0.28643	0.875257	-2.06659	0.000332344	-2.46045	2.06561e-07
ACYP1	0	1	1	0.335449	NA	0.566089	0.368928	0.153159	0.801974
ACYP2	1	1	1	-0.0742992	NA	-0.618235	0.461317	-0.597097	0.379313
AD000090.2	0	0	0	-0.0166485	0.989773	-0.475882	0.394562	-0.592265	0.100388
AD000092.3	0	0	0	1.06688	NA	1.28862	0.0849011	0.673801	0.370361
AD000684.2	0	0	0	0.2948	NA	-0.155845	NA	0.173536	NA
AD001527.4	0	0	0	-0.28573	NA	-0.409557	NA	-0.0205918	NA
ADA	0	0	1	0.787363	NA	1.19191	0.0423061	0.21296	0.748172
ADAL	0	0	1	0.449453	NA	0.62184	0.398598	0.487048	0.397363
ADAM10	1	0	1	0.071244	0.934069	0.305775	0.467402	0.227332	0.419674
ADAM11	1	0	0	-0.162391	NA	-1.06451	0.180304	-2.05513	0.000656622
ADAM15	1	0	1	-0.537238	0.246962	-0.069731	0.919307	-0.932543	0.00053674
ADAM17	1	1	1	0.265046	0.771502	0.911856	0.0453282	0.469183	0.201596
ADAM19	0	0	0	0.506327	NA	1.0435	0.216201	2.20054	0.000634606
ADAM1A	0	0	0	0.502345	NA	-0.184689	0.883061	0.167732	0.88151
ADAM22	0	0	0	-0.609145	NA	-1.88002	0.00409163	-0.657302	0.338479
ADAM8	0	0	0	-0.578141	NA	0.333167	NA	-0.559573	NA
ADAM9	1	0	1	0.185279	0.889399	1.23628	0.0103138	1.47476	1.49293e-05
ADAMTS13	0	0	0	-0.691781	NA	-1.11779	0.126284	-1.9269	0.000555066
ADAMTS2	0	0	0	0.367904	0.801015	0.73769	0.310766	0.912084	0.0918455
ADAMTS4	0	0	0	-0.062951	0.97768	1.54112	0.00830582	1.30226	0.006619
ADAMTS6	0	0	1	0.321452	NA	0.568915	0.559937	0.989333	0.178837
ADAMTS7	1	1	0	-0.0910765	NA	0.685017	NA	-0.201762	NA
ADAMTSL2	0	0	0	-0.437143	NA	-0.457498	0.626306	-0.436108	0.571076
ADAMTSL4	1	0	0	0.961237	0.0268104	-0.524502	0.355705	-0.474389	0.234674
ADAMTSL5	1	0	0	-0.0906669	NA	-0.185409	0.838708	1.35312	0.00225443
ADAP1	1	1	1	-0.342512	0.580053	-0.044632	0.949856	-0.330553	0.324544
ADAP2	1	0	0	0.336283	NA	1.54416	0.0244814	1.97593	0.000436386
ADAR	1	1	1	0.169824	0.735028	0.473666	0.115171	0.0842673	0.760241
ADARB1	0	0	0	0.179511	0.88572	0.0814711	0.919307	0.0673496	0.906926
ADAT1	1	0	1	0.266077	0.784923	0.604428	0.26703	-0.158225	0.751052
ADAT2	1	1	0	0.195693	NA	0.633151	0.33338	-0.184486	0.764025
ADAT3	1	0	0	-0.487271	0.484805	-0.507793	0.364294	-0.270298	0.538284
ADC	0	0	0	-0.0413926	NA	-0.766117	0.323973	-0.544352	0.419426
ADCK1	0	0	0	-0.0867503	NA	-0.193416	0.796607	0.100972	0.858736
ADCK2	0	0	0	-0.570005	0.402415	-0.28055	0.681914	-0.751519	0.0448696
ADCK3	1	1	1	0.205556	0.782696	-0.253496	0.622355	-0.628474	0.0192227
ADCK4	1	0	1	-0.0976427	0.934069	-0.363914	0.516605	0.181969	0.674456
ADCK5	1	1	0	0.0577227	0.963408	-0.258414	0.668281	-0.760852	0.0158319
ADCY1	0	0	0	0.222782	NA	0.713483	0.334917	-0.498973	0.429949
ADCY10P1	0	0	0	0.617347	NA	0.311582	NA	0.505822	NA
ADCY6	0	0	0	-0.0501265	0.959002	-0.115011	0.838093	-0.635796	0.0108446
ADCY7	1	0	1	-0.963549	0.0278533	-0.0382436	0.967437	0.852746	0.0135229
ADCY9	1	0	1	0.278701	0.509605	0.327616	0.362197	0.394468	0.0682402
ADD1	1	1	1	-0.216999	0.700356	0.114124	0.81803	0.285297	0.266682
ADD3	1	1	1	0.0034215	0.997587	-0.289036	0.653443	0.564186	0.129979
ADH4	1	1	1	0.629346	0.65722	0.514482	0.576326	-0.00803952	0.994185
ADH5	1	0	1	0.453452	0.766859	0.0709637	0.95216	-0.220807	0.785209
ADH5P2	0	0	0	0.892447	NA	0.676425	NA	0.504532	NA
ADH5P3	0	0	0	0.404803	NA	-0.268787	NA	-0.0879877	NA
ADH5P4	0	0	0	0.633307	0.258168	0.323908	0.606103	-0.161599	0.738369
ADH6	1	0	1	0.962352	0.230654	0.187754	0.847113	0.276515	0.689913
ADHFE1	1	0	0	0.609844	NA	0.644374	0.496027	-0.0558645	0.964694
ADI1	0	0	1	0.208085	0.851485	-0.590944	0.26703	-0.957879	0.00379178
ADIPOR1	0	0	1	-0.0324573	0.982585	0.164325	0.803662	0.214655	0.608964
ADIPOR1P2	0	0	0	0.420013	NA	-0.196854	NA	0.123071	NA
ADIPOR2	1	1	1	0.439896	0.50699	0.83934	0.0653808	0.589516	0.0836112
ADK	1	0	1	0.0520904	0.964772	0.32898	0.537563	-0.0202759	0.969914
ADM	1	1	1	-0.36464	0.643337	0.907628	0.0489185	0.919609	0.0044914
ADM2	1	0	0	-0.0548112	0.977924	-0.358889	0.637908	-0.515382	0.309455
ADM5	0	0	0	-0.0179359	NA	-0.85245	0.268758	-0.665502	0.316716
ADNP	1	0	0	0.250037	0.784419	0.277774	0.654166	0.400318	0.29041
ADNP2	1	0	1	0.134858	0.883934	0.148153	0.788244	0.0846068	0.82796
ADO	0	0	0	-0.0523838	0.964201	-0.521203	0.255546	-0.00732137	0.989426
ADORA2A	0	0	0	1.04685	NA	0.366871	NA	0.34369	NA
ADORA2A-AS1	0	0	0	0.442135	NA	0.354833	0.674321	0.00889917	0.992444
ADORA2B	1	0	0	0.317834	0.573522	0.459091	0.281254	0.472118	0.0884698
ADPGK	1	0	1	0.232279	0.757332	-0.170526	0.769796	-0.15246	0.689913
ADPRH	0	0	0	-1.16195	NA	-0.935969	NA	-0.750462	NA
ADPRHL1	1	1	0	-0.328596	NA	0.31316	0.772253	-0.213603	0.826757
ADPRHL2	1	0	0	-0.0182364	0.986229	-0.358561	0.420146	0.089811	0.813187
ADPRM	1	0	1	0.342574	NA	0.0967047	0.943158	1.17418	0.122396
ADRA1D	0	0	0	0.33816	NA	3.02534	6.33987e-07	2.70133	2.18868e-06
ADRA2C	0	1	0	-0.24665	0.873024	0.389663	0.612971	0.285277	0.634066
ADRBK1	0	0	0	-0.134568	0.819169	-0.293475	0.406148	-0.403018	0.0505608
ADRBK2	0	0	0	-0.166425	0.87935	-0.0772147	0.916603	0.315744	0.396626
ADRM1	1	1	1	-0.362609	0.683282	-0.0532699	0.950486	-0.19527	0.692954
ADSL	1	0	1	0.0915734	0.937174	0.456588	0.374314	0.0542171	0.916819
ADSS	1	0	0	-0.00819231	0.997018	0.698387	0.267234	0.0415301	0.957716
ADSSL1	0	1	0	-0.019907	0.99627	0.359454	0.747394	-0.369501	0.702517
AE000658.27	0	0	0	0.122373	NA	0.174252	NA	0.795312	NA
AEBP1	0	0	0	-0.502363	NA	-0.0167066	0.99101	-0.630726	0.464631
AEBP2	1	0	0	0.0369756	0.982498	0.485579	0.402395	-0.420654	0.310894
AEN	0	0	0	-0.250551	0.697717	0.356352	0.428561	-0.122232	0.736917
AES	1	0	0	-0.503889	0.100231	-0.598769	0.0633917	-0.274381	0.272977
AF001548.5	0	0	0	-0.793465	NA	0.0346367	0.980792	0.331249	0.738369
AF011889.5	0	0	0	-0.167398	NA	-0.643298	NA	-0.31066	NA
AF013593.1	0	0	0	0.203579	NA	1.34484	0.0422218	0.889817	0.134621
AF127936.7	0	1	0	-0.387266	NA	0.198695	0.870665	0.0396139	0.976225
AF238380.3	0	0	0	0.719819	0.163631	0.45447	0.42946	0.352176	0.394778
AF238380.5	0	0	0	-0.0798467	NA	-0.926295	0.231368	-0.452299	0.547326
AF277315.19	0	0	0	0.0310837	NA	-0.47913	0.638347	0.448836	0.61339
AFAP1	1	0	0	-0.315349	0.758343	-0.0816433	0.924726	-0.105344	0.856679
AFAP1L1	0	0	0	0.465808	NA	-0.146365	0.896438	0.294578	0.711997
AFF1	1	1	1	0.0820486	0.94862	0.542913	0.305152	0.72366	0.0331632
AFF4	1	0	1	0.121662	0.919844	0.975144	0.0348375	0.0967049	0.853541
AFG3L1P	1	1	1	-0.0543875	0.962046	-0.337913	0.517556	-0.52054	0.0907826
AFG3L2	1	1	1	0.25062	0.603081	-0.0145144	0.98048	-0.0212363	0.957358
AFG3L2P1	0	0	0	-0.204997	NA	-0.456305	0.505117	-0.561659	0.228879
AFMID	1	1	1	-0.0117846	0.991686	-0.646396	0.120345	-0.835549	0.00161728
AFP	1	1	1	-0.476256	0.52171	-1.42294	0.00146965	-0.559564	0.155353
AFTPH	1	0	1	-0.117436	0.935328	-0.204459	0.791206	0.637475	0.125628
AGA	1	0	1	-0.0229408	0.987955	0.358879	0.594388	0.847905	0.0254211
AGAP1	0	1	1	-0.376414	0.415533	-0.0222838	0.973887	-0.389065	0.141438
AGAP1-IT1	0	0	0	0.233809	NA	-0.0682051	0.960555	-0.142181	0.891707
AGAP2	0	0	0	0.231582	NA	0.400528	0.649638	0.295909	0.684585
AGAP3	1	0	0	-0.135455	0.788804	0.175432	0.624871	-0.175721	0.420954
AGAP4	0	0	0	-0.162252	NA	-0.49075	NA	-0.415297	NA
AGAP6	0	0	0	0.255459	NA	0.106699	0.908144	-0.377598	0.484431
AGAP7	0	0	0	-0.241368	NA	-0.491111	NA	-0.125543	NA
AGAP8	0	0	0	0.820446	NA	0.516135	NA	-0.0863284	NA
AGBL2	0	0	0	0.517438	NA	0.108382	0.933141	-0.0188357	0.987951
AGBL3	0	1	1	-0.261278	NA	-0.858335	0.294441	-0.292024	0.736136
AGBL5	1	1	1	-0.0256216	0.985088	-0.231541	0.716292	-0.645066	0.054271
AGBL5-AS1	0	1	1	-0.837525	NA	-0.111595	NA	-1.07458	NA
AGER	0	0	0	-0.207176	0.85742	-0.579081	0.284242	-0.40983	0.317163
AGFG1	1	0	1	0.424216	0.438019	0.593092	0.17563	0.538668	0.0691556
AGFG2	1	1	1	0.336166	0.224218	-0.0058206	0.990688	0.393598	0.0254504
AGGF1	0	0	0	0.0966047	0.941599	-0.10041	0.896311	0.225322	0.616381
AGK	0	0	1	-0.30099	0.759222	-0.169864	0.819747	0.164116	0.746553
AGL	0	0	0	-0.41951	NA	0.01741	0.985776	0.163413	0.767928
AGMAT	1	1	0	0.48663	0.12645	-0.478322	0.170113	-0.68986	0.000967011
AGPAT1	1	1	1	0.258542	0.538916	-0.387157	0.242914	0.348118	0.103503
AGPAT2	0	0	0	-1.10626	0.389828	-1.14156	0.167422	-0.92373	0.240783
AGPAT3	0	0	0	0.144639	0.841494	-0.49668	0.170113	-0.341512	0.179824
AGPAT4	0	0	0	0.523713	NA	0.387019	NA	0.656936	NA
AGPAT5	1	0	1	0.165625	0.851485	0.178037	0.749184	-0.1406	0.712113
AGPAT6	1	0	0	0.0535609	0.957927	1.11385	0.00138696	0.919513	0.000188545
AGPAT9	1	0	0	-0.510545	0.740205	2.77536	1.44095e-06	2.63575	2.96497e-07
AGPHD1	1	0	0	0.658687	NA	0.630159	0.515772	-0.0424627	0.974433
AGPS	1	1	1	0.103243	0.881203	-0.31697	0.344113	0.0157736	0.965023
AGR2	0	0	0	0.347358	0.867863	0.824135	0.322153	2.07765	0.000304353
AGRN	1	1	0	-0.527245	0.427976	-0.117231	0.880198	-0.11971	0.818004
AGT	0	1	1	0.37216	0.538174	-0.275462	0.613602	-0.794986	0.00447981
AGTPBP1	1	0	1	-0.724593	NA	0.660077	0.399187	0.234829	0.760124
AGTR1	0	1	0	1.10098	NA	1.09125	0.0737048	0.663606	0.21982
AGTRAP	0	0	0	0.348823	0.453383	-0.15794	0.753663	-0.0244289	0.95445
AGXT	0	1	1	-0.266594	0.896428	-0.551716	0.526364	-1.36869	0.0169693
AGXT2	0	0	0	0.100095	NA	0.0226107	NA	0.169615	NA
AGXT2L1	0	0	0	0.567019	NA	0.181781	0.86571	0.986013	0.0960633
AGXT2L2	0	0	0	-0.0360939	0.983877	-0.590411	0.338259	-0.0650061	0.923121
AHCTF1	1	1	1	0.056233	0.975683	0.32191	0.664558	-0.182475	0.756333
AHCY	1	1	1	-0.217116	0.577278	0.0477237	0.915656	-0.204791	0.332927
AHCYL1	0	1	0	0.0477787	0.972886	0.560826	0.260212	0.465164	0.184687
AHCYL2	0	0	1	0.255506	0.862226	0.339505	0.66449	0.476796	0.359851
AHCYP1	0	0	0	0.245802	NA	0.404702	0.645482	0.0801228	0.928955
AHCYP2	0	1	0	-0.864936	NA	-0.823113	0.356276	-0.690332	0.395832
AHCYP3	0	0	0	0.611507	NA	-0.197365	NA	0.457447	NA
AHCYP4	0	0	0	-0.472478	NA	-0.192698	0.832173	-0.449073	0.433581
AHCYP5	0	0	0	-0.0787665	NA	0.0238161	0.986202	-0.206169	0.839164
AHCYP7	0	1	0	0.630719	NA	0.559436	NA	-0.103714	NA
AHDC1	1	1	0	-0.339073	0.659572	0.0129025	0.987766	0.0608012	0.910579
AHI1	1	0	0	0.459371	NA	0.770211	0.404725	1.15982	0.125358
AHNAK	1	1	1	-0.350468	0.720957	1.12898	0.0221552	1.22015	0.000586048
AHNAK2	0	0	0	-0.00339249	NA	0.934837	0.285206	1.45263	0.043116
AHR	1	1	1	-0.46692	0.492938	0.379814	0.515568	0.850168	0.0100078
AHRR	0	0	0	-0.0253717	NA	0.0945057	NA	0.0196396	NA
AHSA1	1	0	1	0.0112776	0.991198	0.132253	0.814097	-0.0235039	0.960746
AHSA2	1	0	1	-0.0296592	0.982585	-0.427199	0.409813	-0.170882	0.684585
AHSG	1	1	1	0.565937	0.299321	-0.305223	0.603865	-0.205947	0.626763
AIDA	1	0	1	0.681855	NA	0.708113	0.406344	0.918363	0.169631
AIF1	0	0	0	-0.918389	NA	-1.19172	0.14338	-0.878465	0.272361
AIF1L	0	0	0	1.08263	0.00241549	0.446178	0.404182	-0.863989	0.0054624
AIFM1	0	0	0	0.271324	0.713755	0.0768246	0.910208	0.147555	0.712675
AIFM2	1	1	0	-0.26929	0.720957	-0.209314	0.719872	-0.564999	0.0613135
AIFM3	0	0	0	-0.17124	0.915518	-0.942272	0.119081	-0.485619	0.357149
AIG1	1	1	1	0.0251146	0.984471	-0.163683	0.801857	-0.0733271	0.883003
AIM1	0	0	0	0.45237	0.596864	-0.537783	0.387079	0.166549	0.765374
AIM1L	0	0	0	-0.427082	0.638508	0.48973	0.439396	0.319758	0.515387
AIMP1	1	0	0	0.149337	0.91565	0.749611	0.190535	0.494142	0.272977
AIMP2	1	1	0	-0.23435	0.790698	0.0309923	0.970655	-0.414193	0.246136
AIP	0	1	0	-0.244957	0.613393	0.0154985	0.978689	-0.253246	0.314007
AJ006998.2	0	0	0	0.254272	NA	-0.119421	NA	1.19841	NA
AJUBA	1	1	1	-0.241786	0.647982	-0.48801	0.169607	-0.205624	0.460005
AK1	0	0	0	0.141545	NA	-0.744324	0.165867	-0.214599	0.668621
AK2	1	0	1	0.160282	0.901022	0.459918	0.434636	-0.127116	0.8102
AK2P2	0	0	0	0.391584	NA	-0.306255	NA	-0.458226	NA
AK3	1	0	0	0.0697361	0.945604	-0.110176	0.851512	-0.353527	0.242846
AK3P2	0	0	0	1.51479	NA	0.284612	NA	0.992544	NA
AK3P3	0	0	0	0.439849	NA	0.792403	NA	0.377919	NA
AK4	0	0	0	0.0511912	0.976799	-0.696294	0.241185	0.42896	0.361166
AK4P1	0	0	0	1.1005	0.00313332	0.359909	0.545967	0.571172	0.105084
AK5	0	0	0	-0.301838	NA	0.174032	NA	0.0781124	NA
AK7	0	0	0	0.28556	NA	0.212455	NA	0.180371	NA
AKAP1	1	1	0	0.0449711	0.959636	-0.394468	0.300958	-0.86865	3.29525e-05
AKAP10	1	0	0	0.142792	0.889399	0.727083	0.0842747	0.155876	0.691528
AKAP11	0	0	1	0.313104	NA	-0.284564	0.78238	1.00012	0.112129
AKAP12	0	0	0	-0.273139	0.841494	3.04007	1.33256e-11	3.1758	1.67074e-17
AKAP13	1	1	1	-0.264325	0.798032	0.983872	0.045542	0.541998	0.177255
AKAP2	0	0	0	-0.0668685	NA	0.669995	NA	-0.148802	NA
AKAP5	0	0	0	-0.458272	NA	-0.372922	NA	-0.433929	NA
AKAP6	0	0	0	-0.0692216	NA	0.326885	0.772097	0.842362	0.30427
AKAP7	1	1	0	0.345196	NA	0.488153	0.630659	0.197881	0.848244
AKAP8	1	0	1	-0.0907831	0.928753	0.222528	0.683549	-0.123196	0.752719
AKAP8L	1	0	0	-0.273142	0.403445	-0.0157056	0.974463	0.086105	0.724123
AKAP9	0	0	1	0.112989	0.951693	0.74279	0.290269	0.406043	0.511669
AKD1	0	0	0	0.318596	NA	0.00612594	NA	1.58895	NA
AKIP1	0	0	0	0.137002	0.927196	0.0484798	0.962188	0.366427	0.472535
AKIRIN1	1	0	1	0.414849	0.565106	0.458987	0.412998	-0.372456	0.351238
AKIRIN2	1	0	1	-0.125511	0.871546	0.0763794	0.887148	0.0121218	0.977573
AKNA	0	0	0	-0.426716	0.69776	0.218298	0.797378	-0.500521	0.332769
AKR1A1	0	0	1	0.155428	0.889961	-0.522832	0.301137	-0.164621	0.708179
AKR1B1	1	0	0	-0.394636	0.362954	0.081668	0.886244	0.092488	0.792932
AKR1B10	0	0	0	0.900757	0.0548384	0.469752	0.428912	0.65115	0.0857518
AKR1B10P1	1	0	0	1.01264	0.0324857	0.926382	0.0807085	0.790337	0.0431521
AKR1B15	0	0	1	-0.0568615	NA	-1.14284	0.141134	-0.293593	0.742267
AKR1B1P1	0	0	0	-0.784611	NA	-0.405866	0.686195	-0.670299	0.367163
AKR1B1P2	0	0	0	-0.293054	NA	0.105009	0.93195	-0.0047086	0.997398
AKR1B1P6	0	0	0	0.386367	NA	0.240515	NA	0.446339	NA
AKR1B1P7	0	0	0	-0.18782	NA	0.334485	0.701763	0.234361	0.736917
AKR1C1	1	0	0	0.97119	0.000743421	0.800992	0.0320186	-0.283282	0.367618
AKR1C2	0	0	0	0.696357	0.348323	0.427565	0.541229	-0.485925	0.316657
AKR1C3	1	1	1	0.809941	0.114082	1.08197	0.0235992	0.810171	0.0257362
AKR1C4	0	0	0	-0.42956	NA	-0.536958	NA	-0.410788	NA
AKR1D1	0	0	0	0.447806	0.733157	-0.517362	0.516357	-1.04111	0.0476208
AKR7A2	0	0	0	-0.143579	0.884516	-0.459341	0.309867	-0.394651	0.199996
AKR7A2P1	0	0	0	-0.343312	0.599084	-0.12302	0.849325	-0.600996	0.0497188
AKR7A3	0	0	0	0.0892958	NA	0.342713	0.757165	-0.688032	0.399284
AKR7L	0	0	0	-0.210351	NA	-0.567981	0.568738	-0.684999	0.426383
AKT1	1	0	0	-0.409214	0.161522	-0.807343	0.00234036	-0.836905	1.84879e-06
AKT1S1	1	0	1	0.034927	0.971122	-0.398029	0.263442	-0.0431639	0.903722
AKT2	1	0	1	-0.0999359	0.853068	-0.135338	0.695167	0.0795173	0.73325
AKTIP	1	1	1	-0.0882707	NA	0.350484	0.637812	0.065393	0.926752
AL009178.1	0	0	0	-0.413488	NA	-0.508764	NA	-0.317669	NA
AL020996.1	0	0	0	-0.0182929	NA	-1.42846	0.0406018	-0.616684	0.389404
AL021068.1	0	0	1	0.88017	NA	0.673094	0.460463	0.447164	0.602067
AL022341.1	0	0	0	0.639264	NA	0.0404709	NA	0.254888	NA
AL022341.3	1	0	1	-0.409458	NA	-0.176275	NA	-0.366172	NA
AL049757.3	0	0	0	-0.0816613	NA	1.04516	0.093654	0.0264054	0.977573
AL049840.1	0	0	0	-0.253201	NA	-0.054133	NA	0.575066	NA
AL133458.1	0	0	0	0.190551	0.916432	0.609327	0.422565	0.236071	0.741397
AL133493.2	0	0	0	-0.190233	NA	-0.751517	NA	-0.408425	NA
AL136419.6	0	0	0	0.256525	NA	-0.434545	0.639974	-0.209181	0.806652
AL137059.1	0	0	0	-0.194929	NA	-0.367995	NA	-0.305215	NA
AL138781.1	0	0	0	-0.707763	NA	-0.4562	0.659288	-0.871286	0.258933
AL139099.1	1	0	0	0.157337	NA	-0.144837	0.898289	-1.47158	0.0116399
AL158069.1	0	0	0	0.928605	NA	1.99918	NA	0.637212	NA
AL161626.1	0	0	0	-0.174229	NA	0.341873	NA	-0.259192	NA
AL161668.5	0	0	0	-0.00406644	NA	-0.419945	NA	-0.409999	NA
AL161915.1	0	0	0	-0.607339	NA	-0.595784	0.53361	-0.645644	0.453694
AL163953.2	1	0	1	0.639421	NA	0.594133	NA	1.81782	NA
AL353791.1	0	0	0	0.16705	NA	1.3155	NA	0.925024	NA
AL353997.7	0	0	0	0.254024	NA	-0.26981	0.8164	0.317407	0.751052
AL354718.1	0	0	0	-0.074025	NA	-0.663548	NA	-0.31943	NA
AL355312.1	0	0	0	0.242306	NA	0.802303	NA	-0.00690408	NA
AL357673.1	0	0	0	0.575509	NA	0.0243487	0.984631	0.386798	0.597202
AL450992.2	0	0	0	-0.402595	NA	-0.452994	NA	-0.205955	NA
AL583842.6	0	0	1	-0.899425	NA	0.383268	0.671443	1.12806	0.042398
AL589743.1	0	1	0	-0.0600736	NA	-0.426904	0.593839	-0.180898	0.797836
AL590714.1	1	1	1	1.9018	NA	-0.122798	0.922819	0.1841	0.867935
AL590762.11	0	0	0	0.663561	0.327002	0.470336	0.478933	0.496762	0.2595
AL590762.6	0	0	0	0.720422	NA	0.512639	NA	0.499304	NA
AL590822.2	1	0	1	-0.0185162	NA	-0.25834	0.822913	0.195891	0.851324
AL591479.1	1	1	0	-0.286437	NA	0.316024	NA	0.446676	NA
AL591845.1	1	0	0	-0.0288554	NA	0.288302	0.798767	1.0693	0.140455
AL645728.1	0	0	0	-0.647426	NA	-0.952568	0.263996	-0.465234	0.597662
AL807752.1	1	0	1	0.4045	NA	-0.177057	0.887325	-0.0915748	0.940377
ALAD	0	1	0	0.260856	0.718342	-0.261483	0.623996	-0.0931249	0.824853
ALAS1	1	0	1	-0.0219773	0.983877	0.58199	0.119941	0.342066	0.213181
ALB	0	1	1	-0.185851	0.903796	-1.92874	8.18526e-05	-1.55053	0.000101588
ALCAM	1	1	1	-0.543952	0.283741	0.261076	0.650326	0.390214	0.253603
ALDH16A1	1	0	0	0.14812	0.876123	-0.256119	0.624933	-0.924879	0.000286453
ALDH18A1	1	1	1	0.199513	0.834242	-0.216763	0.727648	-0.346896	0.344004
ALDH1A1	1	0	1	0.651328	0.239329	0.0828264	0.91757	-0.698562	0.0500217
ALDH1A2	1	0	1	-0.247906	NA	0.403163	0.709025	0.796815	0.325584
ALDH1B1	0	0	1	-0.0559476	0.960196	-0.367083	0.463531	-0.385898	0.231943
ALDH1L1	0	1	1	0.95896	0.0860391	0.0523189	0.95791	-0.614096	0.16903
ALDH1L1-AS2	1	0	1	0.365839	NA	0.164202	0.888631	-0.351277	0.676045
ALDH1L2	0	0	0	0.617263	NA	0.246244	0.827325	-0.0163132	0.989476
ALDH2	1	1	1	0.08622	0.93274	-0.152455	0.793196	-0.640828	0.0187383
ALDH3A2	1	1	1	0.593887	0.0226402	0.119947	0.79898	0.240485	0.338244
ALDH3B1	1	0	0	-0.0261607	0.987955	-0.82038	0.169607	-0.660737	0.152014
ALDH4A1	0	1	0	-0.165306	0.889399	-0.457865	0.406382	0.0785311	0.882283
ALDH5A1	0	0	0	0.163425	0.742436	0.03538	0.943158	0.0488346	0.869027
ALDH6A1	1	0	1	0.823067	0.374946	-0.0629236	0.955983	-0.715333	0.2098
ALDH7A1	1	0	1	0.0336585	0.974921	0.0346377	0.957219	-0.996271	7.05998e-06
ALDH7A1P1	0	0	0	-0.0433202	0.974601	-0.101878	0.885745	-0.839684	0.00508129
ALDH8A1	0	0	0	0.511988	NA	-2.18676	0.000503868	-1.62486	0.00425509
ALDH9A1	0	0	0	0.182221	0.812012	0.48703	0.264009	0.704883	0.00597323
ALDOA	1	1	1	-0.219102	0.743795	0.226592	0.648716	-0.0245646	0.958001
ALDOAP1	0	1	0	-0.21263	0.820814	0.43651	0.407976	-0.0774335	0.877485
ALDOAP2	0	0	0	-0.219077	0.794576	0.594399	0.194015	-0.180329	0.654486
ALDOB	0	1	0	0.495112	NA	-0.649347	0.496529	-1.25232	0.0960806
ALDOC	0	0	0	0.184327	0.884516	0.206166	0.771385	0.380945	0.365413
ALG1	1	0	0	0.197518	0.830613	-0.336208	0.539909	-0.211496	0.598266
ALG10	0	0	1	-0.0269099	NA	-0.435967	0.625995	-1.2792	0.0230188
ALG10B	1	0	0	0.164693	NA	-0.744798	0.417999	0.45347	0.614955
ALG11	1	1	1	0.884669	NA	0.344335	0.725359	0.567023	0.418949
ALG12	1	0	0	-0.139381	0.867465	-0.440648	0.278847	-0.462182	0.0762374
ALG13	0	0	0	0.349078	NA	0.755223	0.268685	0.499975	0.37838
ALG14	1	1	1	0.77413	0.40664	0.0238125	0.983811	0.0481246	0.958001
ALG1L	0	0	0	-0.171664	NA	-0.262027	NA	-0.195347	NA
ALG1L13P	0	0	0	0.257974	NA	-0.0624467	NA	0.566663	NA
ALG1L15P	0	0	0	0.0382571	0.982498	-0.368332	0.553316	-0.246477	0.596229
ALG1L5P	0	1	0	-0.183725	NA	-0.160664	NA	0.308109	NA
ALG2	0	0	1	0.400414	0.42784	0.0263233	0.971161	0.107132	0.780641
ALG3	1	0	1	0.184376	0.847257	-0.397671	0.437699	-0.286507	0.432518
ALG5	1	0	0	0.147979	0.933589	-0.117238	0.905357	-0.444023	0.445934
ALG6	0	0	0	0.267341	NA	-0.0844801	NA	0.31739	NA
ALG8	1	0	0	0.57411	NA	0.812828	0.294088	0.781623	0.221567
ALG9	0	0	0	-0.198263	0.894059	-0.448429	0.515757	0.0885323	0.896573
ALKBH1	0	0	0	0.354321	NA	0.445096	0.611372	0.203517	0.798859
ALKBH2	0	0	0	-0.0890361	0.922289	-0.106421	0.851051	-0.20541	0.524098
ALKBH3	1	0	1	0.472622	0.55289	0.141722	0.860132	0.138382	0.805166
ALKBH4	0	0	0	-0.551205	0.114082	-0.0631358	0.915961	-0.516028	0.0400812
ALKBH5	1	0	1	0.0504142	0.953726	-0.184657	0.696762	-0.679119	0.00234812
ALKBH6	0	0	0	0.00308459	0.997667	-0.542371	0.29661	-0.495145	0.175659
ALKBH7	1	0	1	-0.208724	0.821125	-0.678887	0.141315	-0.367487	0.311375
ALKBH8	0	0	0	1.41673	NA	0.717773	0.38707	1.5806	0.00538868
ALMS1	1	1	1	0.0228108	NA	0.0783264	0.936065	0.157396	0.804854
ALOX12P2	0	0	0	0.0954898	0.950269	-0.00845276	0.993178	0.0238674	0.974635
ALOXE3	1	0	1	0.147097	NA	0.477607	NA	0.598158	NA
ALPK1	1	0	0	-0.652329	NA	-0.516747	NA	0.258738	NA
ALPK2	0	0	1	-1.08559	0.016507	-0.203766	0.784475	0.212094	0.674973
ALPK3	0	0	0	-1.52753	NA	-0.14323	0.89883	-0.730557	0.276952
ALS2	1	0	1	0.230196	0.8019	0.561958	0.268758	0.93196	0.00238251
ALS2CR8	1	0	1	-0.192865	NA	-0.139864	0.911982	0.309033	0.760241
ALYREF	0	0	0	-0.316572	0.731827	-0.167393	0.819899	-0.683893	0.0660452
AMACR	1	1	1	0.102226	0.950269	-0.403797	0.583628	0.27412	0.63175
AMBP	1	1	1	0.205389	0.774518	-0.399627	0.359822	-0.419949	0.129979
AMBRA1	1	0	0	-0.354666	0.326963	0.184407	0.654928	0.169617	0.512585
AMD1	1	0	0	0.334118	0.641676	1.55007	3.95521e-05	0.851699	0.00398965
AMDHD1	0	1	0	-0.305671	0.831149	-0.658584	0.347928	-0.604537	0.262402
AMDHD2	1	0	0	0.307204	0.679261	-0.844492	0.0469808	-1.00092	0.000436708
AMER1	0	0	0	0.102504	0.912696	-0.61619	0.111107	-0.616712	0.0162776
AMFR	1	1	1	0.221277	0.76784	0.540155	0.204397	0.0842986	0.838258
AMH	0	0	0	0.40424	NA	0.995865	NA	0.110494	NA
AMHR2	0	0	0	-1.03752	NA	-2.10635	0.00121747	-1.15243	0.0674073
AMICA1	0	0	0	0.471013	0.622209	0.43226	0.541034	0.129078	0.840057
AMIGO1	0	0	0	0.627585	NA	0.839403	0.194646	-0.792868	0.117941
AMMECR1	0	0	0	-0.199827	NA	0.0031078	0.998196	0.321377	0.562441
AMMECR1L	1	1	1	0.319764	0.624433	0.464662	0.327794	0.540894	0.0703423
AMN	1	0	0	-0.239004	0.851485	-1.4044	0.00400591	-1.66829	2.77092e-06
AMN1	1	1	1	-0.363057	NA	0.441857	0.663495	0.660565	0.399284
AMOT	0	0	0	0.233466	NA	-0.019706	0.988327	0.406287	0.621702
AMOTL2	0	1	1	-0.559956	0.286161	-0.353058	0.522095	-0.366856	0.311945
AMPD2	0	0	1	0.0600877	0.933589	-0.439727	0.149794	0.186644	0.427627
AMPD3	1	1	0	-0.322446	NA	1.57841	0.0156789	2.24656	1.36042e-05
AMT	1	0	0	0.382816	0.425741	-0.480727	0.236631	-0.863749	0.000243052
AMZ1	0	0	0	0.117892	NA	0.574863	NA	0.244961	NA
AMZ2	1	1	0	-0.338063	0.576977	-0.559309	0.200232	0.116551	0.772637
AMZ2P1	1	0	1	-0.364829	NA	-0.814481	0.288578	-0.341889	0.647465
ANAPC1	1	0	1	0.272773	0.7251	0.34983	0.509775	0.0820298	0.861724
ANAPC10	1	0	0	0.487333	NA	0.151488	0.89644	0.0902897	0.929646
ANAPC10P1	0	0	0	-0.0291673	NA	-0.123006	NA	0.0622266	NA
ANAPC11	1	0	1	-0.161589	0.775937	-0.265507	0.473635	-0.712149	0.00015963
ANAPC13	0	0	1	-0.123921	0.92586	-0.302202	0.660857	0.134659	0.805812
ANAPC15	1	0	1	-0.525018	0.611363	-0.808549	0.215064	-0.70524	0.162461
ANAPC16	0	0	1	-0.0466395	0.972327	-0.522424	0.268758	0.0404139	0.935731
ANAPC2	1	0	0	-0.417404	0.265402	-0.393163	0.300129	-0.240425	0.374574
ANAPC4	1	0	0	0.032645	NA	-1.02492	0.144643	0.0873528	0.922579
ANAPC5	1	0	1	0.347713	0.436795	-0.247613	0.575533	-0.315931	0.227132
ANAPC7	1	0	1	0.152773	0.86385	0.134606	0.814326	-0.0188436	0.96975
ANG	1	1	0	-0.133314	0.925502	-0.0886027	0.920599	-0.148707	0.79939
ANGEL1	1	0	0	0.437032	0.348323	-0.361803	0.426229	-0.0890508	0.819477
ANGEL2	0	0	1	-0.319628	NA	-0.107948	0.897007	0.346484	0.440876
ANGPT2	0	0	0	0.412418	NA	1.66454	NA	0.648383	NA
ANGPTL1	0	0	0	-0.703747	NA	-0.968336	0.232077	-0.336467	0.731904
ANGPTL2	0	0	0	-0.687539	0.557401	0.218324	0.829467	-0.264536	0.733201
ANGPTL4	0	1	0	-0.432424	0.661483	-0.498058	0.456106	-0.521868	0.271533
ANGPTL6	0	0	0	0.30917	NA	-0.501555	0.566209	-0.633396	0.335248
ANK1	0	0	0	-0.0857426	NA	0.737727	0.308967	1.2166	0.0156265
ANK2	1	1	1	1.28158	0.000743421	0.675663	0.202331	0.847666	0.014828
ANKAR	1	1	0	-0.285489	NA	-0.0962479	0.940068	0.0989546	0.926524
ANKDD1A	0	0	0	-0.0825081	NA	-0.2186	NA	0.272567	NA
ANKEF1	1	0	0	0.00352292	NA	0.17702	0.819899	0.62558	0.113029
ANKFY1	0	0	1	0.156995	0.847257	0.0224684	0.974131	0.240211	0.437972
ANKH	1	0	1	-0.310404	0.62246	0.437449	0.341919	0.784102	0.00314032
ANKHD1	1	0	1	1.63888	NA	1.2762	0.107957	1.56512	0.0236052
ANKIB1	0	0	1	0.0964208	0.944363	0.994267	0.0431809	0.992479	0.00447981
ANKLE1	0	0	0	-0.808335	NA	-0.995585	0.215065	-0.606336	0.427256
ANKLE2	1	0	0	-0.0586953	0.941599	0.0459508	0.930623	-0.0661703	0.834352
ANKMY1	1	1	1	0.0903931	0.922473	-0.388018	0.379567	-0.219689	0.498143
ANKMY2	0	0	1	0.0254665	NA	-0.345155	0.734068	0.271377	0.749951
ANKRA2	0	0	1	-0.128134	0.941599	-0.540377	0.447648	0.123814	0.860194
ANKRD1	0	0	0	-0.728497	0.582079	0.260437	0.806785	0.685378	0.341155
ANKRD10	1	0	1	-0.073185	0.957927	-0.275715	0.688789	-0.420406	0.323951
ANKRD10-IT1	0	0	0	1.03415	NA	1.49713	NA	0.915063	NA
ANKRD11	1	1	1	-0.134459	0.861256	-0.00705092	0.991345	-0.0609628	0.865885
ANKRD12	0	1	1	0.130608	NA	-0.377487	0.690113	0.174914	0.839143
ANKRD13A	0	1	0	0.471981	0.426206	0.0474293	0.950486	0.391547	0.271405
ANKRD13B	1	0	1	-0.137141	0.925989	1.14299	0.0297717	-0.172449	0.769907
ANKRD13C	0	0	1	-0.0347953	0.982498	0.0177938	0.983332	-0.0717006	0.891707
ANKRD13D	1	0	1	-0.116219	0.894126	-0.247116	0.59558	-0.250422	0.391924
ANKRD16	1	0	1	-0.035097	0.982585	0.121352	0.87254	-0.451176	0.246136
ANKRD17	1	0	1	0.432407	0.484013	1.07378	0.00833643	0.515106	0.115438
ANKRD18A	0	0	0	-0.234072	NA	0.293807	0.75321	-0.197761	0.796101
ANKRD20A5P	0	0	0	-0.672272	NA	0.731593	0.414264	1.05865	0.135866
ANKRD23	0	0	0	0.137792	NA	0.597652	NA	-0.020298	NA
ANKRD24	0	0	0	-0.0720159	NA	0.295086	NA	0.241752	NA
ANKRD26	1	1	1	0.305722	NA	-0.0883211	0.945307	-0.0476337	0.968375
ANKRD27	0	0	0	0.00516164	0.996652	-0.218771	0.617128	0.481737	0.0315804
ANKRD28	1	0	0	0.101308	0.94862	0.890902	0.120817	0.465148	0.339788
ANKRD30BL	1	1	1	-0.216249	0.903004	0.0212333	0.985494	-1.02962	0.041271
ANKRD32	0	0	0	0.373862	NA	0.223463	NA	-0.0665593	NA
ANKRD33	0	0	0	0.218495	NA	1.28482	NA	0.314021	NA
ANKRD34A	0	0	0	-0.526942	NA	-0.0183803	NA	-0.0961913	NA
ANKRD35	0	0	0	-0.139339	NA	0.76795	0.394959	0.664764	0.440331
ANKRD36	1	0	1	-0.523995	NA	-0.399541	0.696125	-0.0282767	0.980989
ANKRD36B	1	1	1	-0.485611	NA	0.169047	0.891261	-0.312664	0.741397
ANKRD36C	1	1	0	0.0389028	NA	-0.321051	0.776175	0.287411	0.775674
ANKRD37	1	0	1	0.176778	NA	0.277855	0.796902	-0.555423	0.475745
ANKRD39	1	1	0	-0.409677	0.495079	-0.414549	0.409772	-0.86107	0.00260706
ANKRD40	1	1	1	0.0374998	0.97249	0.640652	0.07412	0.476063	0.0578487
ANKRD42	0	0	1	0.302609	NA	0.232677	0.820658	-0.0633826	0.949286
ANKRD44	0	1	0	0.180523	NA	0.80489	NA	0.524477	NA
ANKRD46	1	0	0	0.569323	NA	0.137878	0.899502	0.71151	0.253874
ANKRD49	0	0	0	0.345935	NA	-0.0532837	0.970998	0.524449	0.553013
ANKRD50	1	0	0	0.595879	NA	0.040232	0.973382	0.891535	0.0940902
ANKRD52	0	0	0	0.0554021	0.94862	0.427784	0.244843	0.345266	0.160903
ANKRD53	0	0	0	-0.162824	NA	-0.454798	NA	0.491305	NA
ANKRD54	1	0	0	-0.393807	0.351893	-0.460924	0.225085	-0.158088	0.611134
ANKRD55	0	0	0	-0.536285	NA	-0.5744	NA	-0.0337602	NA
ANKRD6	0	0	0	0.189678	NA	0.504692	NA	-0.0214637	NA
ANKRD65	1	0	0	-0.685433	0.345561	-0.247065	0.752042	-0.857172	0.0399207
ANKRD9	1	0	1	0.0950757	0.935259	-0.157305	0.810454	-0.344973	0.351001
ANKS1A	1	1	1	0.105812	0.889399	0.31155	0.40619	0.230608	0.360595
ANKS3	1	0	0	-0.201365	0.855371	-0.152622	0.829467	-0.079187	0.883495
ANKS4B	0	0	0	0.252841	0.865432	-0.0888363	0.927736	0.347643	0.541942
ANKS6	0	0	0	0.241075	0.723733	-0.254291	0.615082	0.322706	0.288184
ANKZF1	1	1	1	-0.192347	0.845774	0.561612	0.246367	-0.121884	0.788135
ANLN	0	1	1	-0.140127	0.903796	0.237565	0.708384	-1.01734	0.000992588
ANO10	1	0	0	-0.366612	0.557953	-0.280784	0.611217	0.48883	0.116776
ANO6	0	1	1	-0.0536839	0.966067	-0.0158915	0.984055	0.44158	0.192265
ANO7	1	0	1	0.413865	0.333618	0.0407781	0.947121	0.073365	0.843495
ANO8	0	0	0	-0.494807	0.463457	-0.108147	0.887781	-0.119156	0.81507
ANO9	0	0	0	-1.02999	0.12645	-0.58836	0.409077	-0.658874	0.206069
ANP32A	1	0	1	-0.241261	0.743412	0.162929	0.781593	-0.459362	0.127716
ANP32AP1	0	0	0	-0.123753	0.927499	0.323622	0.632776	-0.40184	0.366845
ANP32B	1	0	1	0.0580068	0.943924	0.0105321	0.985901	-0.501691	0.0202691
ANP32BP1	0	0	0	0.378517	NA	0.409089	0.618937	-0.0693446	0.933872
ANP32C	0	0	0	-0.27783	0.900387	0.316485	0.760978	-0.69875	0.330251
ANP32E	1	0	1	-0.158954	0.912701	-0.0440822	0.965221	-0.580038	0.190349
ANPEP	1	1	1	-0.0742856	0.947231	-0.645492	0.140759	-0.353263	0.296352
ANTXR1	0	0	0	0.168974	0.903004	-0.667202	0.256745	-1.41943	7.69791e-05
ANTXR2	0	0	1	0.165627	0.918393	1.33726	0.0174956	1.93729	1.81579e-06
ANXA11	1	0	1	-0.313762	0.533413	0.311533	0.473856	0.184696	0.550981
ANXA13	0	1	0	-0.576322	NA	-0.869121	0.29661	-0.78701	0.332087
ANXA2	1	1	1	0.118059	0.913913	0.831176	0.0471364	1.01419	0.000256037
ANXA2P1	0	0	0	0.978875	NA	1.10306	0.16391	1.856	0.00274128
ANXA2P2	0	0	0	0.691965	0.425547	1.53123	0.00488135	1.40538	0.00109547
ANXA2P3	0	0	0	-0.157236	0.951144	0.265883	0.815862	0.864871	0.25767
ANXA2R	0	0	0	-0.168595	NA	-0.434396	0.600204	0.432591	0.484815
ANXA3	0	0	0	-1.21026	NA	-0.184416	0.882469	1.37282	0.0528057
ANXA4	1	1	1	-0.427211	0.498612	-1.20975	0.00255854	-0.756588	0.0142732
ANXA5	0	0	0	-0.543454	0.267183	0.535823	0.255538	0.860381	0.00246464
ANXA6	1	0	1	0.0578591	0.949634	-0.21492	0.650797	-0.409056	0.11376
ANXA7	1	0	1	-0.466319	0.352674	0.502919	0.262467	0.0928546	0.825021
ANXA9	1	1	1	0.380002	0.686988	-0.636719	0.27156	-0.797644	0.041022
AOC2	0	0	0	0.0286665	NA	0.156865	0.835609	-0.209922	0.673352
AOC3	0	0	0	0.211667	0.889312	-0.397961	0.582012	-0.27185	0.626399
AOC4	0	0	0	-0.0274824	NA	-0.150773	0.898983	-0.741911	0.314558
AOX1	0	1	0	-0.163333	0.901597	0.714513	0.185279	1.25584	0.000202863
AOX2P	1	1	1	0.177491	NA	1.08111	NA	0.583406	NA
AP000253.1	0	0	0	0.128671	NA	-0.216191	NA	-0.350759	NA
AP000281.1	0	0	0	0.716372	NA	0.94293	NA	-0.105248	NA
AP000318.2	1	0	0	-0.946659	NA	-0.868771	NA	-0.644004	NA
AP000330.8	0	0	1	0.425011	0.696372	0.167964	0.849012	0.804077	0.078508
AP000344.3	0	0	0	-0.614153	NA	-0.670993	NA	-0.794759	NA
AP000347.4	0	0	0	0.717571	NA	0.234115	NA	1.03902	NA
AP000350.4	0	0	0	0.426458	NA	0.582961	0.47196	0.405071	0.556985
AP000350.6	0	1	0	0.250174	NA	1.2704	0.085133	1.00435	0.134621
AP000351.10	0	1	1	0.723369	NA	0.398379	0.703061	0.26414	0.782773
AP000355.2	0	1	1	0.692553	NA	-0.292438	NA	-0.15048	NA
AP000357.4	0	0	0	-0.148982	NA	0.449263	NA	-0.173322	NA
AP000361.2	0	0	0	-0.566975	NA	-0.659619	NA	-0.636534	NA
AP000487.5	1	0	0	-0.434472	NA	-0.103463	0.932849	-1.12495	0.0834304
AP000525.1	0	0	0	0.666072	NA	0.698367	NA	1.069	NA
AP000525.8	0	1	1	-0.598301	NA	-0.164846	0.859993	-0.0409416	0.96146
AP000593.6	0	0	0	-0.131065	NA	0.103961	0.926597	-0.232643	0.769087
AP000619.6	0	1	0	-0.103877	NA	-0.376058	0.724066	0.116451	0.921826
AP000640.10	0	1	0	0.708269	NA	0.493895	NA	1.30539	NA
AP000889.1	0	0	0	0.0665029	NA	-0.276074	NA	-0.0515456	NA
AP000936.1	0	0	0	0.426885	NA	0.532878	NA	-0.0196433	NA
AP000974.1	0	1	0	-0.629017	NA	-0.838266	NA	-0.332862	NA
AP001007.1	0	0	0	-0.596779	NA	-0.222255	0.841283	0.586557	0.433585
AP001052.9	0	0	0	-0.0568092	NA	-0.382698	NA	-0.2699	NA
AP001059.5	0	0	0	0.123581	NA	-1.2156	0.102198	-1.78546	0.00272451
AP001062.7	0	0	0	-0.539112	NA	-1.03791	0.219902	-0.397309	0.669603
AP001065.15	0	1	0	0.0407828	0.984454	0.0556969	0.960555	0.0247475	0.978106
AP001187.1	1	0	0	0.0625054	NA	-0.173905	NA	-0.344516	NA
AP001187.9	1	1	1	0.247352	NA	-0.618934	0.458687	-0.597756	0.375191
AP001258.4	0	0	0	-0.133274	NA	-0.800634	0.378224	-0.489565	0.587003
AP001347.6	0	0	0	-0.125787	NA	-0.336272	NA	-0.621687	NA
AP001372.2	0	0	0	1.02712	NA	0.858611	0.333411	1.31786	0.076739
AP001432.14	0	0	0	-0.212495	NA	-0.631029	NA	0.312856	NA
AP001462.6	0	0	0	-0.60249	NA	-0.688379	NA	-0.460384	NA
AP001468.1	0	0	0	-0.0604457	NA	-0.496447	0.609992	-0.162206	0.870982
AP001469.7	0	0	0	0.0461733	NA	-0.321068	NA	-0.448806	NA
AP001579.1	0	0	0	0.251898	NA	-0.152448	NA	0.333511	NA
AP001628.7	0	0	0	0.175373	NA	0.127497	NA	0.0073779	NA
AP001631.10	1	0	0	-0.837159	NA	0.098788	NA	-0.0131943	NA
AP001816.1	0	0	0	-0.70225	NA	-0.0713515	0.954321	-0.0564848	0.958001
AP002414.1	0	0	0	-0.391862	NA	-1.52486	0.0335786	-0.241104	0.794549
AP002954.3	0	0	0	0.409746	NA	0.328052	NA	0.151916	NA
AP003068.18	0	0	0	0.300611	NA	0.43315	NA	1.6191	NA
AP003068.23	0	0	0	-0.703325	0.253852	-0.73133	0.183406	0.059304	0.925456
AP003733.1	1	1	1	-0.975305	NA	-0.810603	0.367683	-0.983401	0.193821
AP004290.1	0	0	0	0.280946	NA	0.365518	0.723161	0.114356	0.913803
AP005482.1	0	0	0	-0.612868	NA	0.118988	0.926597	-0.0698433	0.954223
AP006309.4	0	0	0	-0.380282	NA	-0.37777	NA	-0.525317	NA
AP006621.1	0	0	0	0.34431	NA	-0.421352	0.600317	0.259782	0.693082
AP006621.5	0	0	0	0.720784	NA	0.218592	0.82337	0.209663	0.785588
AP006621.6	0	0	0	0.889996	NA	0.833448	NA	0.866323	NA
AP1AR	1	0	1	0.31232	0.560398	0.512878	0.193816	0.494656	0.0570085
AP1B1	1	0	0	-0.160577	0.810085	-0.152025	0.756362	0.157341	0.603561
AP1G1	1	1	1	0.254045	0.731827	0.397096	0.422435	0.835975	0.00229602
AP1G2	1	1	1	-0.412669	0.276871	-0.758358	0.0179644	-0.0335489	0.930111
AP1M1	1	0	1	0.19089	0.683282	0.406686	0.183409	0.424956	0.0260347
AP1M2	0	1	0	0.457192	0.545012	-0.554116	0.332363	-0.295334	0.515563
AP1S1	0	0	1	-0.129767	0.854425	-0.0902219	0.855941	0.357762	0.123402
AP1S2	0	0	0	0.360706	NA	0.394044	NA	0.76563	NA
AP1S3	1	0	0	-0.578954	0.634812	0.725479	0.333664	0.908645	0.103061
AP2A1	1	0	0	-0.185101	0.793988	0.00566602	0.99323	0.469019	0.0747664
AP2A2	0	0	0	0.0678385	0.932744	-0.0152842	0.978888	0.0459552	0.896624
AP2B1	1	0	1	-0.127141	0.920629	0.96154	0.0495514	1.0867	0.00147612
AP2M1	1	0	1	0.0503345	0.953907	0.491076	0.191683	0.573642	0.0149084
AP2S1	1	1	1	-0.104402	0.906184	0.28591	0.53146	0.413189	0.120997
AP3B1	1	0	1	-0.317384	0.724951	-0.673015	0.201142	0.188259	0.696117
AP3D1	1	1	1	-0.00784353	0.993829	-0.0279479	0.963091	0.15189	0.598883
AP3M1	1	0	1	0.233666	0.806261	0.104423	0.888631	0.600626	0.0836054
AP3M2	1	0	0	0.470828	NA	-0.226531	0.772356	0.393443	0.422719
AP3S1	1	0	1	-0.552345	0.531922	-0.231884	0.775282	0.0841967	0.904186
AP3S2	1	1	1	0.480452	0.507587	0.612358	0.264759	0.143173	0.783088
AP4B1	0	0	1	0.709343	0.195107	0.632106	0.252271	1.12485	0.000654075
AP4E1	1	0	1	0.169632	NA	-0.162855	0.879516	0.372843	0.600534
AP4M1	1	1	0	0.39532	0.499176	-0.372329	0.461295	0.0232834	0.965131
AP4S1	1	1	1	0.0511189	NA	0.639336	0.387914	-0.0068467	0.994185
AP5B1	0	0	0	-0.119587	0.93274	0.313481	0.648424	-0.368584	0.421998
AP5M1	0	1	1	0.294481	NA	0.409999	0.53014	0.144448	0.791961
AP5S1	1	1	1	-0.36728	0.495652	-0.535539	0.201185	-0.164803	0.644201
AP5Z1	0	0	0	-0.179939	0.86385	-0.93165	0.0308323	-0.353451	0.337422
APAF1	0	0	1	0.246433	0.887076	-0.326927	0.700649	0.221214	0.744183
APBA2	0	0	0	-0.507966	NA	-0.529706	0.587531	-0.707604	0.359851
APBA3	1	0	0	-0.49567	0.0990803	-0.562978	0.0791893	-0.0819342	0.794549
APBB1	0	0	0	-0.558853	0.539833	0.344881	0.653043	-0.0623606	0.932305
APBB2	1	0	1	0.192394	0.85742	0.251061	0.6938	0.531685	0.128943
APBB3	0	0	0	-0.23475	NA	-0.920689	0.20938	-0.118741	0.894383
APC	1	0	1	0.170531	NA	-0.543056	0.447405	0.809465	0.0882869
APC2	1	1	0	-0.165785	NA	-0.745828	0.368596	-0.897638	0.173354
APCDD1	1	0	1	-0.937099	0.173235	0.999553	0.0970187	0.528049	0.317527
APEH	1	0	0	-0.154017	0.763314	-0.434724	0.136324	-0.26882	0.194508
APEX1	0	0	0	-0.144572	0.889399	-0.422622	0.388097	-0.546044	0.0729775
APEX2	0	0	0	-0.248959	0.724951	0.431833	0.341919	0.704101	0.00829268
APH1A	1	0	1	-0.480622	0.234292	-0.490377	0.225057	-0.392403	0.155496
APH1B	0	0	0	0.919936	NA	1.50352	NA	1.4717	NA
API5	1	0	0	0.213045	0.809277	0.275492	0.639243	0.0931285	0.841352
API5P1	0	0	0	0.343934	NA	-0.127202	NA	0.0569564	NA
API5P2	0	1	0	-0.10788	NA	-0.716712	0.433427	-0.0750521	0.949286
APIP	0	1	0	0.072578	NA	0.317361	0.688618	0.0823568	0.910384
APITD1	1	0	1	0.502214	NA	0.0985892	0.904527	-0.309997	0.505784
APLF	1	0	1	-0.0515049	NA	-0.572032	NA	-0.212038	NA
APLN	0	0	0	-0.108212	NA	0.521519	0.594113	-0.375519	0.694435
APLP1	0	0	0	-0.474712	NA	-0.664779	0.457307	-0.98427	0.154534
APLP2	1	1	1	0.0606055	0.933589	0.770046	0.00438209	0.896966	3.22678e-07
APMAP	1	0	1	-0.0359466	0.970206	0.31937	0.401587	0.0406818	0.910579
APOA1	0	1	1	0.087859	0.923354	-0.841614	0.0170819	-0.613178	0.0150404
APOA1BP	1	0	1	-0.00575767	0.996652	-0.373247	0.33216	-0.513523	0.024546
APOA2	0	0	1	0.529035	0.301583	0.211459	0.724066	0.348742	0.31708
APOA4	0	0	0	-0.451671	0.554415	-1.26091	0.00626286	-0.921256	0.00953283
APOA5	0	1	0	0.0317511	0.986229	-1.16218	0.0392034	-1.16128	0.00663922
APOB	1	1	1	0.675063	0.169799	1.05098	0.0156789	0.581973	0.092313
APOBEC3B	0	0	0	-0.702614	NA	-0.285837	0.74618	-0.999569	0.0492528
APOBEC3C	0	0	0	-0.400624	0.709182	-0.391975	0.589092	-0.244912	0.668846
APOBEC3D	0	0	0	-0.208289	NA	-0.783502	0.389631	-0.867869	0.271508
APOBEC3F	0	0	0	0.352064	NA	0.779554	0.338724	-0.09224	0.927023
APOBEC3G	0	0	0	0.173516	NA	-0.00224463	0.998995	-0.751373	0.366204
APOBR	0	0	0	0.491368	NA	-0.521173	0.608468	-0.791936	0.342045
APOC1	1	1	0	0.461307	0.412221	-0.47681	0.329322	-0.138264	0.74193
APOC1P1	0	1	1	0.526882	0.56151	0.00929811	0.992903	-0.53589	0.276104
APOC2	0	0	1	0.265988	0.770019	-0.281314	0.6476	-0.264375	0.523835
APOC3	1	1	1	0.47134	0.75395	-0.704746	0.378224	-1.46228	0.00757278
APOE	1	1	1	0.0241944	0.985105	-0.618378	0.193176	-0.467572	0.172112
APOF	0	0	0	0.278268	0.888453	-0.794748	0.293713	-0.608052	0.346457
APOH	1	1	1	1.10188	0.166208	-0.162142	0.877293	-0.19832	0.799755
APOL1	0	0	1	-0.488138	0.451591	-0.0748323	0.923197	0.141644	0.76646
APOL2	0	0	0	-0.311997	0.601062	-0.314587	0.517556	0.426807	0.143192
APOL3	0	0	1	-0.235396	NA	-0.4232	0.5619	-0.436127	0.406505
APOL4	0	1	0	-0.221942	NA	-0.223698	0.851142	0.279783	0.785279
APOL6	0	1	0	0.329472	0.773418	1.14283	0.0324831	-0.0352822	0.963211
APOLD1	0	0	0	0.346261	NA	1.39917	NA	0.527429	NA
APOM	1	0	1	0.794162	0.443588	0.303591	0.74879	0.133452	0.874861
APOO	0	0	0	-0.103977	NA	0.26364	0.755804	0.445144	0.419426
APOOL	0	0	0	1.11217	NA	0.55351	0.582012	0.668389	0.438548
APOPT1	0	0	0	0.242997	NA	-0.276178	NA	0.711874	NA
APP	1	0	0	-0.664617	0.00915063	0.32724	0.384542	0.380395	0.0966032
APPBP2	0	0	0	-0.0564499	0.971867	0.303822	0.642925	0.385208	0.354041
APPL1	0	0	1	0.327192	0.709182	-0.121648	0.873574	0.576045	0.117437
APPL2	0	0	0	0.139769	0.912496	-0.0448155	0.960555	0.939185	0.00463719
APRT	1	0	1	-0.0789978	0.937174	-0.815482	0.0298394	-0.173947	0.623416
APTX	1	0	1	0.489846	0.425433	0.271175	0.659421	0.461279	0.198589
AQP10	0	0	0	-0.844302	NA	-0.684594	NA	-0.80098	NA
AQP11	1	1	1	-0.149628	0.889399	-0.719163	0.102863	-0.364616	0.296249
AQP3	0	0	1	-0.780211	0.325902	2.56973	1.03717e-07	2.55672	8.47402e-11
AQP6	0	0	0	0.355218	NA	-0.552917	0.560951	0.00747539	0.994917
AQP7	0	0	1	0.817144	NA	0.621608	0.310382	1.15078	0.00352511
AQP7P1	0	1	0	0.177123	NA	7.39839e-05	NA	0.762257	NA
AQP8	0	0	1	-0.714662	NA	-0.89365	0.250752	0.0213774	0.984257
AQR	0	0	0	0.0220186	0.987955	0.507851	0.383952	-0.24904	0.597202
ARAF	0	0	0	-0.130327	0.82615	0.0191824	0.972823	0.0738766	0.79939
ARAP1	1	0	1	-0.311286	0.49865	-0.403292	0.283448	-0.225115	0.410948
ARAP2	0	0	0	-0.317562	NA	0.399514	NA	1.19021	NA
ARAP3	0	0	0	-0.84568	NA	1.17196	0.148595	1.43406	0.0394617
ARC	0	0	0	0.494431	NA	2.09152	0.0033934	1.35562	0.0597413
ARCN1	0	0	0	0.220097	0.702914	0.235836	0.59553	0.595161	0.00789894
AREGB	0	0	0	-0.340224	NA	0.930304	0.283448	1.41347	0.0537012
ARF1	0	0	1	-0.0688048	0.902483	-0.184996	0.53049	-0.121857	0.536155
ARF1P2	0	0	0	-0.046981	NA	-0.439907	0.664853	-0.408837	0.639416
ARF3	0	0	1	0.0478045	0.951879	0.432053	0.200661	0.654021	0.000937867
ARF4	1	0	1	0.197109	0.867863	0.418102	0.485537	0.205557	0.667015
ARF5	0	0	0	-0.399453	0.544957	-0.555695	0.261146	-0.0486536	0.927023
ARF6	1	0	1	-0.0515816	0.964288	0.496324	0.27985	0.0461594	0.923609
ARFGAP1	0	1	0	-0.14901	0.82615	0.0728947	0.892269	0.0582498	0.86924
ARFGAP2	1	0	1	-0.0211301	0.984471	-0.172476	0.738392	0.127732	0.711152
ARFGAP3	1	0	1	-0.104216	0.933589	0.0765772	0.92228	0.12137	0.808538
ARFGEF1	1	0	0	-0.0767788	0.954318	0.50835	0.387678	0.492811	0.228102
ARFGEF2	1	1	1	0.233381	0.731827	0.334781	0.477265	0.40321	0.162655
ARFIP1	0	0	1	0.0430565	NA	-0.0452504	0.964998	0.482694	0.310894
ARFIP2	0	0	0	0.00732653	0.994939	-0.239043	0.591311	-0.338116	0.189855
ARFRP1	1	0	1	-0.157431	0.855371	-0.90948	0.0119317	-0.210656	0.530211
ARG1	0	0	0	0.251525	NA	-0.793676	0.383579	-0.855252	0.2815
ARG2	0	0	0	-0.440728	0.592363	2.24602	9.01527e-08	1.47165	1.44064e-05
ARGLU1	0	0	1	-0.119144	0.889399	-0.673643	0.0520255	-0.255151	0.369554
ARHGAP1	1	0	1	0.435179	0.205031	0.276789	0.492169	0.433796	0.0574075
ARHGAP10	0	0	0	-0.212129	NA	-0.855938	0.30002	-0.0959985	0.927023
ARHGAP11A	0	0	1	-0.536246	0.565106	-0.285071	0.722702	-1.30023	0.00195496
ARHGAP11B	1	0	1	-0.266226	NA	-0.0129693	0.990784	-1.38037	0.00188053
ARHGAP12	1	1	1	0.0899927	0.97249	0.159294	0.887781	0.91774	0.146565
ARHGAP17	0	0	1	-0.125975	0.873024	0.209124	0.641493	0.483637	0.0384459
ARHGAP18	1	1	1	0.587459	0.532965	0.863205	0.167422	1.40624	0.000978742
ARHGAP19	1	1	1	0.26199	0.779119	0.857556	0.0704261	-0.403734	0.303672
ARHGAP21	1	1	1	-0.0860372	0.949559	0.383733	0.537217	1.11773	0.000864269
ARHGAP23	1	0	0	-0.0964936	NA	2.05263	0.00215421	2.37516	3.91275e-05
ARHGAP26	0	1	0	-0.0403004	0.976666	-0.104406	0.884385	0.894983	0.00258385
ARHGAP27	0	0	1	-0.373957	0.437342	-0.523832	0.181265	-0.130657	0.705325
ARHGAP29	1	0	0	0.109893	0.943924	1.33657	0.0084783	0.706278	0.100655
ARHGAP30	0	0	0	-1.00409	NA	0.0659503	0.963785	-0.948855	0.224337
ARHGAP32	0	1	1	-0.0997701	0.941599	1.00857	0.0329756	0.639887	0.0808051
ARHGAP33	0	0	0	-0.4937	0.547956	-0.705262	0.220094	-1.3959	0.000131296
ARHGAP35	1	1	1	-0.0158649	0.988515	0.292622	0.594144	0.218797	0.564945
ARHGAP39	1	0	1	-0.122243	0.903004	-0.3453	0.482689	-0.651337	0.0195564
ARHGAP4	0	0	0	-0.202165	NA	-0.725031	0.381316	-0.520159	0.476752
ARHGAP40	0	0	1	-0.771297	0.361622	1.29943	0.0238336	2.91335	3.21048e-13
ARHGAP42	0	0	0	-0.393396	NA	0.701606	0.420146	1.16986	0.0714163
ARHGAP44	0	0	0	0.181494	NA	0.893089	0.127406	0.321239	0.553013
ARHGAP5	1	0	1	-0.328025	0.770227	0.28473	0.706935	0.638442	0.142696
ARHGAP5-AS1	0	0	0	0.195606	NA	-0.137803	0.902623	1.85753	0.000585275
ARHGAP9	0	0	0	-0.428039	NA	0.358532	NA	0.618808	NA
ARHGDIA	1	1	1	-0.61637	0.12366	0.212322	0.703061	0.366256	0.246125
ARHGDIB	0	0	0	-0.418325	NA	0.36286	0.740527	1.29511	0.0821886
ARHGDIG	0	0	0	-0.305426	NA	-0.272087	NA	-0.793519	NA
ARHGEF1	1	0	1	-0.0263516	0.980933	0.357634	0.361776	0.512299	0.0256063
ARHGEF10L	0	1	0	0.0618741	0.962009	-0.630967	0.204729	-0.694766	0.0372228
ARHGEF11	1	0	1	-0.00598347	0.996652	-0.312823	0.479222	-0.00318751	0.994353
ARHGEF12	1	1	1	0.157307	0.910721	0.873638	0.105216	0.75847	0.0584912
ARHGEF16	1	1	1	-0.528185	0.208543	-0.315659	0.51453	-0.345105	0.258916
ARHGEF17	1	1	1	-0.249248	0.595407	-0.620739	0.0464778	0.157598	0.567169
ARHGEF18	1	0	1	-0.0602944	0.94862	-0.0343887	0.958509	0.390459	0.143249
ARHGEF19	0	0	0	-0.222745	NA	-0.299041	0.773429	-1.10207	0.0850213
ARHGEF2	0	0	0	-0.534098	0.346036	0.852924	0.0542111	0.528621	0.119776
ARHGEF25	0	0	0	0.0577748	0.953315	0.0448205	0.945307	0.0332081	0.940828
ARHGEF26	1	0	1	-0.0551423	NA	-0.326813	0.654166	-0.121313	0.845349
ARHGEF28	1	1	1	-0.537283	0.101853	0.693208	0.0406018	1.31133	9.36961e-11
ARHGEF3	1	1	1	-0.728353	0.0909433	0.122618	0.856619	0.616683	0.0530493
ARHGEF37	1	0	1	-0.237977	NA	-0.353828	NA	-0.452732	NA
ARHGEF39	0	0	1	0.057734	0.97866	-0.86204	0.187769	-1.45478	0.00122132
ARHGEF4	0	0	0	0.681867	NA	2.24167	0.00146656	1.29116	0.0827619
ARHGEF40	0	0	0	0.732068	0.175658	-0.100296	0.899486	-0.204828	0.67286
ARHGEF5	0	0	0	0.767538	NA	0.492246	0.634045	0.996733	0.203698
ARHGEF7	1	0	1	0.0360555	0.972327	0.388895	0.317053	0.328952	0.201541
ARHGEF9	0	0	0	0.442076	NA	-0.551806	0.517621	0.367612	0.615566
ARID1A	1	0	1	-0.97676	5.1076e-05	-0.0873402	0.870665	-0.157347	0.601526
ARID1B	1	1	1	-0.0595354	0.953726	-1.39791	4.28843e-05	-0.151828	0.689123
ARID2	1	1	1	0.220523	0.914965	-0.0707263	0.953293	-0.793321	0.213796
ARID3A	1	1	1	-0.119948	0.881571	-0.131085	0.789982	-0.22049	0.423413
ARID3B	0	0	0	-0.240357	0.794391	0.0575558	0.942795	0.117842	0.807966
ARID3C	0	0	0	0.163788	NA	-0.0219968	NA	-0.505818	NA
ARID4A	1	0	1	0.227956	NA	-0.358017	0.668069	0.0764375	0.925254
ARID4B	1	0	1	0.684232	0.432218	1.87737	0.000296089	0.649642	0.198743
ARID5A	1	0	1	0.0285586	0.980977	-0.277185	0.546642	-0.783915	0.000852043
ARID5B	1	1	1	-0.229388	0.873024	0.218915	0.788278	0.53724	0.258058
ARIH1	1	0	0	0.0810097	0.935852	0.299438	0.542195	0.329067	0.287524
ARIH2	1	0	1	0.210371	0.698333	0.569352	0.0828842	0.185739	0.49359
ARIH2OS	0	0	0	-0.0877902	NA	-0.207935	0.863278	-0.393293	0.673558
ARIH2P1	0	1	0	0.288909	NA	0.200098	0.82988	0.0831702	0.918557
ARL1	1	0	1	0.0742591	0.954318	-0.358001	0.567555	0.188117	0.699322
ARL10	0	0	0	0.168828	NA	-0.0919869	0.945307	0.0587903	0.964666
ARL11	0	0	0	-0.62126	NA	0.20112	0.867693	0.877502	0.249513
ARL13B	1	0	1	-0.471572	NA	-0.0516758	0.96385	0.0724917	0.928342
ARL14EP	0	0	0	0.750467	NA	0.697772	0.376673	0.94908	0.106975
ARL15	0	0	0	1.66225	NA	2.01517	0.0039624	2.06452	0.00118629
ARL16	0	0	1	-0.051914	0.962083	-0.412675	0.3833	-0.291209	0.380982
ARL2	1	0	1	-0.0948839	0.923305	-0.486584	0.268629	-0.301288	0.349501
ARL2BP	1	1	1	0.0914559	0.930344	0.24693	0.649468	0.787934	0.00361483
ARL2BPP3	0	0	0	0.648578	NA	-0.193944	NA	0.488758	NA
ARL3	1	1	1	-0.32686	0.689571	0.167297	0.80561	0.48908	0.169631
ARL4A	1	0	1	-0.120796	NA	0.436232	0.630858	1.138	0.050598
ARL4C	1	1	1	0.571918	NA	0.772436	0.403934	0.273985	0.791961
ARL4D	1	0	1	0.752017	0.131293	0.221523	0.746878	-0.0892526	0.868989
ARL5A	1	1	1	0.341158	0.723176	-0.334221	0.61905	-0.748373	0.0542951
ARL5AP4	0	0	0	0.248868	NA	-0.84386	0.2742	-0.789787	0.218343
ARL5B	1	0	1	-0.260761	NA	0.643496	0.33814	0.834117	0.0776177
ARL6	0	0	0	-0.350439	NA	0.668869	0.482515	-0.116397	0.920414
ARL6IP1	1	0	1	-0.92055	NA	-0.693703	0.432603	-0.787257	0.279226
ARL6IP1P2	0	0	0	-1.02018	0.0121596	-0.261603	0.683965	-1.22741	0.000107707
ARL6IP4	1	0	0	0.184362	NA	-0.277493	0.772013	-0.778312	0.198589
ARL6IP5	0	0	0	-0.162847	0.919844	0.565015	0.423744	0.439352	0.425739
ARL6IP6	0	1	0	-0.402805	0.446782	-0.480149	0.274978	-0.526554	0.0633978
ARL8A	0	0	0	-0.788044	0.235635	0.437313	0.526971	0.156258	0.797816
ARL8B	1	0	0	0.0541349	0.959002	0.951129	0.00967158	0.484836	0.0915181
ARMC1	1	1	1	0.640014	0.458456	0.396854	0.601486	0.470705	0.368358
ARMC10	1	0	1	0.107113	NA	0.615688	0.333664	-0.249787	0.669603
ARMC10P1	0	0	0	0.560953	NA	-0.119769	NA	0.175156	NA
ARMC12	0	0	0	0.18325	NA	0.442251	NA	0.744966	NA
ARMC2	1	0	1	-0.97467	NA	-0.678037	NA	0.0381253	NA
ARMC5	1	1	1	0.167584	0.889399	-0.952231	0.0406018	-0.865808	0.00972549
ARMC6	1	1	1	-0.212326	0.777743	-0.358751	0.448287	-0.0846457	0.836995
ARMC7	1	1	1	-0.194505	0.80997	0.0769718	0.906198	0.126098	0.747619
ARMC8	1	0	0	0.267467	0.808626	0.97821	0.0620292	0.597015	0.149932
ARMC9	0	0	1	-0.101841	0.931678	0.414592	0.443735	-0.0471785	0.929697
ARMCX3	0	0	0	0.31513	0.685618	-0.148403	0.8238	0.414579	0.244033
ARMCX5	0	0	0	0.279422	0.770227	-0.262431	0.694336	0.831225	0.0150404
ARMCX6	0	0	0	-0.530085	0.495074	-0.611996	0.303963	-0.278137	0.57634
ARNT	1	0	0	-0.103896	0.907178	0.670398	0.0676479	0.0979019	0.788869
ARNT2	0	0	0	-0.227563	NA	0.753765	0.405705	0.892444	0.241265
ARNTL	1	1	0	0.194364	NA	-0.221593	0.849984	0.192489	0.852626
ARNTL2	0	0	0	0.0488899	0.978427	0.403144	0.549387	0.129691	0.826087
ARPC1A	1	0	1	0.248761	0.736694	0.797338	0.0489185	0.820575	0.00269861
ARPC1B	1	0	1	0.00559297	0.996286	0.1499	0.735476	0.547956	0.00764239
ARPC2	1	0	1	-0.0184271	0.988515	0.81997	0.086617	0.524543	0.155046
ARPC3	1	0	0	0.00298578	0.998099	-0.294184	0.67968	0.655027	0.106754
ARPC3P1	0	0	0	-0.22324	NA	-0.0320628	NA	-0.278661	NA
ARPC3P5	0	0	0	-0.209558	NA	-1.03668	0.213215	-0.296439	0.753905
ARPC4	0	0	0	0.139844	0.91565	-0.168319	0.8238	0.12803	0.815088
ARPC5	1	0	1	-0.246563	0.761001	-0.385292	0.454559	-0.207345	0.595411
ARPC5L	1	0	0	-0.0507746	0.961731	-0.139663	0.805369	-0.300241	0.335956
ARPP19	0	0	0	0.418624	0.42784	0.71003	0.0790846	0.887177	0.00060594
ARRB1	0	0	1	0.108867	0.89241	0.599195	0.0734014	1.02018	3.41181e-07
ARRB2	1	0	0	-0.915832	0.00591798	-0.251772	0.6476	-0.229468	0.527821
ARRDC1	0	0	0	0.0920331	0.920629	-0.512748	0.216529	-0.647784	0.0124319
ARRDC2	0	1	0	-0.0978863	0.949373	0.455897	0.492169	1.46998	6.55588e-05
ARRDC3	1	1	1	0.84952	NA	0.651344	0.495801	1.02216	0.180172
ARRDC4	0	0	0	0.273004	NA	0.897147	0.242027	1.77546	0.0010864
ARSA	1	0	1	0.0930712	0.937542	-0.0345656	0.968181	0.0480448	0.928955
ARSB	1	1	1	0.496307	0.305479	0.227552	0.682501	0.800161	0.00310958
ARSD	0	0	0	0.00502124	0.997143	0.169886	0.848765	0.21524	0.729213
ARSE	0	0	0	0.452003	0.325902	0.198135	0.709407	-0.0673802	0.870538
ARSG	1	1	1	0.343482	0.781688	0.452249	0.537228	0.929566	0.041022
ARSI	0	0	0	-0.3994	0.841494	0.752535	0.387165	0.707091	0.344595
ARSK	1	0	0	0.0556837	NA	0.272803	0.79508	0.15084	0.873892
ART4	0	0	0	1.6757	NA	1.42108	0.0115123	1.50735	0.000277576
ART5	1	1	0	-0.0672987	NA	-0.56118	NA	-1.56752	NA
ARTN	0	0	0	-0.885368	NA	-0.787645	0.38847	-0.94774	0.22494
ARV1	0	0	0	0.123102	NA	-0.197103	0.870019	-0.143821	0.894425
ARVCF	1	0	1	-0.160934	0.854425	-0.0960418	0.877321	-0.251109	0.445342
AS3MT	1	0	0	1.25162	NA	0.476444	0.6045	-0.394035	0.61339
ASAH1	1	0	1	-0.0582913	0.970206	-0.18844	0.793323	0.195988	0.683485
ASAH2	0	0	0	-1.07132	NA	-0.681835	NA	-1.02568	NA
ASAH2B	0	0	0	0.449827	NA	0.218516	NA	0.772951	NA
ASAP1	1	1	0	-0.080328	0.953055	1.38006	0.00214589	0.751471	0.041271
ASAP2	1	1	1	-0.188298	0.912615	1.85132	0.000477281	2.03943	1.01888e-06
ASAP3	1	0	0	0.0370287	0.972886	-0.177052	0.726474	-0.184602	0.556985
ASB1	1	1	1	-0.0267463	0.98191	0.251943	0.577402	0.314086	0.244339
ASB13	1	0	1	-0.122423	0.918393	0.11974	0.872858	0.77848	0.0207789
ASB16	1	0	0	-0.313633	NA	-0.319482	NA	-0.113664	NA
ASB16-AS1	1	0	0	0.259494	0.783223	-0.416623	0.47625	-0.274711	0.526227
ASB2	0	1	1	-1.86292	0.000114889	0.910822	0.137016	0.813594	0.0874469
ASB4	0	0	0	-0.782919	NA	0.321955	0.756035	2.32096	2.42336e-05
ASB6	1	1	0	-0.0390462	0.978234	-0.0529159	0.945307	-0.147876	0.736917
ASB7	0	1	0	0.111033	0.913811	-0.128391	0.834947	0.0745801	0.86498
ASB8	0	0	0	0.453813	0.545012	0.962591	0.0502055	0.541823	0.166728
ASB9	0	0	0	0.980115	0.0722234	-0.570571	0.370434	-0.818562	0.0548277
ASB9P1	0	1	1	0.603283	NA	0.400625	0.711236	0.0670018	0.958206
ASCC1	1	1	1	-0.112057	0.946811	-0.146988	0.871625	0.383062	0.475497
ASCC2	1	0	0	-0.261959	0.731827	-0.313782	0.562743	-0.214071	0.578327
ASCC3	0	0	1	0.220761	0.821125	0.539502	0.305387	0.305785	0.446462
ASCL5	0	0	0	0.2959	NA	0.778942	NA	1.60141	NA
ASF1A	0	0	1	0.53504	0.50699	0.440696	0.498405	-0.0598573	0.928955
ASF1B	1	0	0	0.236095	0.860152	-0.416016	0.546005	-2.22298	4.89187e-10
ASGR1	1	1	1	0.057416	0.954318	-0.474037	0.283353	-0.424716	0.152843
ASGR2	1	1	1	-0.0951243	0.914965	-0.0179052	0.978535	-0.321796	0.244033
ASH1L	1	0	1	0.150602	0.863769	1.10573	0.00155371	0.640262	0.0127765
ASH1L-AS1	1	0	0	-0.907739	NA	-0.627477	0.32433	-1.14291	0.00527688
ASH2L	1	0	1	0.0661467	0.951693	0.0873229	0.896438	-0.333611	0.324544
ASIC1	0	0	1	0.560145	NA	0.149899	0.873222	-0.106104	0.885058
ASIC3	0	0	0	-0.0623009	NA	-0.152202	NA	0.235552	NA
ASIC4	0	0	0	0.0976113	NA	1.06948	NA	1.07706	NA
ASIP	0	0	0	-0.0697786	NA	0.0250031	NA	0.699318	NA
ASL	0	0	0	0.0202147	0.985799	-0.868437	0.0210593	-0.271467	0.406505
ASLP1	0	0	0	0.276911	NA	-0.152486	NA	0.484147	NA
ASNA1	0	0	1	-0.17477	0.90086	-0.0753773	0.932558	0.173666	0.749951
ASNS	0	0	0	0.190744	0.916432	0.196244	0.840875	0.178331	0.814823
ASNSD1	1	0	1	-0.328761	0.767613	-0.821689	0.147321	-0.979919	0.0146136
ASPDH	0	0	0	0.278351	NA	-0.778749	0.321046	-0.618427	0.356473
ASPH	1	0	1	-0.556465	0.453417	0.940252	0.0691436	1.29567	0.000238646
ASPHD1	1	1	1	-0.179375	0.80197	0.169621	0.746008	-0.851154	0.000276045
ASPM	0	0	0	0.023556	NA	-0.0106917	0.992903	-1.26882	0.0149906
ASPRV1	0	0	0	0.233182	NA	-0.389959	0.699643	0.178182	0.851051
ASPSCR1	1	1	1	-0.66555	0.0740261	-0.537747	0.216529	-0.449451	0.131306
ASRGL1	0	0	1	-0.593698	0.276871	-0.283627	0.64472	-0.529484	0.13395
ASS1	0	1	1	0.302584	0.673756	-0.630909	0.157972	-1.09799	5.19222e-05
ASS1P1	0	0	0	-0.337621	0.850582	-1.23816	0.0673135	-1.21012	0.0317931
ASS1P10	0	0	0	-0.076256	NA	-0.695002	NA	-0.920076	NA
ASS1P11	0	0	0	0.438125	0.579299	-0.687246	0.208657	-1.00156	0.00565
ASS1P12	0	0	0	-0.27535	NA	-0.729805	0.241575	-1.30376	0.001314
ASS1P2	0	0	0	0.390198	NA	-0.0259166	NA	0.456906	NA
ASS1P4	0	0	0	0.168968	NA	0.000809825	0.999633	-0.729219	0.374282
ASS1P7	0	0	1	0.316219	NA	-0.497343	0.630659	-0.462024	0.621811
ASS1P9	0	0	0	0.216274	NA	-0.250196	0.81803	-0.593849	0.43297
ASTE1	0	0	0	-0.222883	NA	-0.794544	0.358496	-0.606337	0.436681
ASTN2	0	0	0	0.4648	0.492392	0.0182006	0.983332	0.219646	0.622943
ASUN	0	0	1	0.2356	0.821125	-0.0554775	0.947566	0.721984	0.0445166
ASXL1	1	1	1	-0.159768	0.792805	0.217074	0.605272	0.00405948	0.992111
ASXL2	1	0	1	0.0145031	0.991042	1.05346	0.0153652	1.12798	0.000188545
ATAD1	0	0	0	0.520922	NA	0.229985	0.770028	0.59248	0.188817
ATAD2	1	1	1	0.0835811	0.965665	-0.468623	0.542195	-0.507404	0.365643
ATAD2B	1	1	1	0.514307	NA	0.456397	0.600021	0.494164	0.455476
ATAD3A	1	0	1	0.0200003	0.984454	-0.716262	0.0324232	-0.882708	3.89216e-05
ATAD3B	1	0	1	0.149681	0.886383	0.0303822	0.96882	-0.398183	0.224832
ATAD3C	0	0	0	-0.801003	NA	-0.878068	0.182968	-0.0247631	0.977573
ATAD5	0	0	1	0.348917	NA	0.109741	0.921539	-0.892698	0.139061
ATAT1	0	1	0	-0.0147746	0.991492	-0.279549	0.664818	0.460701	0.234354
ATE1	1	0	1	0.166105	0.891504	0.328402	0.596792	0.554612	0.131306
ATF1	1	0	1	0.0183629	0.988515	0.59528	0.25839	-0.600733	0.0998911
ATF2	1	1	1	0.809341	0.443588	0.786742	0.297683	0.482301	0.474816
ATF3	1	0	1	-1.23231	0.0425615	0.161573	0.865158	-0.0605364	0.94076
ATF4	1	0	1	0.390672	0.540436	-0.13334	0.840588	-0.166572	0.691419
ATF4P3	0	0	0	0.537882	0.369951	-0.16186	0.814554	-0.154285	0.740669
ATF4P4	0	0	0	0.275205	0.782696	-0.290724	0.663781	-0.490435	0.226768
ATF5	0	0	0	-0.55739	0.371872	-0.742886	0.134649	-1.17861	0.000219482
ATF6	1	1	1	-0.30448	0.812012	0.9131	0.130526	0.551502	0.275232
ATF6B	1	0	1	-0.22661	0.613471	0.0467457	0.925432	-0.185674	0.446895
ATF7	1	1	1	-0.0298756	0.983799	0.642711	0.190101	0.706646	0.0293047
ATF7IP	0	0	0	0.53489	NA	0.110027	0.909116	1.29172	0.00292627
ATF7IP2	1	1	1	0.536474	NA	0.421035	0.62947	0.138813	0.867011
ATG10	1	1	0	0.0835096	NA	0.375788	0.668281	0.811584	0.153867
ATG12	0	1	0	-0.300079	0.637029	0.655315	0.109692	0.0553819	0.90204
ATG13	1	0	1	0.0734929	0.913913	0.327579	0.300554	0.401902	0.0339849
ATG14	0	0	0	0.234144	0.812012	0.12214	0.871567	0.123053	0.807761
ATG16L1	1	0	0	0.224223	0.854425	1.22715	0.0105439	0.848077	0.0243931
ATG16L2	0	0	1	-0.617159	0.150152	-0.495423	0.284263	-0.0461222	0.92441
ATG2A	0	0	1	-0.00186016	0.998767	0.320935	0.601837	0.453492	0.232428
ATG2B	0	0	0	-0.0400092	0.97866	-0.304994	0.619698	0.353946	0.348804
ATG3	1	0	0	0.0697203	0.950269	-0.0416435	0.955451	0.109539	0.800919
ATG4A	0	0	0	0.394324	NA	1.10937	0.145819	0.890496	0.196828
ATG4B	1	1	0	0.0411259	0.9417	-0.11531	0.715766	-0.0945737	0.63425
ATG4C	0	0	1	0.644512	NA	0.460788	0.65476	1.04437	0.182981
ATG4D	1	0	0	-0.434912	0.449062	-0.193274	0.7493	-0.127466	0.762487
ATG5	1	0	1	0.0363013	NA	-0.518769	0.478717	0.465352	0.391376
ATG7	0	0	0	0.0679913	0.950269	0.186554	0.755309	0.656932	0.0210284
ATG9A	0	0	0	0.0176099	0.984454	0.396296	0.236703	0.212762	0.38253
ATG9B	0	0	0	-0.158657	NA	-0.34268	NA	-0.138242	NA
ATHL1	0	0	0	-0.583149	0.709182	-0.116085	0.923582	-1.01972	0.122048
ATIC	1	0	1	0.351935	0.658897	1.03438	0.0213919	0.478163	0.201596
ATL1	0	0	0	0.086173	NA	0.988107	NA	0.576912	NA
ATL2	1	1	1	0.483929	NA	-0.48805	0.506559	-0.37174	0.515563
ATM	1	1	1	0.12911	NA	0.0160742	0.987599	0.766765	0.0719524
ATMIN	0	0	0	0.1103	0.91006	0.240198	0.648356	0.252905	0.440961
ATN1	0	0	1	-0.0489442	0.950244	-0.132385	0.764666	0.0383366	0.911052
ATOX1	1	1	1	0.0628963	0.959795	-0.401102	0.466715	-0.0906624	0.854661
ATP10A	0	0	0	-0.361906	0.724951	0.769625	0.1774	1.09559	0.00414012
ATP10D	0	0	0	0.677554	NA	-1.18474	0.0858286	-0.213521	0.790572
ATP11A	1	1	1	-0.09362	0.929329	0.551135	0.219083	0.487407	0.109894
ATP11B	0	0	1	-0.0526352	NA	-0.0068946	0.99353	0.282707	0.516193
ATP11C	0	0	0	-0.090978	0.953055	0.819954	0.144926	0.178814	0.755657
ATP13A1	1	1	0	-0.0626871	0.94862	-0.461856	0.261945	-0.186451	0.568785
ATP13A2	0	0	0	-0.273717	0.63151	0.0930364	0.871625	0.685362	0.00398635
ATP13A3	0	0	0	0.4704	0.611363	1.02939	0.0620476	0.985909	0.0161323
ATP1A1	1	0	0	-0.169856	0.811039	0.477563	0.225352	0.467789	0.0683293
ATP1A1OS	0	0	1	0.444489	NA	0.0316341	0.982591	-0.35217	0.717977
ATP1A3	0	1	0	0.350407	NA	-0.663738	NA	-1.23952	NA
ATP1B1	1	1	1	-0.140327	0.883558	0.00409699	0.995079	0.523317	0.0600865
ATP1B1P1	0	0	0	-0.834165	NA	-0.714015	NA	0.0779946	NA
ATP1B3	1	1	1	-0.115643	0.901022	0.179877	0.730927	0.299825	0.315148
ATP2A1	0	0	0	0.253859	0.839559	0.517243	0.421935	0.15315	0.795728
ATP2A2	1	0	1	0.231493	0.724951	0.598263	0.119941	0.0543403	0.896745
ATP2A3	0	0	0	-0.540344	NA	-0.111774	0.932179	-0.42157	0.66038
ATP2B1	1	1	1	-0.163263	0.889399	-0.519295	0.33584	0.32386	0.413518
ATP2B2	0	0	0	0.684774	0.419342	-0.805426	0.204515	-1.38513	0.00124975
ATP2B4	0	0	1	0.18502	0.880791	0.214852	0.757645	0.462763	0.238777
ATP2C1	0	0	1	0.570859	0.487003	0.724232	0.22548	0.900747	0.0283259
ATP5A1	1	1	1	0.493212	0.470663	0.600247	0.258872	0.517283	0.171176
ATP5A1P2	0	0	0	0.919585	0.51334	0.665153	0.483869	1.31265	0.0671424
ATP5A1P3	0	0	0	0.441139	0.833551	0.331436	0.766781	0.60744	0.475745
ATP5A1P5	0	0	0	-0.0545054	NA	-0.196827	0.873561	0.591213	0.499344
ATP5B	0	0	1	0.231052	0.770227	0.175742	0.767381	0.221299	0.545274
ATP5C1	0	0	1	-0.179557	0.859077	-0.500498	0.314127	-0.215991	0.590869
ATP5C1P1	1	1	0	0.466633	NA	-0.182761	0.883664	0.784019	0.331401
ATP5D	1	1	1	-0.224472	0.647086	-0.221191	0.583473	-0.544889	0.0078937
ATP5E	1	1	1	-0.281351	0.783223	-0.439166	0.478683	0.124953	0.82124
ATP5EP2	0	0	0	-0.255901	0.780435	0.158822	0.817829	-0.288059	0.480218
ATP5F1	0	0	1	0.35684	0.679261	0.288322	0.661074	0.259707	0.568245
ATP5F1P2	0	0	0	-0.242172	NA	-0.337501	0.763641	-0.552403	0.529162
ATP5F1P5	0	0	0	-0.10862	NA	-0.603815	0.540454	0.0925011	0.938798
ATP5F1P6	0	1	0	0.392876	NA	0.0554567	0.96929	0.178847	0.865885
ATP5F1P7	0	0	0	0.0460818	0.974338	0.553458	0.266938	-0.19792	0.640739
ATP5G1	1	0	1	0.389423	0.637029	0.282091	0.672885	0.0216591	0.973775
ATP5G1P4	0	0	0	0.257745	0.847257	-0.175696	0.833656	-0.284151	0.606598
ATP5G1P5	0	0	0	0.318501	NA	-0.375201	0.703061	0.067658	0.948724
ATP5G2	1	0	1	0.477225	0.418409	0.193322	0.761265	0.0834566	0.864044
ATP5G2P1	0	0	0	-0.038076	NA	1.29481	0.0323855	-0.45311	0.452946
ATP5G2P4	0	0	0	0.293786	0.777743	0.202822	0.785335	-0.0641591	0.918627
ATP5G3	1	0	0	0.0491147	0.962009	0.0542607	0.932484	0.00682157	0.988751
ATP5H	1	1	1	0.151473	0.903004	0.20721	0.765342	0.315186	0.456746
ATP5HP1	0	0	0	0.422569	NA	0.214343	0.859402	0.167083	0.880185
ATP5I	1	0	0	-0.101742	0.930342	-0.395959	0.463242	-0.264262	0.501405
ATP5J	1	1	1	0.0551879	0.966067	-0.439627	0.404779	-0.316478	0.406257
ATP5J2	1	0	1	-0.00568955	0.997143	-1.10675	0.0608723	-0.216281	0.737079
ATP5L	0	0	0	0.213901	0.765796	0.207559	0.689695	0.18514	0.586272
ATP5LP2	0	0	0	0.136793	NA	0.623383	0.520557	-0.216974	0.837975
ATP5LP3	0	0	0	-0.0826969	NA	-0.393866	NA	0.217292	NA
ATP5LP4	0	0	0	0.672446	NA	0.519653	NA	0.614946	NA
ATP5O	0	0	0	0.0359647	0.988092	-0.42034	0.678204	0.148726	0.884102
ATP5S	0	1	0	0.666465	NA	-0.485202	0.435772	0.362145	0.440998
ATP5SL	1	0	0	-0.14224	0.810962	-0.0933977	0.840899	-0.0847634	0.774113
ATP6AP1	0	0	0	-0.0368576	0.969174	0.209003	0.626369	0.137205	0.638407
ATP6AP1L	0	1	0	-0.191814	NA	-0.0291658	0.97689	0.58352	0.196142
ATP6AP2	0	0	0	-0.0270977	0.985088	0.391769	0.506368	0.162534	0.735844
ATP6V0A1	1	1	1	-0.00458426	0.996713	0.804851	0.00835959	0.892113	8.05677e-06
ATP6V0A2	0	0	1	0.337047	0.697026	0.781687	0.117352	-0.119207	0.818384
ATP6V0B	0	0	0	0.176393	0.773418	-0.317992	0.412265	-0.104782	0.735822
ATP6V0C	1	0	0	-0.0797746	0.97866	-0.334285	0.759676	0.0394282	0.974537
ATP6V0D1	0	0	0	0.140761	0.890339	-0.0235464	0.97553	0.272643	0.437046
ATP6V0D2	0	0	0	0.214968	NA	0.501553	NA	0.326325	NA
ATP6V0E1	1	0	1	0.312102	0.901022	-0.444037	0.673951	0.469024	0.606181
ATP6V0E1P2	0	0	0	0.566378	NA	0.156316	0.888748	0.730045	0.344004
ATP6V0E2	1	1	1	0.215407	0.724951	-0.825979	0.0120996	-1.3605	5.49197e-11
ATP6V0E2-AS1	0	0	0	0.501952	NA	0.225948	0.827592	0.0900814	0.925456
ATP6V1A	0	0	0	0.337586	0.713192	1.04068	0.0312049	0.951473	0.0061736
ATP6V1B1	0	0	0	-0.058878	NA	0.526687	0.56154	-0.937741	0.155353
ATP6V1B2	0	0	0	0.44351	0.54862	0.0065036	0.993867	0.735692	0.0410489
ATP6V1C1	1	0	1	0.286711	0.76344	-0.464477	0.42154	0.326771	0.439902
ATP6V1D	0	1	1	-0.405071	NA	-0.44807	0.596206	0.380953	0.569375
ATP6V1E1	0	0	0	0.415325	0.520752	0.285147	0.630405	1.01774	0.000526107
ATP6V1E1P1	0	0	0	-0.508114	NA	-1.15175	0.15343	0.0248385	0.98417
ATP6V1E2	0	0	0	0.69943	NA	0.922134	0.282579	0.456119	0.608397
ATP6V1F	0	0	0	-0.118619	0.910721	-0.0886147	0.895661	-0.0474877	0.923175
ATP6V1G1	1	0	1	-0.417119	0.517999	-0.233916	0.703466	-0.775515	0.0124738
ATP6V1G2	0	0	0	0.369507	NA	-0.23012	NA	0.28811	NA
ATP6V1H	0	1	1	-0.0798023	0.949559	-0.64832	0.198347	0.189769	0.674456
ATP7A	0	0	0	-0.0649761	NA	-0.221782	0.851397	1.21913	0.100484
ATP7B	1	0	1	0.396011	0.241062	-0.127885	0.779843	-0.312953	0.178291
ATP8A1	0	0	0	0.783424	NA	0.255866	0.82253	0.911545	0.222403
ATP8A2	0	0	0	0.380991	NA	1.22873	0.119081	2.18068	0.00105686
ATP8B1	0	0	1	0.13039	0.933589	0.0648937	0.945765	0.486006	0.315935
ATP8B2	0	1	0	0.0885858	0.919844	-0.0872429	0.882305	0.248031	0.40733
ATP8B3	1	1	1	-0.606376	NA	1.01271	0.101012	0.0326134	0.969914
ATP9A	0	0	0	-0.181015	0.912696	0.0497608	0.963798	0.631696	0.209755
ATP9B	1	0	1	0.100324	0.931032	-0.641821	0.180304	-0.267518	0.493818
ATPAF1	0	0	0	-0.108317	0.950269	-0.14286	0.880736	-0.079497	0.917307
ATPAF2	1	0	0	0.132895	0.878578	0.267338	0.562303	-0.184432	0.565148
ATPBD4	0	0	0	0.391084	NA	-0.17933	0.886674	0.056909	0.964694
ATPIF1	1	0	1	-0.208353	0.730415	-0.39756	0.307173	-0.727393	0.00102509
ATR	1	0	1	0.159378	NA	1.01819	0.154745	0.226769	0.777967
ATRAID	0	0	0	0.189876	0.783223	-0.118277	0.829111	-0.232391	0.445345
ATRIP	0	0	0	-0.161845	0.917729	-0.352699	0.647232	-0.56544	0.254756
ATRN	1	1	1	0.0777279	0.933589	0.168668	0.750057	0.248432	0.417413
ATRX	0	1	0	0.0151885	NA	0.351082	0.625434	-0.193344	0.733808
ATXN1	1	1	0	-0.47703	0.44024	0.656716	0.1709	0.92003	0.00265321
ATXN10	0	1	1	0.252559	0.730415	0.10525	0.871416	-0.623275	0.0308829
ATXN1L	1	0	0	0.18573	0.7363	0.261041	0.506654	0.344716	0.133421
ATXN2	1	1	1	0.21023	0.776666	0.513787	0.221581	0.179655	0.607179
ATXN2L	1	0	1	-0.0657797	0.94862	0.00717531	0.992235	0.0756826	0.855612
ATXN3	1	0	0	-0.737911	NA	-0.196288	0.81803	-0.113707	0.867066
ATXN7	1	1	1	0.332799	0.735028	0.596908	0.310557	0.306884	0.522834
ATXN7L1	0	0	1	-0.0951876	0.972366	0.340693	0.741087	0.443684	0.578644
ATXN7L2	1	0	0	-0.339987	0.795571	-0.16545	0.858662	0.215072	0.741719
ATXN7L3	1	1	1	-0.0862239	0.889399	-0.583127	0.019678	-0.0109832	0.972589
ATXN7L3B	1	0	1	0.123477	0.870086	0.0529493	0.923768	0.0564107	0.871684
AUH	1	0	1	0.0386072	0.977019	0.0647909	0.928367	-0.456623	0.169738
AUNIP	0	0	0	0.546919	NA	0.546281	0.50445	-1.15776	0.0372228
AUP1	0	1	0	0.0561445	0.953315	-0.135275	0.803869	-0.0429885	0.919981
AURKA	0	0	1	0.399243	0.670818	0.00970317	0.992235	-0.744898	0.0668173
AURKAIP1	1	0	1	-0.267556	0.633592	-0.3001	0.494738	-0.607209	0.0113757
AURKB	1	0	1	-0.303617	0.702761	-0.361396	0.51584	-1.99533	4.71915e-13
AURKC	0	0	0	-0.333025	NA	-0.190969	0.875297	-0.0904339	0.94076
AUTS2	0	0	0	0.435068	NA	0.344644	NA	0.439511	NA
AVEN	0	0	0	0.0934809	NA	0.170051	0.872685	-0.149895	0.859843
AVIL	0	0	0	1.39164	NA	0.587467	0.496189	-0.0226935	0.983478
AVL9	1	1	1	0.246646	0.746348	0.407814	0.40619	0.912666	0.000761802
AVPI1	1	1	1	-0.0619799	0.956099	-1.03387	0.0101092	-0.823425	0.00474942
AVPR1B	0	0	0	0.0960604	NA	-0.0153724	NA	-0.304473	NA
AXIN1	0	1	0	-0.261524	0.561032	-0.293333	0.434028	-0.401139	0.0688368
AXIN2	1	1	1	-0.538161	0.292767	1.20882	0.0018094	1.24249	4.728e-06
AXL	0	1	0	-1.06053	0.168951	1.51346	0.0116904	1.95358	2.44625e-05
AZGP1	0	1	1	-0.566941	0.454574	-0.0397151	0.9684	-0.677348	0.0997918
AZGP1P1	0	1	0	-1.1676	NA	-1.86975	0.00849393	-1.73798	0.00757278
AZI1	1	0	0	-0.385899	0.517223	-0.525985	0.25494	-1.18011	7.31198e-06
AZI2	0	0	1	0.149609	0.903004	0.215167	0.75341	0.34008	0.410617
AZIN1	1	0	1	0.152574	0.903004	0.29007	0.655403	0.790379	0.0242281
B2M	0	0	1	0.378628	0.768739	0.883791	0.165867	0.771379	0.122308
B3GALNT2	1	0	1	0.461375	0.565106	0.877799	0.0957521	-0.323716	0.49306
B3GALT5	0	0	0	-0.926776	NA	-0.669784	NA	0.326494	NA
B3GALT6	0	0	0	0.317395	0.570152	-0.776135	0.0361837	0.0164935	0.972589
B3GALTL	1	0	0	0.083738	NA	-0.0264297	0.983332	1.11579	0.0476124
B3GAT3	1	0	1	-0.277585	0.623524	-0.271839	0.55686	0.0737313	0.845693
B3GNT1	0	0	0	0.464791	0.481167	-0.0316067	0.971028	-0.602966	0.0802736
B3GNT2	1	1	1	-0.613022	0.100231	-0.377574	0.403587	0.253461	0.43034
B3GNT3	0	0	0	-1.29483	0.0375548	0.766264	0.266868	1.10813	0.0231367
B3GNT7	0	0	0	0.00860434	NA	0.515462	0.601619	0.633044	0.463314
B3GNT8	0	0	0	-1.31581	NA	-0.514264	0.458372	0.134463	0.839307
B3GNT9	0	0	0	-0.192918	0.906184	-0.667488	0.330124	-0.569465	0.282109
B3GNTL1	1	1	1	0.07097	0.943924	0.347858	0.44559	0.482209	0.0791023
B4GALNT1	1	0	0	0.0184236	0.987955	0.461083	0.358628	0.972361	0.000631756
B4GALNT2	0	0	0	-1.23683	NA	-0.909847	NA	-0.837279	NA
B4GALNT3	1	0	0	0.0333841	0.980472	0.229328	0.684214	-0.606117	0.0391882
B4GALNT4	0	0	1	-0.447138	0.811039	-0.072499	0.957169	-0.870825	0.231308
B4GALT1	1	0	1	0.256855	0.57944	-0.0264376	0.964998	-0.484237	0.0256535
B4GALT2	0	0	0	-0.0733818	0.921267	-0.296108	0.424155	-0.42353	0.0493147
B4GALT3	0	0	0	-0.185389	0.730415	0.149139	0.733632	0.0192947	0.959942
B4GALT4	0	0	0	0.113395	0.923354	-0.249252	0.700324	-0.0240219	0.969124
B4GALT5	1	1	1	0.0131092	0.991136	0.77441	0.0713063	0.55914	0.0737918
B4GALT6	0	0	0	0.380022	NA	0.68724	0.442834	1.30155	0.0484076
B4GALT7	0	0	0	0.0878027	0.941599	-0.293193	0.611286	-0.248011	0.528723
B9D1	1	0	1	0.733217	0.362954	-0.254337	0.762603	-0.174388	0.790556
B9D2	0	0	0	-0.563259	NA	-0.606104	0.447648	-0.188315	0.813151
BAAT	1	0	0	0.741906	NA	-0.293116	0.743559	0.570159	0.324085
BABAM1	1	0	0	-0.25412	0.655859	-0.569736	0.12177	-0.302511	0.273542
BACE1	1	1	0	0.116159	0.921267	-0.341464	0.568302	-0.151706	0.744733
BACH1	1	0	1	0.471501	0.632736	0.502	0.471793	0.830239	0.0607994
BAD	0	1	1	-0.762356	0.0854236	-0.252093	0.684255	-0.480526	0.174639
BAG1	1	0	0	-0.285691	0.653627	-0.689874	0.0790846	-0.707209	0.00724895
BAG2	1	0	1	0.0681616	0.959002	0.0791455	0.920315	0.294108	0.490315
BAG3	1	0	1	-0.221688	0.771031	0.34865	0.472803	0.163427	0.661221
BAG4	0	0	0	0.271552	0.781688	-0.159804	0.827659	-0.0726575	0.901261
BAG5	1	0	1	0.0718693	0.95197	0.203643	0.755044	0.104329	0.826695
BAG6	1	1	1	-0.0368635	0.96689	-0.399116	0.25627	0.252044	0.309197
BAHCC1	1	0	0	-0.130584	0.931448	-0.528123	0.414264	-0.809384	0.0568248
BAHD1	0	0	0	0.121155	0.903004	0.463465	0.302556	-0.0464865	0.920414
BAIAP2	1	1	1	0.0495938	0.953907	0.736983	0.0259841	0.194308	0.507177
BAIAP2-AS1	0	0	0	-0.393243	0.60574	0.166783	0.815512	-0.125582	0.803968
BAIAP2L1	1	1	1	-0.690804	0.14872	0.782813	0.0909046	0.490453	0.166436
BAIAP2L2	0	0	0	-0.269567	0.727325	0.10805	0.873246	-0.386999	0.256948
BAIAP3	0	0	0	-0.459194	0.680703	-0.344979	0.664406	0.539883	0.301741
BAK1	0	0	0	-0.178237	0.822945	0.209491	0.694336	-0.0988145	0.802671
BAK1P1	1	1	1	-0.271158	0.794739	-0.319182	0.634045	-0.284174	0.547777
BAMBI	0	0	1	0.0547748	0.974921	-0.249228	0.746008	0.975234	0.0126563
BANF1	1	1	1	-0.0544333	0.950269	0.0745554	0.892269	-0.304085	0.243909
BANF1P2	0	0	0	-0.337669	NA	-0.489449	0.566502	-0.51009	0.439902
BANF1P3	0	0	0	-0.69899	NA	-0.590495	NA	-0.874199	NA
BANF1P4	0	0	0	0.575403	NA	-0.53088	0.553084	-0.276267	0.738369
BANP	1	1	1	-0.236838	0.619687	-0.461582	0.167447	-0.299654	0.202007
BAP1	0	0	0	-0.0866348	0.896428	-0.281935	0.393006	0.0216472	0.947463
BARD1	1	0	1	0.0145912	NA	0.299772	0.754485	-1.19565	0.0322047
BATF	0	0	0	-0.342315	NA	0.940921	0.241954	0.666056	0.367133
BATF2	0	0	0	0.0422744	0.980933	-0.468802	0.435772	0.28687	0.535516
BATF3	0	0	0	1.03572	NA	2.06057	NA	1.55093	NA
BAX	1	0	1	-0.233719	0.47581	-0.456232	0.0653808	-0.189939	0.321149
BAZ1A	0	0	1	-0.115269	0.946802	0.877233	0.152187	0.126525	0.853834
BAZ1B	1	1	1	0.108503	0.894647	0.0709279	0.898278	-0.314834	0.228853
BAZ2A	1	0	1	0.167236	0.837715	0.553576	0.176554	0.38278	0.191439
BAZ2B	1	1	1	0.103913	NA	0.352993	0.71024	0.913552	0.127991
BBC3	1	1	1	-0.59246	0.480166	0.14186	0.872412	-0.13911	0.824612
BBIP1	1	0	0	0.0857278	NA	-0.0260601	0.985551	0.0690155	0.954598
BBS1	1	0	0	-0.129633	0.91569	-0.631193	0.227586	-0.367893	0.367475
BBS10	0	0	0	-0.767256	NA	-0.543446	0.451702	-0.0901298	0.903136
BBS12	0	0	0	1.0789	NA	0.589028	NA	0.921236	NA
BBS2	1	0	1	-0.128791	0.91569	-0.132326	0.856935	0.394894	0.320864
BBS4	0	0	0	0.51015	0.533495	0.181236	0.818788	0.610006	0.156285
BBS5	0	0	1	0.30613	0.678866	-0.431846	0.389276	0.892035	0.00175547
BBS7	0	0	0	0.167302	NA	0.46637	0.555136	0.501075	0.392553
BBS9	1	0	1	0.387295	NA	1.31571	0.0338931	0.731755	0.187744
BBX	1	0	0	0.427062	0.731827	0.297221	0.733116	0.85595	0.0927538
BCAM	1	1	1	0.0284821	0.986229	-0.387462	0.581222	-0.641664	0.143613
BCAP29	0	0	0	0.0553913	NA	0.218026	0.81199	0.698955	0.193848
BCAP31	0	0	0	-0.127287	0.870424	0.244568	0.574692	0.0873995	0.79545
BCAR1	1	1	1	-0.397254	0.473417	0.227968	0.675894	0.320742	0.323046
BCAR3	1	1	1	0.452337	0.517223	0.786023	0.106535	0.575509	0.112338
BCAS1	1	1	1	-0.651721	0.244604	-0.0283533	0.975023	-0.148491	0.764213
BCAS2	0	0	0	0.133947	0.928141	-0.0749793	0.935455	-0.34586	0.497345
BCAS2P2	0	0	0	-0.122268	NA	0.0736646	NA	-0.165171	NA
BCAS3	1	1	1	-0.219569	0.838992	-0.0861851	0.913314	0.859572	0.011568
BCAS4	1	1	1	-0.194652	0.889399	0.188143	0.808274	0.0966124	0.874692
BCAT1	0	0	1	0.63138	0.398893	0.610796	0.324147	1.05526	0.00708556
BCAT2	0	0	0	0.131261	NA	-0.498739	0.522095	-0.411256	0.504072
BCCIP	1	0	1	-0.137011	0.906468	-0.216256	0.742394	-0.392088	0.304653
BCDIN3D	0	0	1	-0.0863135	NA	0.535505	0.570266	0.227	0.80746
BCDIN3D-AS1	1	0	0	-0.607894	NA	-0.542312	NA	-0.152707	NA
BCKDHA	0	1	0	0.466577	NA	0.86006	0.330234	0.351132	0.710043
BCKDHB	0	0	0	0.249908	NA	0.0671209	0.945307	0.250827	0.659537
BCKDK	1	0	1	-0.113129	0.894126	0.079647	0.888953	0.235009	0.420954
BCL10	0	0	0	-0.68478	NA	1	0.066296	0.431707	0.365737
BCL2	0	0	0	0.432934	NA	-0.177233	NA	-0.148362	NA
BCL2A1	0	0	0	-0.162749	NA	-0.0210734	NA	0.927152	NA
BCL2L1	1	1	1	-0.360279	0.310459	0.213132	0.593654	0.564532	0.0045975
BCL2L11	1	1	1	0.323922	0.594085	0.00598277	0.993237	-0.643747	0.0219984
BCL2L12	0	0	0	-0.359463	0.565296	-0.146843	0.814326	-0.533152	0.0855831
BCL2L13	1	0	1	-0.229564	0.755941	0.260948	0.618421	0.618958	0.0238721
BCL2L2	0	0	1	0.242122	0.735028	0.26875	0.606738	0.42744	0.155651
BCL2L2-PABPN1	1	0	0	-0.218303	NA	0.74377	0.425153	0.0663399	0.959216
BCL3	1	1	1	-0.226594	0.87935	-0.224278	0.784279	-0.446406	0.376202
BCL6	1	1	1	-0.195383	0.825127	0.0998304	0.88312	-0.0104014	0.984911
BCL7A	1	0	1	0.18733	0.841895	0.764344	0.0754804	0.374509	0.272004
BCL7B	1	0	1	-0.500722	0.50699	-0.883835	0.0847956	0.0439857	0.945769
BCL7C	1	0	1	-0.380553	0.563956	-0.425338	0.412902	-0.129303	0.771233
BCL9	1	0	0	-0.0692399	0.941599	-0.0481865	0.939289	0.301629	0.290612
BCL9L	1	1	1	-0.477692	0.53838	0.560161	0.337692	0.75565	0.0479989
BCLAF1	1	1	1	0.419609	0.731827	0.476272	0.534266	0.54889	0.319061
BCO2	0	0	0	0.654048	NA	0.765103	NA	1.03699	NA
BCOR	0	1	0	0.0416198	0.971665	-0.100094	0.86571	-0.205423	0.531766
BCORL1	0	0	0	-0.119072	0.901022	-0.395441	0.378598	-0.585134	0.0289093
BCR	0	0	0	0.0474483	0.966515	-0.00387359	0.995268	-0.23948	0.478315
BCRP1	0	0	0	-0.906	NA	-0.549725	0.585824	-0.0348964	0.978515
BCRP3	0	0	0	-0.640192	NA	-0.493669	0.623761	-0.663782	0.407372
BCRP8	0	0	0	-0.148355	NA	-0.0107869	NA	-0.117952	NA
BCS1L	0	0	0	-0.160495	0.881571	0.43105	0.399215	-0.151885	0.72003
BDH1	0	1	1	0.537297	0.29565	-0.0855081	0.902287	-0.402341	0.240058
BDH2	0	0	0	-0.0434482	NA	-0.804218	0.362435	-0.0807841	0.944045
BDH2P1	0	0	0	0.908779	NA	1.07153	0.165867	0.484674	0.540575
BDP1	1	0	0	0.537116	0.420017	1.03313	0.0301563	1.12781	0.000578457
BEAN1	1	1	0	-0.0336398	NA	1.81762	0.013575	1.40432	0.0528328
BECN1	1	0	1	0.171246	0.784521	0.0750585	0.888953	0.175032	0.543431
BEND3	1	0	0	0.236046	0.82615	-0.184365	0.801025	-0.100117	0.85714
BEND3P3	0	0	0	-0.465334	NA	-0.518041	NA	-0.662689	NA
BEND7	1	0	0	0.0982417	0.937282	-0.170791	0.803708	1.02181	0.00116665
BEST1	0	0	0	0.000715926	NA	-0.384927	0.722311	-0.723437	0.394923
BEST4	0	0	0	-0.467971	NA	-0.964803	0.0980711	-0.579107	0.234381
BET1	0	0	1	-0.0642482	0.971076	-1.66961	0.000387111	-0.4865	0.286736
BET1L	0	0	0	0.147399	0.902834	-0.609527	0.235138	-0.111135	0.824612
BEX1	0	0	0	-0.514025	0.457274	-1.44142	0.000975093	-0.609309	0.104588
BEX2	0	0	0	0.102388	NA	-0.639768	0.478933	-0.795675	0.272682
BFAR	1	1	1	0.144813	0.886139	0.333494	0.506276	0.182631	0.624393
BFSP1	0	0	0	-0.566707	NA	-0.281044	NA	0.284156	NA
BGLAP	0	0	0	-0.217809	NA	-0.411952	NA	-0.451799	NA
BGN	0	0	0	-0.491183	NA	0.525182	0.591503	0.307613	0.756107
BHLHA15	0	0	1	-0.0476304	0.982585	-1.05097	0.086617	-1.51571	0.000647989
BHLHB9	0	0	0	-0.279509	NA	0.129884	0.918227	0.240261	0.806636
BHLHE40	1	1	0	-0.393665	0.657473	1.02318	0.0414426	0.977466	0.00757278
BHLHE41	0	0	0	0.241488	NA	1.91211	0.00870949	1.6816	0.0161665
BHMT	0	1	0	1.65457	0.000854302	0.122457	0.898456	-0.0991981	0.895076
BHMT2	0	0	0	0.859293	0.0198519	0.637993	0.167029	0.305199	0.406201
BICC1	0	0	0	-0.796923	NA	0.613809	0.466631	0.920157	0.134628
BICD1	1	0	1	-0.237373	0.844729	0.518293	0.391685	0.320832	0.49755
BICD2	1	0	0	-0.215897	0.818383	0.826193	0.0661258	0.117789	0.803542
BID	0	0	0	-0.111324	0.917729	-0.363434	0.491611	-0.727239	0.0148889
BIK	0	0	1	-0.375241	NA	-0.367997	NA	0.0721481	NA
BIN1	0	1	0	-1.04623	NA	0.0102295	0.99323	-0.646106	0.324085
BIN3	0	0	0	-0.00811746	0.994183	-0.192323	0.684214	-0.00980951	0.982311
BIRC2	1	1	1	-0.21381	0.905016	0.326122	0.712151	0.163764	0.829058
BIRC3	0	0	0	-0.515846	NA	-0.128285	NA	0.207871	NA
BIRC5	0	0	0	0.0332999	0.980472	-0.204982	0.721873	-1.68583	1.43461e-11
BIRC6	1	1	1	0.556312	0.426353	1.15199	0.0172241	0.713719	0.0607469
BIRC7	1	0	0	-0.603951	0.682441	1.22612	0.088866	1.38964	0.0193189
BIVM	1	0	1	0.256365	NA	-0.823779	0.174099	-0.239893	0.681679
BLCAP	1	1	1	0.30222	0.724951	-0.249486	0.699718	0.334715	0.405279
BLM	0	0	0	0.524135	NA	0.275146	0.809575	-0.522172	0.5523
BLMH	1	0	1	0.185053	0.692596	0.118958	0.774171	-0.614994	0.000543487
BLOC1S1	1	0	0	-0.410396	0.554267	-0.760954	0.108732	-0.228857	0.593415
BLOC1S2	1	1	0	0.421462	0.73284	-0.404976	0.616834	0.155282	0.829464
BLOC1S3	1	0	0	0.271091	0.773418	-0.344126	0.573184	0.202274	0.658399
BLOC1S4	1	0	1	-0.0307998	0.982498	-0.656576	0.116827	-0.316931	0.335248
BLOC1S5	1	0	0	0.593935	NA	-0.0839577	0.941908	0.62602	0.311688
BLOC1S6	0	0	1	0.487646	0.533415	0.720081	0.202331	0.319935	0.497609
BLVRA	1	0	1	-0.246416	0.668746	1.00109	0.0016606	0.891777	4.05946e-05
BLVRB	0	1	0	0.229402	0.811851	0.00876557	0.991954	0.587639	0.0955924
BLZF1	0	0	0	-0.321163	NA	-0.25037	0.83074	0.458261	0.621852
BMF	1	0	0	-0.432314	0.735889	-0.679979	0.348377	-0.230951	0.739851
BMI1	0	0	0	0.180803	0.882468	-0.00973408	0.991467	0.214629	0.641661
BMP1	0	0	0	-0.575901	0.25846	0.491187	0.332432	0.291471	0.441085
BMP2K	1	0	0	-0.136324	NA	0.357796	0.616959	0.463509	0.324574
BMP4	1	1	1	-0.146878	0.845597	0.247963	0.581243	0.612646	0.00787696
BMP6	0	0	0	0.10748	NA	0.291558	NA	0.695006	NA
BMP8A	0	0	0	-0.562929	NA	-0.103749	NA	-0.535864	NA
BMP8B	0	0	0	0.336069	NA	0.579463	0.546835	-0.715786	0.367461
BMPR1A	1	0	1	0.60052	NA	0.511113	0.503435	0.0818888	0.919971
BMPR2	1	1	1	0.080704	0.953726	0.144222	0.851512	0.333213	0.463652
BMS1	0	0	1	-0.0292097	0.982585	0.261114	0.631994	0.209107	0.570528
BMS1P4	0	1	0	0.318048	NA	0.448362	NA	0.749591	NA
BNIP1	1	0	0	-0.00455101	0.997143	-0.177359	0.82337	0.152251	0.789178
BNIP2	1	0	0	-0.0179519	0.987955	-1.09319	0.00560623	-0.262008	0.482594
BNIP3	1	1	1	0.197224	0.902483	0.098106	0.919307	-0.547357	0.283541
BNIP3L	1	1	1	0.271825	0.85742	0.953828	0.122176	0.974202	0.0375099
BNIP3P1	0	0	0	0.222941	0.887071	0.115288	0.900351	-0.472999	0.359034
BNIPL	0	0	0	-0.324962	NA	-0.19924	NA	-0.312833	NA
BOD1	0	0	0	0.132841	0.884516	-0.119144	0.831115	-0.246251	0.428316
BOD1L1	0	0	0	0.171068	0.851485	0.253512	0.641493	0.429222	0.165232
BOD1L2	0	0	0	-0.0483438	NA	-0.166216	0.894278	-0.4074	0.66276
BOK	1	0	1	-0.484813	0.316027	-0.419007	0.374005	-0.279661	0.40582
BOK-AS1	0	0	0	0.161852	NA	0.0876474	0.947121	-0.0269824	0.983519
BOLA1	0	1	1	0.159753	NA	-0.47597	0.521199	-0.551481	0.298609
BOLA2B	0	1	1	0.529738	NA	0.560347	NA	0.794402	NA
BOLA3	1	0	1	0.132449	0.919844	0.00984395	0.991952	-0.170527	0.745135
BOLA3-AS1	0	1	0	0.0670226	0.953676	-0.0950924	0.892269	0.197501	0.62398
BOP1	0	0	0	-0.443731	0.639236	0.80321	0.16198	-0.27588	0.605998
BORA	0	0	1	0.630044	NA	0.447533	0.606632	-0.59058	0.363212
BPGM	1	0	1	0.463782	NA	0.696156	0.290909	1.38847	0.00102732
BPHL	1	1	1	0.382556	0.662341	0.114025	0.888748	-0.153454	0.772399
BPIFB1	0	0	0	-0.684115	NA	-0.0356374	NA	-0.499538	NA
BPIFB2	1	1	1	-0.102793	0.951568	-0.385466	0.614937	-0.221945	0.720818
BPIFB6	0	0	0	0.556971	NA	0.125455	NA	-0.198152	NA
BPNT1	0	0	0	0.39377	0.788897	-0.42658	0.622092	0.701463	0.235989
BPTF	1	0	1	0.119383	0.900387	0.398337	0.371334	0.268072	0.392143
BRAF	1	0	1	0.935671	NA	1.87808	0.000800041	1.39265	0.00363179
BRAFP1	0	0	0	1.11858	NA	0.727372	0.424635	0.849453	0.299519
BRAP	1	0	1	-0.0751188	0.947094	0.503501	0.290476	-0.0837758	0.853208
BRAT1	1	0	0	-0.178253	0.78191	0.119866	0.813879	-0.538249	0.0206195
BRCA1	1	0	1	0.112172	0.945575	-0.432921	0.545967	-0.945117	0.0312131
BRCA2	0	0	0	0.678662	NA	0.528382	0.604153	-0.553189	0.535516
BRCC3	0	0	0	0.176917	0.894271	0.0506508	0.956332	-0.0316845	0.964282
BRD1	0	0	0	0.0252183	0.982585	0.00551787	0.993362	-0.376946	0.193299
BRD2	1	1	1	-0.00643119	0.994622	-0.0346976	0.945307	-0.121925	0.64085
BRD2-IT1	0	1	0	-0.169787	NA	-0.172038	0.870019	-1.31857	0.0161665
BRD3	0	0	0	-0.194256	0.843576	-0.464834	0.365359	-0.483845	0.153032
BRD4	1	1	1	-0.00166481	0.998571	0.186623	0.729143	0.232774	0.474724
BRD7	0	0	0	-0.10729	0.901366	-0.44239	0.260212	-0.00511604	0.991009
BRD7P1	0	0	0	0.630665	NA	1.30429	NA	0.429388	NA
BRD7P4	0	0	0	-0.0568466	NA	0.221195	0.832609	0.277342	0.732578
BRD7P5	0	0	0	-0.127647	NA	0.288318	0.800605	0.604372	0.479285
BRD8	0	0	1	0.0862365	0.914965	0.154629	0.740248	-0.235966	0.369529
BRD9	0	0	0	-0.12049	0.894647	-0.188671	0.721462	0.124474	0.731618
BRE	1	0	1	0.112958	0.91565	0.725331	0.0989124	1.03605	0.000158689
BRF1	1	0	1	-0.258106	0.728102	-0.196659	0.736294	-0.488707	0.112393
BRF2	0	0	1	-0.137345	0.889399	-0.202944	0.7191	-0.118643	0.766219
BRI3	1	0	1	-0.204986	0.77723	-0.0788752	0.89668	-0.0457981	0.916287
BRI3BP	0	0	0	-0.0202686	0.983877	-0.643183	0.0528703	-0.691527	0.00139286
BRI3P1	0	0	0	-0.679377	NA	-1.00919	0.239969	-0.937519	0.231789
BRICD5	0	0	0	-0.37245	NA	-0.806385	0.308603	-1.38327	0.0172112
BRIP1	1	0	0	0.123291	NA	-0.411508	0.701237	-0.987629	0.197761
BRIX1	0	1	0	-0.312838	0.82615	-0.407411	0.609992	-0.765297	0.136131
BRK1	0	0	0	-0.00870511	0.99627	0.507084	0.293555	0.563287	0.0724307
BRMS1	1	0	0	-0.308011	0.766436	-0.617483	0.282799	-0.279777	0.562609
BRMS1L	0	0	1	-0.456407	0.63151	-0.743066	0.217811	-0.927975	0.0261154
BROX	0	0	0	0.403796	NA	0.576461	0.379362	0.435597	0.374454
BRPF1	1	1	1	-0.198133	0.771167	-0.281534	0.534537	-0.418767	0.112153
BRPF3	1	0	0	0.0829784	0.923801	-0.35431	0.402082	0.199906	0.513651
BRSK1	0	0	0	-0.31572	NA	0.489557	0.569337	0.121188	0.891707
BRSK2	0	0	0	-0.0341831	NA	0.0909622	0.924726	0.120741	0.860141
BRWD1	0	0	1	1.10726	NA	0.968818	0.134617	1.27497	0.0075148
BRWD3	1	0	0	0.193822	0.862226	0.848548	0.0698769	0.807153	0.0138586
BSCL2	0	0	0	0.262094	NA	-0.0649936	0.945307	-0.675878	0.120292
BSDC1	0	0	0	-0.380498	0.282198	0.106189	0.82117	-0.474138	0.025757
BSG	1	1	1	-0.284892	0.492392	-0.0479227	0.926105	-0.364254	0.0953184
BSN	0	1	0	0.427359	0.570673	-0.387694	0.526364	-0.295566	0.50387
BSN-AS2	1	0	1	0.117881	NA	-0.384755	NA	0.0838831	NA
BSPRY	0	0	0	-0.705773	NA	-0.659003	NA	-0.404693	NA
BST2	1	0	0	0.0410505	0.974921	-0.874671	0.0355995	0.00116541	0.998553
BTAF1	0	0	0	0.167929	0.906184	-0.0400381	0.9684	0.257526	0.62759
BTBD1	1	0	0	0.234515	0.833209	-0.480052	0.420029	0.289335	0.532335
BTBD10	0	0	1	0.159589	NA	0.0406765	0.971225	0.899646	0.0599769
BTBD11	0	0	0	-0.0868955	0.953726	1.70473	0.000249812	0.964184	0.0135229
BTBD16	1	1	1	-0.214632	0.868202	0.434601	0.492169	0.33301	0.480822
BTBD19	1	0	0	-0.150063	0.903796	1.05989	0.0220564	1.153	0.000317921
BTBD2	0	0	0	-0.104954	0.930344	-0.430042	0.431465	-0.152966	0.737983
BTBD3	0	0	1	-0.0608903	0.972327	-0.23559	0.757393	1.05275	0.00506583
BTBD7	0	1	1	0.000242045	0.999551	0.458089	0.368272	0.118842	0.785597
BTBD9	0	0	0	0.179514	0.903004	0.956588	0.0846725	0.870507	0.0372228
BTD	1	0	0	-0.112628	0.927138	-0.152403	0.830975	0.063706	0.910384
BTF3	1	0	1	-0.0845179	0.923801	0.27371	0.55271	-0.147669	0.660653
BTF3L4	1	1	0	-0.162884	NA	-0.216865	0.854648	-0.0952598	0.93399
BTF3L4P1	0	0	0	-0.249313	NA	-0.0690267	0.962026	-0.166496	0.880977
BTF3L4P2	0	0	0	0.0885426	NA	0.365258	0.732241	0.288236	0.757543
BTF3P10	0	0	0	0.257507	0.876933	-0.255137	0.774575	0.647729	0.226865
BTF3P12	0	0	0	0.103995	NA	1.369	NA	0.920446	NA
BTF3P13	0	0	0	-0.181915	0.889012	-0.283694	0.674608	-0.330562	0.455795
BTF3P5	0	0	0	0.0631241	NA	-0.223888	NA	0.130385	NA
BTF3P7	0	0	0	0.715741	0.666043	0.740488	0.423658	0.951471	0.221173
BTF3P9	0	0	0	1.7272	NA	-0.144678	0.907288	1.73869	0.00878799
BTG1	1	0	1	0.389311	0.517223	-0.210673	0.715766	-0.066209	0.889509
BTG2	1	0	1	-0.950581	0.0130746	0.547564	0.278059	0.192564	0.655272
BTG3	1	0	0	-0.27977	0.830613	0.571082	0.388171	-0.814235	0.073492
BTN1A1	0	0	0	-0.566547	NA	0.0874446	0.947566	2.03194	0.00278469
BTN2A1	1	1	0	-0.0683725	0.951693	0.145683	0.81803	0.449405	0.169438
BTN2A2	0	0	0	0.0480973	0.962009	0.198035	0.696344	0.644434	0.0090739
BTN2A3P	0	1	0	0.148769	NA	-0.484673	0.58719	0.143058	0.872383
BTN3A1	0	0	0	0.562242	0.362954	-0.676047	0.194582	0.795116	0.0197407
BTN3A2	0	0	0	0.250483	0.801015	1.022	0.0304132	0.828705	0.0165439
BTN3A3	0	0	0	0.0975078	NA	0.274186	0.801683	-0.0359203	0.976225
BTRC	0	1	0	0.344672	0.582079	0.412232	0.40619	0.812795	0.00332452
BUB1	1	0	1	0.0867037	0.933589	0.626853	0.137261	-1.1448	8.79538e-06
BUB1B	1	0	0	-0.126607	0.918393	0.214661	0.75761	-1.72357	3.30305e-08
BUB3	0	0	1	-0.00517113	0.996801	0.503714	0.225024	-0.24032	0.452245
BUD13	0	0	1	0.223482	0.790701	0.292622	0.600405	-0.20626	0.602331
BUD31	1	1	1	-0.140434	0.873024	-0.173989	0.744547	-0.123271	0.732189
BVES	0	0	0	0.323669	NA	-0.43022	NA	0.158123	NA
BX004987.5	0	0	0	1.51999	NA	2.51915	7.29005e-05	2.92175	2.55671e-07
BX322557.10	0	0	0	-0.0387632	0.982585	0.310049	0.65612	0.3941	0.383598
BX842568.2	0	0	0	0.214231	NA	-0.669713	0.36139	-0.314382	0.631117
BX936347.1	0	0	0	0.206178	NA	-0.116497	NA	0.248408	NA
BYSL	1	0	1	-0.222815	0.646726	0.31739	0.38009	-0.179527	0.486369
BZRAP1	0	0	0	1.24014	NA	0.379026	NA	0.17663	NA
BZRAP1-AS1	0	0	0	0.36798	NA	1.63698	NA	1.33303	NA
BZW1	0	1	1	0.385781	0.707076	0.853166	0.132596	1.32494	0.000449057
BZW1P1	0	0	0	0.507339	0.695327	1.214	0.0583978	1.38141	0.00602666
BZW1P2	0	0	0	-0.803491	NA	0.0580845	0.9684	0.29526	0.772448
BZW2	1	0	1	0.319732	0.698926	0.508182	0.342513	0.543309	0.126749
C10orf10	1	0	0	-0.23997	0.873024	0.36568	0.631103	-0.00436893	0.995877
C10orf11	1	1	1	-0.378752	NA	-0.485996	0.492169	-0.251725	0.669035
C10orf111	1	0	0	0.614129	NA	0.458149	NA	0.891413	NA
C10orf112	0	0	0	0.964823	NA	0.669195	0.461317	0.965668	0.175013
C10orf114	1	1	1	-0.099171	0.941599	-1.14714	0.0120996	-1.01365	0.00258368
C10orf118	0	0	0	0.162122	NA	0.225467	0.802055	0.829625	0.0972431
C10orf12	0	0	0	0.0945348	0.947585	1.41421	0.00240629	-0.101138	0.863623
C10orf137	1	0	1	-0.0599199	0.974474	-0.460425	0.508427	-0.168796	0.782472
C10orf2	0	0	1	0.17409	0.812012	0.0773873	0.89742	-0.13197	0.707653
C10orf32	1	0	1	-0.118369	0.953726	-1.26241	0.0572786	-0.307546	0.677076
C10orf35	0	0	0	0.204692	NA	-0.702703	0.374521	0.339679	0.643741
C10orf54	0	0	0	-0.241877	0.884488	2.7038	1.83303e-08	2.5499	1.32361e-10
C10orf62	0	0	0	0.431438	NA	0.0394127	NA	0.261249	NA
C10orf76	1	0	0	-0.361148	0.507587	-0.0951678	0.879359	0.101582	0.795446
C10orf82	0	0	0	-1.21598	NA	-0.955269	0.218821	-1.09201	0.0821886
C10orf88	0	0	0	0.0249893	NA	-0.183555	0.872531	0.393629	0.622989
C10orf91	1	0	0	-0.759983	NA	-0.681253	0.468896	-0.611855	0.466883
C10orf95	0	0	0	0.696299	NA	1.40606	NA	0.24902	NA
C11orf1	1	0	1	0.400528	NA	0.18263	0.879109	0.714465	0.347064
C11orf24	1	0	1	-0.0231296	0.982585	-0.575828	0.105104	-0.108446	0.742845
C11orf30	0	0	1	0.135568	0.923801	0.44417	0.503281	0.0624766	0.926524
C11orf31	0	0	0	-0.318049	0.720957	0.281515	0.661354	-0.624701	0.0841479
C11orf35	0	0	0	-0.337697	0.790701	-0.406218	0.59732	-0.249535	0.68848
C11orf48	1	0	1	0.147618	0.890849	-0.702467	0.115565	-0.269346	0.473852
C11orf49	1	0	0	-0.105615	0.929276	0.90441	0.0422218	0.0743196	0.885614
C11orf52	0	0	0	0.293714	NA	0.434264	NA	0.205266	NA
C11orf53	0	0	0	1.21251	NA	1.41019	0.0696191	1.13885	0.129209
C11orf54	0	0	1	-0.359084	0.743795	-1.40866	0.00636499	-0.730316	0.0998797
C11orf57	0	0	0	-0.138597	0.918393	-0.323626	0.64079	-0.249609	0.621811
C11orf58	0	0	1	0.0264016	0.982716	-0.4091	0.382717	-0.0402761	0.931417
C11orf68	0	0	0	-0.355114	0.36092	0.0301902	0.958731	0.382897	0.091254
C11orf71	0	0	0	0.197897	0.889012	-0.135797	0.872531	-0.462699	0.31055
C11orf73	0	1	0	-0.31767	0.781951	-0.321624	0.666832	-0.432858	0.381375
C11orf74	0	0	0	0.312304	NA	0.175708	0.875131	0.383637	0.621082
C11orf75	0	1	0	0.287356	0.730415	-0.285184	0.638902	0.361472	0.339694
C11orf80	1	0	1	-0.293123	0.798838	0.650153	0.290269	0.867645	0.0329444
C11orf82	0	0	0	0.541648	NA	0.386548	0.724815	-0.243425	0.816934
C11orf83	0	0	0	-0.304596	0.657473	-0.76729	0.0646146	-1.3495	2.19313e-07
C11orf84	1	1	1	-0.334795	0.582079	-0.601458	0.159738	-1.1614	5.05436e-06
C11orf86	0	0	0	0.151907	NA	1.70479	0.00166872	2.30204	1.7492e-08
C11orf91	0	1	0	-0.553298	NA	1.72515	NA	0.592967	NA
[truncated: 15,176 more rows]
