# Supplementary material for: Genome-Wide Transcriptional Regulation Mediated by Biochemically Distinct SWI/SNF Complexes
Source: PLoS Genet. 2015 Dec 30;11(12):e1005748. doi: 10.1371/journal.pgen.1005748 (PMC4699898; doi:10.1371/journal.pgen.1005748)
Supplement: S7 Table — Excel file with pathway analysis of alone and jointly regulated ARID1A genes. (XLSX) [file pgen.1005748.s020.xlsx]

## Sheet: Alone
.id	pval	Fraction_Overlap	numSet	qval
GRAESSMANN_APOPTOSIS_BY_DOXORUBICIN_UP	2.39581e-18	0.0271454	1142	1.47965e-14
ACEVEDO_LIVER_CANCER_DN	1.28842e-14	0.037037	540	3.97864e-11
KOINUMA_TARGETS_OF_SMAD2_OR_SMAD3	4.64992e-14	0.0279126	824	9.57263e-11
WONG_ADULT_TISSUE_STEM_MODULE	2.83252e-13	0.0291262	721	4.37341e-10
LEE_LIVER_CANCER_MYC_TGFA_UP	1.31091e-12	0.147541	61	1.61923e-09
HSIAO_LIVER_SPECIFIC_GENES	7.33063e-12	0.0532787	244	7.54566e-09
PASINI_SUZ12_TARGETS_DN	1.27096e-11	0.0444444	315	1.12135e-08
WOO_LIVER_CANCER_RECURRENCE_DN	1.6528e-11	0.1125	80	1.27597e-08
RASHI_RESPONSE_TO_IONIZING_RADIATION_2	4.43845e-11	0.0787402	127	3.04576e-08
PHONG_TNF_TARGETS_UP	8.39105e-11	0.126984	63	5.18231e-08
ENK_UV_RESPONSE_KERATINOCYTE_UP	1.31876e-10	0.0301887	530	6.7872e-08
GRAESSMANN_RESPONSE_TO_MC_AND_DOXORUBICIN_UP	1.2231e-10	0.0277778	612	6.7872e-08
NUYTTEN_EZH2_TARGETS_UP	2.42173e-10	0.0202507	1037	1.15051e-07
SHETH_LIVER_CANCER_VS_TXNIP_LOSS_PAM2	2.80813e-10	0.0653595	153	1.23879e-07
HOSHIDA_LIVER_CANCER_SUBCLASS_S3	3.26734e-10	0.0451128	266	1.34527e-07
SAGIV_CD24_TARGETS_DN	3.50253e-10	0.152174	46	1.35198e-07
DAUER_STAT3_TARGETS_UP	5.56997e-10	0.142857	49	2.02354e-07
MARTINEZ_RB1_AND_TP53_TARGETS_DN	6.38297e-10	0.0270728	591	2.19007e-07
OSWALD_HEMATOPOIETIC_STEM_CELL_IN_COLLAGEN_GEL_UP	1.13166e-09	0.0472103	233	3.49457e-07
NAGASHIMA_NRG1_SIGNALING_UP	1.10396e-09	0.0568182	176	3.49457e-07
NEMETH_INFLAMMATORY_RESPONSE_LPS_UP	1.28953e-09	0.0909091	88	3.79245e-07
BORLAK_LIVER_CANCER_EGF_UP	1.67304e-09	0.122807	57	4.69669e-07
ONDER_CDH1_TARGETS_2_DN	1.98821e-09	0.0301724	464	5.33878e-07
NUYTTEN_NIPP1_TARGETS_DN	2.43754e-09	0.0212264	848	6.09767e-07
LEI_MYB_TARGETS	2.46829e-09	0.0377358	318	6.09767e-07
CHEN_METABOLIC_SYNDROM_NETWORK	3.735e-09	0.0173554	1210	8.54346e-07
MILI_PSEUDOPODIA_HAPTOTAXIS_DN	3.64948e-09	0.0239521	668	8.54346e-07
PID_INTEGRIN1_PATHWAY	4.79492e-09	0.106061	66	9.87114e-07
JECHLINGER_EPITHELIAL_TO_MESENCHYMAL_TRANSITION_DN	4.79492e-09	0.106061	66	9.87114e-07
PHONG_TNF_RESPONSE_NOT_VIA_P38	4.72385e-09	0.0356083	337	9.87114e-07
MCBRYAN_PUBERTAL_BREAST_4_5WK_UP	5.48082e-09	0.0405904	271	1.09192e-06
DUTERTRE_ESTRADIOL_RESPONSE_24HR_DN	5.81799e-09	0.0277228	505	1.12287e-06
JOHNSTONE_PARVB_TARGETS_3_UP	7.47829e-09	0.0302326	430	1.39957e-06
ZHANG_RESPONSE_TO_IKK_INHIBITOR_AND_TNF_UP	1.07558e-08	0.044843	223	1.95376e-06
MARTINEZ_RB1_TARGETS_DN	1.4453e-08	0.0257827	543	2.55034e-06
CYTOPLASM	1.56108e-08	0.0126701	2131	2.67811e-06
GOBERT_OLIGODENDROCYTE_DIFFERENTIATION_DN	1.76121e-08	0.0175926	1080	2.9398e-06
KAN_RESPONSE_TO_ARSENIC_TRIOXIDE	1.85535e-08	0.0650407	123	3.01542e-06
DACOSTA_UV_RESPONSE_VIA_ERCC3_UP	2.11563e-08	0.0355987	309	3.35028e-06
CHIANG_LIVER_CANCER_SUBCLASS_PROLIFERATION_DN	2.22334e-08	0.0502793	179	3.43284e-06
MARTINEZ_RB1_TARGETS_UP	2.95727e-08	0.0222883	673	4.45466e-06
SASSON_RESPONSE_TO_FORSKOLIN_UP	4.27586e-08	0.0777778	90	6.28755e-06
MARTINEZ_TP53_TARGETS_UP	5.18058e-08	0.0232558	602	7.44076e-06
CHIARADONNA_NEOPLASTIC_TRANSFORMATION_KRAS_DN	5.70016e-08	0.056338	142	7.97053e-06
BLALOCK_ALZHEIMERS_DISEASE_UP	5.80754e-08	0.0136014	1691	7.97053e-06
ACEVEDO_LIVER_TUMOR_VS_NORMAL_ADJACENT_TISSUE_DN	7.48272e-08	0.0364964	274	1.00464e-05
MITSIADES_RESPONSE_TO_APLIDIN_UP	8.59644e-08	0.0273349	439	1.12961e-05
BERENJENO_TRANSFORMED_BY_RHOA_UP	9.77303e-08	0.0242537	536	1.25746e-05
SMIRNOV_CIRCULATING_ENDOTHELIOCYTES_IN_CANCER_UP	1.30156e-07	0.0506329	158	1.6405e-05
ZWANG_CLASS_3_TRANSIENTLY_INDUCED_BY_EGF	1.40665e-07	0.0405405	222	1.73749e-05
DIRMEIER_LMP1_RESPONSE_EARLY	1.59602e-07	0.0909091	66	1.93275e-05
DIAZ_CHRONIC_MEYLOGENOUS_LEUKEMIA_UP	1.72761e-07	0.0144718	1382	2.05187e-05
FEVR_CTNNB1_TARGETS_UP	2.35696e-07	0.0205279	682	2.74652e-05
ACOSTA_PROLIFERATION_INDEPENDENT_MYC_TARGETS_DN	2.46553e-07	0.0603448	116	2.81983e-05
SWEET_LUNG_CANCER_KRAS_UP	2.84663e-07	0.0244399	491	3.19651e-05
MARTINEZ_TP53_TARGETS_DN	3.08673e-07	0.0219224	593	3.40423e-05
REACTOME_IMMUNE_SYSTEM	3.52804e-07	0.017149	933	3.82266e-05
LIPID_METABOLIC_PROCESS	3.61472e-07	0.0307692	325	3.84905e-05
MEISSNER_BRAIN_HCP_WITH_H3K4ME3_AND_H3K27ME3	4.25953e-07	0.0159027	1069	4.45879e-05
PID_INTEGRIN3_PATHWAY	5.13655e-07	0.116279	43	5.22686e-05
BOQUEST_STEM_CELL_CULTURED_VS_FRESH_UP	5.16254e-07	0.0258824	425	5.22686e-05
SHETH_LIVER_CANCER_VS_TXNIP_LOSS_PAM4	5.48552e-07	0.0344828	261	5.46429e-05
SENESE_HDAC2_TARGETS_DN	6.24645e-07	0.0526316	133	6.1235e-05
SWEET_LUNG_CANCER_KRAS_DN	6.48284e-07	0.0252874	435	6.25594e-05
LEE_BMP2_TARGETS_UP	6.7467e-07	0.0187919	745	6.4104e-05
WEST_ADRENOCORTICAL_TUMOR_DN	8.69282e-07	0.021978	546	8.13437e-05
YANG_BCL3_TARGETS_UP	1.00988e-06	0.0274725	364	9.30898e-05
MILI_PSEUDOPODIA_CHEMOTAXIS_DN	1.04814e-06	0.02407	457	9.51956e-05
CASORELLI_ACUTE_PROMYELOCYTIC_LEUKEMIA_DN	1.07323e-06	0.0196078	663	9.60618e-05
BURTON_ADIPOGENESIS_9	1.15865e-06	0.0652174	92	0.000102226
LUI_THYROID_CANCER_CLUSTER_1	1.22441e-06	0.0980392	51	0.000102467
BURTON_ADIPOGENESIS_PEAK_AT_2HR	1.22441e-06	0.0980392	51	0.000102467
PODAR_RESPONSE_TO_ADAPHOSTIN_UP	1.22506e-06	0.047619	147	0.000102467
FORTSCHEGGER_PHF8_TARGETS_DN	1.22775e-06	0.0178571	784	0.000102467
REACTOME_HEMOSTASIS	1.26605e-06	0.0236052	466	0.000103182
CHICAS_RB1_TARGETS_CONFLUENT	1.28643e-06	0.021164	567	0.000103182
OXIDOREDUCTASE_ACTIVITY	1.27617e-06	0.0311419	289	0.000103182
CHIANG_LIVER_CANCER_SUBCLASS_INTERFERON_DN	1.3507e-06	0.0961538	52	0.000106948
GARY_CD5_TARGETS_UP	1.46214e-06	0.0232558	473	0.000114306
SMIRNOV_RESPONSE_TO_IR_2HR_UP	1.48703e-06	0.0943396	53	0.000114799
PEREZ_TP53_TARGETS	1.52707e-06	0.0144804	1174	0.000116434
BUYTAERT_PHOTODYNAMIC_THERAPY_STRESS_UP	1.81994e-06	0.0172626	811	0.000137072
TONKS_TARGETS_OF_RUNX1_RUNX1T1_FUSION_ERYTHROCYTE_UP	1.90156e-06	0.044586	157	0.000141494
PHONG_TNF_RESPONSE_VIA_P38_COMPLETE	2.02069e-06	0.0352423	227	0.000148569
PHONG_TNF_RESPONSE_VIA_P38_PARTIAL	2.15682e-06	0.04375	160	0.000156712
TARTE_PLASMA_CELL_VS_PLASMABLAST_UP	2.24367e-06	0.0251256	398	0.000159583
CHEN_LVAD_SUPPORT_OF_FAILING_HEART_UP	2.24801e-06	0.0582524	103	0.000159583
AMIT_EGF_RESPONSE_240_HELA	2.77258e-06	0.0833333	60	0.000194585
FOSTER_TOLERANT_MACROPHAGE_DN	2.85687e-06	0.0244499	409	0.000198248
UDAYAKUMAR_MED1_TARGETS_DN	3.05239e-06	0.0333333	240	0.000209462
MULLIGHAN_MLL_SIGNATURE_1_DN	3.24518e-06	0.0330579	242	0.000214573
MATZUK_MALE_REPRODUCTION_SERTOLI	3.2172e-06	0.142857	28	0.000214573
TIAN_TNF_SIGNALING_VIA_NFKB	3.2172e-06	0.142857	28	0.000214573
ISSAEVA_MLL2_TARGETS	3.26585e-06	0.0806452	62	0.000214573
ELVIDGE_HYPOXIA_UP	3.35126e-06	0.0409357	171	0.000217867
RUTELLA_RESPONSE_TO_HGF_UP	3.46217e-06	0.0239234	418	0.000222733
PID_INTEGRIN2_PATHWAY	3.72139e-06	0.137931	29	0.000234524
ZWANG_TRANSIENTLY_UP_BY_1ST_EGF_PULSE_ONLY	3.71307e-06	0.0114192	1839	0.000234524
THUM_SYSTOLIC_HEART_FAILURE_UP	3.84432e-06	0.0236407	423	0.000237425
HAHTOLA_MYCOSIS_FUNGOIDES_CD4_UP	3.82553e-06	0.078125	64	0.000237425
YAMAZAKI_TCEB3_TARGETS_UP	3.90372e-06	0.04	175	0.000238707
BOCHKIS_FOXA2_TARGETS	4.00713e-06	0.0235294	425	0.000242628
CHIANG_LIVER_CANCER_SUBCLASS_CTNNB1_UP	4.05309e-06	0.0397727	176	0.000243028
CUI_TCF21_TARGETS_2_UP	4.26256e-06	0.0233645	428	0.000253131
SENESE_HDAC3_TARGETS_DN	4.82229e-06	0.0205224	536	0.000283643
PID_NEPHRIN_NEPH1_PATHWAY	4.90218e-06	0.129032	31	0.000285621
VERHAAK_AML_WITH_NPM1_MUTATED_UP	5.23795e-06	0.0382514	183	0.000302332
PID_SYNDECAN_4_PATHWAY	5.58664e-06	0.125	32	0.000310838
AMIT_SERUM_RESPONSE_40_MCF10A	5.58664e-06	0.125	32	0.000310838
BAE_BRCA1_TARGETS_DN	5.58664e-06	0.125	32	0.000310838
KRIEG_HYPOXIA_NOT_VIA_KDM3A	5.4646e-06	0.0168831	770	0.000310838
HAMAI_APOPTOSIS_VIA_TRAIL_DN	5.82726e-06	0.0376344	186	0.000321332
BRUINS_UVC_RESPONSE_VIA_TP53_GROUP_B	6.04299e-06	0.0200364	549	0.000330279
PID_INTEGRIN_A4B1_PATHWAY	6.33922e-06	0.121212	33	0.00034343
ONKEN_UVEAL_MELANOMA_UP	6.53435e-06	0.0166028	783	0.000350923
CHARAFE_BREAST_CANCER_LUMINAL_VS_MESENCHYMAL_UP	6.60714e-06	0.0222222	450	0.000351773
CREIGHTON_AKT1_SIGNALING_VIA_MTOR_UP	7.16412e-06	0.117647	34	0.000378168
CHARAFE_BREAST_CANCER_LUMINAL_VS_BASAL_DN	7.27375e-06	0.021978	455	0.0003807
ODONNELL_TFRC_TARGETS_UP	7.41383e-06	0.0219298	456	0.000381565
MARTENS_BOUND_BY_PML_RARA_FUSION	7.41383e-06	0.0219298	456	0.000381565
AMIT_EGF_RESPONSE_20_HELA	7.6118e-06	0.272727	11	0.000388516
ALTEMEIER_RESPONSE_TO_LPS_WITH_MECHANICAL_VENTILATION	7.91236e-06	0.046875	128	0.000400547
LIEN_BREAST_CARCINOMA_METAPLASTIC	8.06564e-06	0.114286	35	0.000404987
INTRACELLULAR_ORGANELLE_PART	8.14531e-06	0.0134228	1192	0.000405689
ORGANELLE_PART	8.57817e-06	0.0133668	1197	0.00042383
ELVIDGE_HYPOXIA_BY_DMOG_UP	8.64798e-06	0.0461538	130	0.000423888
YAMASHITA_LIVER_CANCER_STEM_CELL_DN	8.94938e-06	0.0657895	76	0.000435208
PLASARI_TGFB1_TARGETS_10HR_UP	9.05725e-06	0.0351759	199	0.000437012
WANG_CISPLATIN_RESPONSE_AND_XPC_UP	9.98226e-06	0.0346535	202	0.00047791
REACTOME_CELL_JUNCTION_ORGANIZATION	1.01667e-05	0.0641026	78	0.000482996
GRADE_COLON_AND_RECTAL_CANCER_UP	1.07151e-05	0.0280702	285	0.000505164
REACTOME_METABOLISM_OF_LIPIDS_AND_LIPOPROTEINS	1.11448e-05	0.0209205	478	0.000521443
OXIDOREDUCTASE_ACTIVITY_GO_0016705	1.12744e-05	0.105263	38	0.000523539
KEGG_INSULIN_SIGNALING_PATHWAY	1.16713e-05	0.0437956	137	0.000537927
REACTOME_PLATELET_ACTIVATION_SIGNALING_AND_AGGREGATION	1.20682e-05	0.0336538	208	0.000552098
RODWELL_AGING_KIDNEY_UP	1.30841e-05	0.0205339	487	0.000594172
MARTINEZ_RB1_AND_TP53_TARGETS_UP	1.40343e-05	0.0183028	601	0.000628613
HSIAO_HOUSEKEEPING_GENES	1.40461e-05	0.0231362	389	0.000628613
ZWANG_EGF_INTERVAL_DN	1.45028e-05	0.0327103	214	0.000644383
BROCKE_APOPTOSIS_REVERSED_BY_IL6	1.54974e-05	0.0416667	144	0.000678809
GALINDO_IMMUNE_RESPONSE_TO_ENTEROTOXIN	1.54762e-05	0.0588235	85	0.000678809
SENESE_HDAC3_TARGETS_UP	1.66778e-05	0.0199601	501	0.000725366
AMIT_EGF_RESPONSE_40_HELA	1.69035e-05	0.0952381	42	0.000730042
BROWNE_HCMV_INFECTION_48HR_DN	1.75496e-05	0.0198413	504	0.000752683
CAIRO_LIVER_DEVELOPMENT_DN	1.83681e-05	0.0315315	222	0.000782353
VANDESLUIS_COMMD1_TARGETS_GROUP_3_UP	1.9356e-05	0.0561798	89	0.000818786
REACTOME_ENDOGENOUS_STEROLS	2.07666e-05	0.2	15	0.000855031
KERLEY_RESPONSE_TO_CISPLATIN_UP	2.03852e-05	0.0909091	44	0.000855031
MARTORIATI_MDM4_TARGETS_FETAL_LIVER_DN	2.07448e-05	0.0194553	514	0.000855031
HOLLEMAN_ASPARAGINASE_RESISTANCE_B_ALL_DN	2.07666e-05	0.2	15	0.000855031
SASSON_RESPONSE_TO_GONADOTROPHINS_UP	2.15596e-05	0.0549451	91	0.000881804
GROSS_HYPOXIA_VIA_ELK3_DN	2.43685e-05	0.0384615	156	0.000990132
PEDRIOLI_MIR31_TARGETS_DN	2.46956e-05	0.0215311	418	0.000996863

## Sheet: Joint
.id	pval	Fraction_Overlap	numSet	qval
SCHAEFFER_PROSTATE_DEVELOPMENT_48HR_UP	1.30356e-13	0.0328542	487	4.38959e-10
FEVR_CTNNB1_TARGETS_UP	1.4215e-13	0.026393	682	4.38959e-10
ONDER_CDH1_TARGETS_2_DN	1.00155e-12	0.0323276	464	2.06186e-09
PASINI_SUZ12_TARGETS_DN	1.68338e-12	0.0412698	315	2.59914e-09
COLDREN_GEFITINIB_RESISTANCE_DN	1.9239e-11	0.0478261	230	2.3764e-08
BUYTAERT_PHOTODYNAMIC_THERAPY_STRESS_UP	2.57966e-10	0.0197287	811	2.65533e-07
LIM_MAMMARY_STEM_CELL_UP	3.89271e-10	0.0265849	489	3.43448e-07
WONG_ADULT_TISSUE_STEM_MODULE	4.73944e-10	0.0208044	721	3.65884e-07
DUTERTRE_ESTRADIOL_RESPONSE_24HR_DN	5.75061e-10	0.0257426	505	3.9462e-07
NAGASHIMA_NRG1_SIGNALING_UP	7.73733e-10	0.0511364	176	4.67506e-07
SIGNAL_TRANSDUCTION	8.3267e-10	0.0128519	1634	4.67506e-07
GOZGIT_ESR1_TARGETS_DN	1.40334e-09	0.0192061	781	7.22254e-07
MEISSNER_BRAIN_HCP_WITH_H3K4ME3_AND_H3K27ME3	1.78015e-09	0.0159027	1069	8.45706e-07
BASAKI_YBX1_TARGETS_UP	3.88164e-09	0.0344828	290	1.71236e-06
NAGASHIMA_EGF_SIGNALING_UP	8.2528e-09	0.103448	58	3.39795e-06
BLALOCK_ALZHEIMERS_DISEASE_UP	8.95071e-09	0.0118273	1691	3.45497e-06
SWEET_LUNG_CANCER_KRAS_DN	1.55486e-08	0.0252874	435	5.64872e-06
DELYS_THYROID_CANCER_UP	1.87266e-08	0.0248307	443	6.08714e-06
HAN_SATB1_TARGETS_DN	1.83e-08	0.0248869	442	6.08714e-06
WU_CELL_MIGRATION	2.49045e-08	0.0434783	184	7.69052e-06
KEGG_MAPK_SIGNALING_PATHWAY	2.92288e-08	0.0337079	267	8.20533e-06
HOSHIDA_LIVER_CANCER_SUBCLASS_S3	2.83029e-08	0.0338346	266	8.20533e-06
NUYTTEN_NIPP1_TARGETS_DN	3.39965e-08	0.0165094	848	9.12879e-06
GERY_CEBP_TARGETS	3.58167e-08	0.0555556	126	9.21682e-06
ZHU_CMV_ALL_DN	3.99329e-08	0.0546875	128	9.86502e-06
LIU_PROSTATE_CANCER_DN	4.31782e-08	0.022869	481	1.02565e-05
MANALO_HYPOXIA_UP	6.1969e-08	0.0386473	207	1.41748e-05
PROTEIN_KINASE_CASCADE	6.46619e-08	0.0307167	293	1.42626e-05
KIM_WT1_TARGETS_UP	8.00464e-08	0.0373832	214	1.70471e-05
ENK_UV_RESPONSE_KERATINOCYTE_UP	1.14457e-07	0.0207547	530	2.35628e-05
INTRACELLULAR_SIGNALING_CASCADE	1.38015e-07	0.017991	667	2.74962e-05
MAHADEVAN_RESPONSE_TO_MP470_DN	1.45045e-07	0.210526	19	2.79936e-05
DAUER_STAT3_TARGETS_UP	1.63905e-07	0.102041	49	3.06751e-05
KOINUMA_TARGETS_OF_SMAD2_OR_SMAD3	1.81965e-07	0.0157767	824	3.30535e-05
PHONG_TNF_RESPONSE_NOT_VIA_P38	2.11128e-07	0.0267062	337	3.7255e-05
ZHU_CMV_8_HR_DN	2.44685e-07	0.0943396	53	4.19771e-05
FULCHER_INFLAMMATORY_RESPONSE_LECTIN_VS_LPS_UP	2.75557e-07	0.0189983	579	4.59956e-05
LABBE_WNT3A_TARGETS_UP	4.36685e-07	0.0535714	112	7.09727e-05
LEE_LIVER_CANCER_SURVIVAL_UP	4.92428e-07	0.0378378	185	7.79804e-05
CHEMNITZ_RESPONSE_TO_PROSTAGLANDIN_E2_DN	7.29162e-07	0.0230179	391	0.000112583
HORIUCHI_WTAP_TARGETS_UP	1.20181e-06	0.0261438	306	0.000172136
CHANG_CORE_SERUM_RESPONSE_UP	1.22636e-06	0.0330189	212	0.000172136
MEISSNER_NPC_HCP_WITH_H3_UNMETHYLATED	1.15809e-06	0.0186567	536	0.000172136
PURINE_NUCLEOTIDE_BINDING	1.18832e-06	0.0331754	211	0.000172136
ACEVEDO_FGFR1_TARGETS_IN_PROSTATE_CANCER_MODEL_DN	1.2616e-06	0.025974	308	0.000173147
MCBRYAN_PUBERTAL_BREAST_3_4WK_UP	1.30549e-06	0.0327103	214	0.000175276
BENPORATH_NANOG_TARGETS	1.38728e-06	0.0131579	988	0.000182295
COULOUARN_TEMPORAL_TGFB1_SIGNATURE_DN	1.48698e-06	0.0434783	138	0.000191324
ONDER_CDH1_TARGETS_1_UP	1.61701e-06	0.0428571	140	0.000203809
BAELDE_DIABETIC_NEPHROPATHY_DN	1.71999e-06	0.0207373	434	0.000212454
NUCLEOTIDE_BINDING	1.76832e-06	0.03125	224	0.00021414
SMID_BREAST_CANCER_LUMINAL_B_DN	1.82464e-06	0.0177305	564	0.000216711
KINSEY_TARGETS_OF_EWSR1_FLII_FUSION_DN	2.05881e-06	0.0243161	329	0.000223074
SHETH_LIVER_CANCER_VS_TXNIP_LOSS_PAM1	2.04683e-06	0.0305677	229	0.000223074
ACEVEDO_LIVER_TUMOR_VS_NORMAL_ADJACENT_TISSUE_UP	2.05844e-06	0.013905	863	0.000223074
MIYAGAWA_TARGETS_OF_EWSR1_ETS_FUSIONS_DN	2.04683e-06	0.0305677	229	0.000223074
PHONG_TNF_RESPONSE_VIA_P38_COMPLETE	1.93133e-06	0.030837	227	0.000223074
CREIGHTON_ENDOCRINE_THERAPY_RESISTANCE_3	2.29537e-06	0.0152778	720	0.000240275
MASSARWEH_TAMOXIFEN_RESISTANCE_UP	2.26853e-06	0.017301	578	0.000240275
CHEN_METABOLIC_SYNDROM_NETWORK	2.38576e-06	0.0115702	1210	0.000245574
MULLIGHAN_NPM1_SIGNATURE_3_UP	2.68247e-06	0.0234604	341	0.000271589
DAZARD_RESPONSE_TO_UV_NHEK_UP	3.11149e-06	0.0286885	244	0.000309945
PLASMA_MEMBRANE	3.2427e-06	0.0105189	1426	0.000317887
SCHUETZ_BREAST_CANCER_DUCTAL_INVASIVE_UP	3.31842e-06	0.022792	351	0.000320227
WENG_POR_TARGETS_LIVER_UP	3.63062e-06	0.097561	41	0.000342777
GOBERT_OLIGODENDROCYTE_DIFFERENTIATION_DN	3.6631e-06	0.012037	1080	0.000342777
REACTOME_METABOLISM_OF_LIPIDS_AND_LIPOPROTEINS	3.76961e-06	0.0188285	478	0.00034748
AMIT_EGF_RESPONSE_480_HELA	4.04256e-06	0.0365854	164	0.00036716
ONDER_CDH1_TARGETS_2_UP	4.26496e-06	0.0273438	256	0.000381744
RICKMAN_METASTASIS_DN	4.84081e-06	0.0268199	261	0.000415234
BOQUEST_STEM_CELL_UP	4.72074e-06	0.0269231	260	0.000415234
ADENYL_NUCLEOTIDE_BINDING	4.80478e-06	0.035503	169	0.000415234
MONNIER_POSTRADIATION_TUMOR_ESCAPE_DN	5.17958e-06	0.0214477	373	0.000438207
REACTOME_LIPID_DIGESTION_MOBILIZATION_AND_TRANSPORT	5.79366e-06	0.0869565	46	0.000477088
PEDERSEN_METASTASIS_BY_ERBB2_ISOFORM_1	5.79366e-06	0.0869565	46	0.000477088
CYTOPLASM	6.72912e-06	0.00844674	2131	0.00054683
KANG_GIST_WITH_PDGFRA_UP	8.11308e-06	0.08	50	0.000649446
PASQUALUCCI_LYMPHOMA_BY_GC_STAGE_UP	8.20219e-06	0.024735	283	0.000649446
WANG_CLIM2_TARGETS_DN	8.31629e-06	0.0322581	186	0.000650145
ACEVEDO_FGFR1_TARGETS_IN_PROSTATE_CANCER_MODEL_UP	9.39721e-06	0.0242215	289	0.000725464
REN_ALVEOLAR_RHABDOMYOSARCOMA_DN	9.93238e-06	0.0196078	408	0.000757313
BOYAULT_LIVER_CANCER_SUBCLASS_G1_UP	1.06093e-05	0.0442478	113	0.000799062
FLECHNER_BIOPSY_KIDNEY_TRANSPLANT_REJECTED_VS_OK_DN	1.09258e-05	0.0164835	546	0.000812982
MEMBRANE	1.10723e-05	0.00852558	1994	0.000814077
SHEPARD_CRUSH_AND_BURN_MUTANT_UP	1.15313e-05	0.0304569	197	0.000837849
WATTEL_AUTONOMOUS_THYROID_ADENOMA_DN	1.18985e-05	0.0727273	55	0.000844654
RUTELLA_RESPONSE_TO_HGF_UP	1.18264e-05	0.0191388	418	0.000844654
PLASARI_TGFB1_TARGETS_10HR_UP	1.22113e-05	0.0301508	199	0.000857011
KOBAYASHI_EGFR_SIGNALING_6HR_DN	1.24376e-05	0.166667	18	0.000863084
LI_INDUCED_T_TO_NATURAL_KILLER_UP	1.38801e-05	0.0228013	307	0.000952482
PICCALUGA_ANGIOIMMUNOBLASTIC_LYMPHOMA_UP	1.44483e-05	0.0292683	205	0.000969922
PURINE_RIBONUCLEOTIDE_BINDING	1.44483e-05	0.0292683	205	0.000969922
CHARAFE_BREAST_CANCER_BASAL_VS_MESENCHYMAL_UP	1.47863e-05	0.0413223	121	0.00098194
