# Supplementary material for: Genome-Wide Transcriptional Regulation Mediated by Biochemically Distinct SWI/SNF Complexes
Source: PLoS Genet. 2015 Dec 30;11(12):e1005748. doi: 10.1371/journal.pgen.1005748 (PMC4699898; doi:10.1371/journal.pgen.1005748)
Supplement: S8 Table — Excel file with pathway analysis of alone and jointly regulated ARID1B genes (XLSX) [file pgen.1005748.s021.xlsx]

## Sheet: Joint
.id	pval	Fraction_Overlap	numSet	qval
KOINUMA_TARGETS_OF_SMAD2_OR_SMAD3	1.21222e-53	0.115291	824	7.48669e-50
CHARAFE_BREAST_CANCER_LUMINAL_VS_BASAL_DN	2.69131e-36	0.12967	455	8.31077e-33
SENESE_HDAC1_TARGETS_UP	3.5515e-35	0.126915	457	7.31134e-32
SENESE_HDAC3_TARGETS_UP	6.04186e-34	0.117764	501	9.32863e-31
NAGASHIMA_NRG1_SIGNALING_UP	1.60416e-33	0.221591	176	1.98146e-30
ZWANG_CLASS_1_TRANSIENTLY_INDUCED_BY_EGF	3.10785e-33	0.114341	516	3.19902e-30
REN_ALVEOLAR_RHABDOMYOSARCOMA_DN	9.7901e-33	0.129902	408	8.63766e-30
KRIGE_RESPONSE_TO_TOSEDOSTAT_24HR_UP	1.88812e-32	0.0893997	783	1.45763e-29
BLALOCK_ALZHEIMERS_DISEASE_UP	2.28069e-32	0.0603193	1691	1.56506e-29
NUYTTEN_EZH2_TARGETS_UP	9.32886e-32	0.0761813	1037	5.7615e-29
CHEN_METABOLIC_SYNDROM_NETWORK	7.16118e-31	0.0694215	1210	4.02068e-28
PASINI_SUZ12_TARGETS_DN	8.02944e-31	0.146032	315	4.13248e-28
ZWANG_CLASS_3_TRANSIENTLY_INDUCED_BY_EGF	1.31473e-30	0.18018	222	6.24596e-28
KRIGE_RESPONSE_TO_TOSEDOSTAT_6HR_UP	2.65401e-30	0.0776495	953	1.1708e-27
KIM_WT1_TARGETS_UP	6.8207e-29	0.17757	214	2.70038e-26
BILD_HRAS_ONCOGENIC_SIGNATURE	6.9958e-29	0.157088	261	2.70038e-26
FORTSCHEGGER_PHF8_TARGETS_DN	2.65842e-28	0.0829082	784	9.65787e-26
GRAESSMANN_APOPTOSIS_BY_DOXORUBICIN_UP	3.12473e-28	0.0683012	1142	1.07213e-25
CONCANNON_APOPTOSIS_BY_EPOXOMICIN_UP	3.55861e-28	0.16318	239	1.15673e-25
DACOSTA_UV_RESPONSE_VIA_ERCC3_DN	1.0038e-27	0.0783626	855	3.09974e-25
JOHNSTONE_PARVB_TARGETS_3_UP	1.06817e-27	0.113953	430	3.14143e-25
BUYTAERT_PHOTODYNAMIC_THERAPY_STRESS_UP	1.80696e-27	0.080148	811	5.07264e-25
CHARAFE_BREAST_CANCER_LUMINAL_VS_MESENCHYMAL_DN	2.76e-27	0.108696	460	7.4112e-25
MEMBRANE	1.21289e-26	0.0511535	1994	3.12117e-24
SIGNAL_TRANSDUCTION	2.29988e-26	0.0556916	1634	5.68163e-24
GOZGIT_ESR1_TARGETS_DN	3.07058e-25	0.078105	781	7.29381e-23
LI_INDUCED_T_TO_NATURAL_KILLER_UP	4.96233e-25	0.130293	307	1.13509e-22
CYTOPLASM	5.34567e-25	0.0483341	2131	1.1791e-22
NUYTTEN_NIPP1_TARGETS_DN	7.22666e-25	0.0742925	848	1.53903e-22
CHICAS_RB1_TARGETS_CONFLUENT	5.3289e-24	0.0899471	567	1.09704e-21
FOSTER_TOLERANT_MACROPHAGE_DN	5.78942e-24	0.107579	409	1.1534e-21
MEISSNER_BRAIN_HCP_WITH_H3K4ME3_AND_H3K27ME3	1.19798e-23	0.0645463	1069	2.3121e-21
ENK_UV_RESPONSE_KERATINOCYTE_UP	1.26864e-23	0.0924528	530	2.37427e-21
FEVR_CTNNB1_TARGETS_UP	1.64427e-23	0.0806452	682	2.98676e-21
DELYS_THYROID_CANCER_UP	1.88418e-23	0.10158	443	3.32477e-21
PLASARI_TGFB1_TARGETS_10HR_UP	3.82687e-23	0.160804	199	6.56521e-21
CUI_TCF21_TARGETS_2_DN	4.01152e-23	0.0722892	830	6.69599e-21
FULCHER_INFLAMMATORY_RESPONSE_LECTIN_VS_LPS_UP	5.88587e-22	0.0846287	579	9.56608e-20
DACOSTA_UV_RESPONSE_VIA_ERCC3_COMMON_DN	6.35985e-22	0.0931677	483	1.00714e-19
CREIGHTON_ENDOCRINE_THERAPY_RESISTANCE_3	1.21806e-21	0.075	720	1.88069e-19
MEMBRANE_PART	1.62179e-21	0.0502994	1670	2.44297e-19
PLASMA_MEMBRANE	5.69948e-21	0.0532959	1426	8.38095e-19
ONKEN_UVEAL_MELANOMA_UP	1.05444e-20	0.0702427	783	1.48454e-18
SENESE_HDAC1_AND_HDAC2_TARGETS_UP	1.05764e-20	0.134454	238	1.48454e-18
PEDERSEN_METASTASIS_BY_ERBB2_ISOFORM_7	1.29518e-20	0.0992556	403	1.77757e-18
GROSS_HYPOXIA_VIA_ELK3_DN	1.32671e-20	0.173077	156	1.78125e-18
NAGASHIMA_EGF_SIGNALING_UP	1.41085e-20	0.327586	58	1.85391e-18
KRIEG_HYPOXIA_NOT_VIA_KDM3A	2.58066e-20	0.0701299	770	3.32045e-18
WONG_ADULT_TISSUE_STEM_MODULE	3.93019e-20	0.0721221	721	4.95364e-18
ESTABLISHMENT_OF_LOCALIZATION	5.40015e-20	0.0655172	870	6.67027e-18
DIAZ_CHRONIC_MEYLOGENOUS_LEUKEMIA_UP	5.91255e-20	0.052822	1382	7.15998e-18
MARTINEZ_RB1_TARGETS_UP	6.05661e-20	0.0742942	673	7.19339e-18
PHONG_TNF_RESPONSE_NOT_VIA_P38	9.88164e-20	0.106825	337	1.15149e-17
MILI_PSEUDOPODIA_CHEMOTAXIS_DN	1.75284e-19	0.0897155	457	2.00473e-17
RODRIGUES_THYROID_CARCINOMA_POORLY_DIFFERENTIATED_DN	1.88661e-19	0.0670807	805	2.11849e-17
MILI_PSEUDOPODIA_HAPTOTAXIS_DN	2.44206e-19	0.0733533	668	2.69324e-17
PODAR_RESPONSE_TO_ADAPHOSTIN_UP	5.49583e-19	0.170068	147	5.95478e-17
DUTERTRE_ESTRADIOL_RESPONSE_24HR_DN	1.03404e-18	0.0831683	505	1.10107e-16
MCBRYAN_PUBERTAL_TGFB1_TARGETS_UP	1.46461e-18	0.153846	169	1.53312e-16
LIM_MAMMARY_STEM_CELL_UP	2.01673e-18	0.0838446	489	2.07589e-16
TRANSPORT	2.64768e-18	0.0654088	795	2.68067e-16
PHONG_TNF_RESPONSE_VIA_P38_PARTIAL	4.57128e-18	0.15625	160	4.55358e-16
RICKMAN_TUMOR_DIFFERENTIATED_WELL_VS_POORLY_DN	5.99074e-18	0.0942408	382	5.87283e-16
RUTELLA_RESPONSE_TO_CSF2RB_AND_IL4_UP	6.78481e-18	0.100592	338	6.54735e-16
MITSIADES_RESPONSE_TO_APLIDIN_UP	1.25513e-17	0.0865604	439	1.19256e-15
WU_CELL_MIGRATION	1.28272e-17	0.141304	184	1.20032e-15
SWEET_LUNG_CANCER_KRAS_UP	1.43909e-17	0.0814664	491	1.30703e-15
POSITIVE_REGULATION_OF_BIOLOGICAL_PROCESS	1.4239e-17	0.067701	709	1.30703e-15
ELVIDGE_HYPOXIA_UP	2.35385e-17	0.146199	171	2.10687e-15
POSITIVE_REGULATION_OF_CELLULAR_PROCESS	3.59196e-17	0.0688623	668	3.16913e-15
CYTOPLASMIC_PART	4.67952e-17	0.0491685	1383	4.07052e-15
GOBERT_OLIGODENDROCYTE_DIFFERENTIATION_DN	5.80792e-17	0.0546296	1080	4.9819e-15
MARTINEZ_TP53_TARGETS_DN	6.17504e-17	0.0725126	593	5.15365e-15
PHONG_TNF_TARGETS_UP	6.12674e-17	0.269841	63	5.15365e-15
DOUGLAS_BMI1_TARGETS_UP	6.32107e-17	0.0742049	566	5.20519e-15
ACEVEDO_LIVER_CANCER_DN	6.72324e-17	0.0759259	540	5.46352e-15
DELACROIX_RARG_BOUND_MEF	8.46536e-17	0.0926431	367	6.78988e-15
PILON_KLF1_TARGETS_DN	1.22573e-16	0.0420892	1972	9.70527e-15
CELL_DEVELOPMENT	1.25008e-16	0.0727903	577	9.77276e-15
KEGG_PATHWAYS_IN_CANCER	1.55387e-16	0.097561	328	1.19959e-14
PEDERSEN_METASTASIS_BY_ERBB2_ISOFORM_1	1.709e-16	0.326087	46	1.30306e-14
GRUETZMANN_PANCREATIC_CANCER_UP	2.79832e-16	0.0921788	358	2.10761e-14
HUANG_DASATINIB_RESISTANCE_UP	3.23936e-16	0.222222	81	2.4104e-14
VERHAAK_GLIOBLASTOMA_NEURAL	3.49167e-16	0.12381	210	2.56721e-14
CELL_PROLIFERATION_GO_0008283	3.72709e-16	0.0760234	513	2.70806e-14
DAUER_STAT3_TARGETS_UP	5.04321e-16	0.306122	49	3.62173e-14
GROSS_HYPOXIA_VIA_ELK3_AND_HIF1A_UP	5.52893e-16	0.15493	142	3.9249e-14
LINDGREN_BLADDER_CANCER_CLUSTER_2B	6.17088e-16	0.0867347	392	4.28218e-14
INTRINSIC_TO_MEMBRANE	6.10595e-16	0.0482196	1348	4.28218e-14
RUTELLA_RESPONSE_TO_HGF_UP	6.75568e-16	0.0837321	418	4.6359e-14
MASSARWEH_TAMOXIFEN_RESISTANCE_UP	7.05287e-16	0.0709343	578	4.78665e-14
WAKABAYASHI_ADIPOGENESIS_PPARG_RXRA_BOUND_8D	8.66908e-16	0.0578231	882	5.81959e-14
AMIT_EGF_RESPONSE_480_HELA	1.13499e-15	0.140244	164	7.5054e-14
INTEGRAL_TO_MEMBRANE	1.14234e-15	0.0481203	1330	7.5054e-14
XU_HGF_SIGNALING_NOT_VIA_AKT1_6HR	1.20846e-15	0.461538	26	7.85629e-14
LIU_PROSTATE_CANCER_DN	1.48707e-15	0.0769231	481	9.56684e-14
RUTELLA_RESPONSE_TO_HGF_VS_CSF2RB_AND_IL4_DN	1.79593e-15	0.110204	245	1.14347e-13
GENTILE_UV_HIGH_DOSE_DN	2.04771e-15	0.0961538	312	1.29048e-13
LEE_BMP2_TARGETS_UP	2.14238e-15	0.061745	745	1.3365e-13
KIM_ALL_DISORDERS_CALB1_CORR_UP	3.26641e-15	0.0711679	548	2.01734e-13
YOSHIMURA_MAPK8_TARGETS_DN	3.55787e-15	0.0874317	366	2.17559e-13
DODD_NASOPHARYNGEAL_CARCINOMA_UP	4.16091e-15	0.0417353	1821	2.51939e-13
PLASMA_MEMBRANE_PART	4.85746e-15	0.0500864	1158	2.91259e-13
WIERENGA_STAT5A_TARGETS_UP	7.06762e-15	0.115207	217	4.19708e-13
MARTINEZ_RB1_AND_TP53_TARGETS_DN	7.59679e-15	0.0676819	591	4.46836e-13
PETROVA_ENDOTHELIUM_LYMPHATIC_VS_BLOOD_DN	9.41901e-15	0.135802	162	5.4879e-13
LIAO_METASTASIS	1.00136e-14	0.0705009	539	5.77981e-13
APOPTOSIS_GO	1.01836e-14	0.0788863	431	5.82352e-13
PROGRAMMED_CELL_DEATH	1.08965e-14	0.0787037	432	6.17399e-13
BAELDE_DIABETIC_NEPHROPATHY_DN	1.2468e-14	0.078341	434	7.00019e-13
CHICAS_RB1_TARGETS_SENESCENT	1.30881e-14	0.0681818	572	7.28218e-13
ELVIDGE_HYPOXIA_BY_DMOG_UP	1.34876e-14	0.153846	130	7.43743e-13
LIU_CMYB_TARGETS_UP	1.39016e-14	0.133333	165	7.59179e-13
RODRIGUES_THYROID_CARCINOMA_ANAPLASTIC_UP	1.40133e-14	0.0609418	722	7.59179e-13
FLECHNER_BIOPSY_KIDNEY_TRANSPLANT_REJECTED_VS_OK_DN	1.50546e-14	0.0695971	546	8.08498e-13
LOPEZ_MBD_TARGETS	2.15369e-14	0.0532915	957	1.14665e-12
ACEVEDO_LIVER_TUMOR_VS_NORMAL_ADJACENT_TISSUE_DN	2.86081e-14	0.0985401	274	1.51012e-12
MATSUDA_NATURAL_KILLER_DIFFERENTIATION	3.13863e-14	0.0736842	475	1.64273e-12
DANG_REGULATED_BY_MYC_DN	3.18154e-14	0.102767	253	1.65119e-12
SMIRNOV_CIRCULATING_ENDOTHELIOCYTES_IN_CANCER_UP	5.89691e-14	0.132911	158	3.03494e-12
UDAYAKUMAR_MED1_TARGETS_DN	7.28065e-14	0.104167	240	3.71614e-12
ONDER_CDH1_TARGETS_2_DN	8.5988e-14	0.0732759	464	4.35297e-12
BRUECKNER_TARGETS_OF_MIRLET7A3_UP	1.10192e-13	0.162162	111	5.53288e-12
GRAESSMANN_RESPONSE_TO_MC_AND_DOXORUBICIN_UP	1.12654e-13	0.0637255	612	5.61088e-12
ZHONG_RESPONSE_TO_AZACITIDINE_AND_TSA_UP	1.21881e-13	0.120219	183	6.02188e-12
JIANG_TIP30_TARGETS_UP	1.46736e-13	0.282609	46	7.1924e-12
LEI_MYB_TARGETS	1.5942e-13	0.0880503	318	7.75259e-12
HAN_SATB1_TARGETS_UP	1.76803e-13	0.078481	395	8.53076e-12
GOLDRATH_ANTIGEN_RESPONSE	2.05628e-13	0.083815	346	9.84463e-12
CREIGHTON_ENDOCRINE_THERAPY_RESISTANCE_5	2.54147e-13	0.0705394	482	1.20739e-11
BRUINS_UVC_RESPONSE_LATE	3.63643e-13	0.0474934	1137	1.7144e-11
MIYAGAWA_TARGETS_OF_EWSR1_ETS_FUSIONS_UP	4.11132e-13	0.0965251	259	1.9236e-11
REACTOME_HEMOSTASIS	5.1385e-13	0.0708155	466	2.38612e-11
NEGATIVE_REGULATION_OF_BIOLOGICAL_PROCESS	6.06219e-13	0.0590842	677	2.79403e-11
PEDERSEN_TARGETS_OF_611CTF_ISOFORM_OF_ERBB2	6.20789e-13	0.197368	76	2.84e-11
PROTEIN_METABOLIC_PROCESS	7.36226e-13	0.0454915	1231	3.34333e-11
HAHTOLA_MYCOSIS_FUNGOIDES_CD4_UP	8.15296e-13	0.21875	64	3.64875e-11
CAIRO_HEPATOBLASTOMA_DN	8.14046e-13	0.093633	267	3.64875e-11
REGULATION_OF_BIOLOGICAL_QUALITY	8.37878e-13	0.0739857	419	3.72283e-11
PILON_KLF1_TARGETS_UP	8.92133e-13	0.0674603	504	3.93558e-11
MARSON_BOUND_BY_FOXP3_STIMULATED	9.52507e-13	0.0489237	1022	4.17212e-11
ZHANG_TLX_TARGETS_60HR_UP	9.83447e-13	0.0887372	293	4.2773e-11
RODRIGUES_THYROID_CARCINOMA_ANAPLASTIC_DN	1.10131e-12	0.0651769	537	4.745e-11
AMIT_EGF_RESPONSE_40_HELA	1.10635e-12	0.285714	42	4.745e-11
BROWN_MYELOID_CELL_DEVELOPMENT_UP	1.35549e-12	0.121212	165	5.77344e-11
BIOPOLYMER_METABOLIC_PROCESS	1.72113e-12	0.0397862	1684	7.28062e-11
SCHUETZ_BREAST_CANCER_DUCTAL_INVASIVE_UP	1.77571e-12	0.0797721	351	7.46038e-11
PLASARI_TGFB1_TARGETS_1HR_UP	2.09662e-12	0.323529	34	8.74915e-11
SENESE_HDAC2_TARGETS_UP	2.17968e-12	0.149123	114	9.03471e-11
HENDRICKS_SMARCA4_TARGETS_UP	2.36821e-12	0.232143	56	9.75071e-11
GRAESSMANN_APOPTOSIS_BY_DOXORUBICIN_DN	2.62165e-12	0.0387423	1781	1.07227e-10
NEGATIVE_REGULATION_OF_CELLULAR_PROCESS	2.64351e-12	0.0588235	646	1.0741e-10
AMIT_SERUM_RESPONSE_60_MCF10A	3.02516e-12	0.22807	57	1.22114e-10
PHOSPHOTRANSFERASE_ACTIVITY_ALCOHOL_GROUP_AS_ACCEPTOR	3.24791e-12	0.0808383	334	1.30254e-10
LU_EZH2_TARGETS_DN	3.31323e-12	0.0724638	414	1.32016e-10
SMID_BREAST_CANCER_LUMINAL_B_DN	4.4027e-12	0.0620567	564	1.74302e-10
ACEVEDO_FGFR1_TARGETS_IN_PROSTATE_CANCER_MODEL_UP	4.71133e-12	0.0865052	289	1.85332e-10
WINTER_HYPOXIA_METAGENE	4.91258e-12	0.0950413	242	1.92026e-10
MARTINEZ_RB1_AND_TP53_TARGETS_UP	5.97949e-12	0.0599002	601	2.3226e-10
BRUINS_UVC_RESPONSE_VIA_TP53_GROUP_A	6.09732e-12	0.0501114	898	2.35357e-10
RODRIGUES_THYROID_CARCINOMA_POORLY_DIFFERENTIATED_UP	6.18571e-12	0.0584518	633	2.37285e-10
BOQUEST_STEM_CELL_CULTURED_VS_FRESH_UP	6.39577e-12	0.0705882	425	2.43829e-10
TOOKER_GEMCITABINE_RESISTANCE_DN	6.7199e-12	0.139344	122	2.54614e-10
ACEVEDO_LIVER_CANCER_UP	7.25345e-12	0.0483042	973	2.73154e-10
ZHOU_INFLAMMATORY_RESPONSE_LIVE_UP	7.50835e-12	0.0659794	485	2.8104e-10
WEST_ADRENOCORTICAL_TUMOR_DN	8.12788e-12	0.0622711	546	3.02396e-10
MULTICELLULAR_ORGANISMAL_DEVELOPMENT	8.40012e-12	0.0467112	1049	3.10654e-10
LINSLEY_MIR16_TARGETS	1.09244e-11	0.101942	206	4.016e-10
FARMER_BREAST_CANCER_APOCRINE_VS_LUMINAL	1.10769e-11	0.0797546	326	4.048e-10
GERY_CEBP_TARGETS	1.14233e-11	0.134921	126	4.15002e-10
MIYAGAWA_TARGETS_OF_EWSR1_ETS_FUSIONS_DN	1.15268e-11	0.0960699	229	4.16312e-10
PEREZ_TP63_TARGETS	1.33216e-11	0.0760563	355	4.78339e-10
DAVICIONI_TARGETS_OF_PAX_FOXO1_FUSIONS_UP	1.43873e-11	0.0901961	255	5.13618e-10
HELLER_HDAC_TARGETS_SILENCED_BY_METHYLATION_DN	1.64623e-11	0.0854093	281	5.80977e-10
BHAT_ESR1_TARGETS_VIA_AKT1_UP	1.64623e-11	0.0854093	281	5.80977e-10
KIM_RESPONSE_TO_TSA_AND_DECITABINE_UP	1.67875e-11	0.131783	129	5.89088e-10
CHIBA_RESPONSE_TO_TSA_UP	1.79561e-11	0.230769	52	6.26537e-10
REGULATION_OF_CELL_PROLIFERATION	1.88754e-11	0.0811688	308	6.54912e-10
DACOSTA_UV_RESPONSE_VIA_ERCC3_UP	2.02454e-11	0.0809061	309	6.98522e-10
STEIN_ESRRA_TARGETS	2.12313e-11	0.0616822	535	7.28471e-10
BERENJENO_TRANSFORMED_BY_RHOA_UP	2.23025e-11	0.0615672	536	7.5268e-10
DIRMEIER_LMP1_RESPONSE_EARLY	2.22704e-11	0.19697	66	7.5268e-10
YOSHIMURA_MAPK8_TARGETS_UP	2.22723e-11	0.0421456	1305	7.5268e-10
MARSON_BOUND_BY_FOXP3_UNSTIMULATED	2.26655e-11	0.0431245	1229	7.57711e-10
HOSHIDA_LIVER_CANCER_SUBCLASS_S1	2.2697e-11	0.092827	237	7.57711e-10
JIANG_HYPOXIA_NORMAL	2.32711e-11	0.0803859	311	7.727e-10
YANG_BCL3_TARGETS_UP	2.36245e-11	0.0741758	364	7.80239e-10
ALFANO_MYC_TARGETS	2.67691e-11	0.0920502	239	8.7474e-10
PHOSPHORYLATION	2.67191e-11	0.0798722	313	8.7474e-10
SHETH_LIVER_CANCER_VS_TXNIP_LOSS_PAM2	2.96832e-11	0.117647	153	9.64861e-10
KINASE_ACTIVITY	3.22274e-11	0.0731707	369	1.04208e-09
DELPUECH_FOXO3_TARGETS_UP	3.32182e-11	0.191176	68	1.06852e-09
YAMAZAKI_TCEB3_TARGETS_UP	3.48151e-11	0.108571	175	1.11408e-09
CELLULAR_MACROMOLECULE_METABOLIC_PROCESS	3.59617e-11	0.0442087	1131	1.14484e-09
KOKKINAKIS_METHIONINE_DEPRIVATION_96HR_UP	3.73606e-11	0.136752	117	1.18328e-09
SCHAEFFER_PROSTATE_DEVELOPMENT_48HR_UP	3.94005e-11	0.063655	487	1.23678e-09
WINZEN_DEGRADED_VIA_KHSRP	3.94505e-11	0.15	100	1.23678e-09
DAZARD_RESPONSE_TO_UV_NHEK_UP	4.01436e-11	0.0901639	244	1.25216e-09
MONNIER_POSTRADIATION_TUMOR_ESCAPE_DN	4.11573e-11	0.0723861	373	1.27732e-09
BRUINS_UVC_RESPONSE_VIA_TP53_GROUP_B	4.18306e-11	0.0601093	549	1.29173e-09
LU_EZH2_TARGETS_UP	4.5477e-11	0.0813559	295	1.39734e-09
MEISSNER_NPC_HCP_WITH_H3K4ME2	4.83367e-11	0.0631365	491	1.47786e-09
ELVIDGE_HIF1A_AND_HIF2A_TARGETS_DN	7.02167e-11	0.144231	104	2.13625e-09
REACTOME_IMMUNE_SYSTEM	7.40842e-11	0.0471597	933	2.24286e-09
HUMMERICH_SKIN_CANCER_PROGRESSION_UP	7.81643e-11	0.159091	88	2.34341e-09
NEMETH_INFLAMMATORY_RESPONSE_LPS_UP	7.81643e-11	0.159091	88	2.34341e-09
KAN_RESPONSE_TO_ARSENIC_TRIOXIDE	8.06981e-11	0.130081	123	2.40769e-09
KEGG_CHRONIC_MYELOID_LEUKEMIA	8.51727e-11	0.178082	73	2.52897e-09
COLDREN_GEFITINIB_RESISTANCE_DN	8.79394e-11	0.0913043	230	2.59373e-09
KRIGE_RESPONSE_TO_TOSEDOSTAT_24HR_DN	8.81936e-11	0.0454995	1011	2.59373e-09
CAIRO_HEPATOBLASTOMA_UP	8.93851e-11	0.0966184	207	2.61631e-09
ANATOMICAL_STRUCTURE_DEVELOPMENT	9.40602e-11	0.0454097	1013	2.74017e-09
INTEGRAL_TO_PLASMA_MEMBRANE	9.60487e-11	0.0460594	977	2.78496e-09
KHETCHOUMIAN_TRIM24_TARGETS_UP	1.06552e-10	0.234043	47	3.07508e-09
AMIT_EGF_RESPONSE_240_HELA	1.08887e-10	0.2	60	3.12783e-09
INTRACELLULAR_SIGNALING_CASCADE	1.10166e-10	0.053973	667	3.14994e-09
KRIGE_RESPONSE_TO_TOSEDOSTAT_6HR_DN	1.19038e-10	0.0472009	911	3.38793e-09
QI_PLASMACYTOMA_UP	1.27628e-10	0.0849421	259	3.61575e-09
KOKKINAKIS_METHIONINE_DEPRIVATION_48HR_UP	1.4828e-10	0.125	128	4.18164e-09
MARTORIATI_MDM4_TARGETS_FETAL_LIVER_DN	1.50225e-10	0.0603113	514	4.20816e-09
TRANSFERASE_ACTIVITY_TRANSFERRING_PHOSPHORUS_CONTAINING_GROUPS	1.50584e-10	0.0660377	424	4.20816e-09
INTRINSIC_TO_PLASMA_MEMBRANE	1.5136e-10	0.0454087	991	4.21081e-09
GROSS_HYPOXIA_VIA_HIF1A_DN	1.58999e-10	0.136364	110	4.40013e-09
YAGI_AML_FAB_MARKERS	1.5959e-10	0.0994764	191	4.40013e-09
ENK_UV_RESPONSE_KERATINOCYTE_DN	1.62495e-10	0.0618557	485	4.44058e-09
LOCKWOOD_AMPLIFIED_IN_LUNG_CANCER	1.62463e-10	0.0934579	214	4.44058e-09
REGULATION_OF_APOPTOSIS	1.65656e-10	0.0733138	341	4.50701e-09
TSAI_RESPONSE_TO_IONIZING_RADIATION	1.70934e-10	0.114094	149	4.61355e-09
HESS_TARGETS_OF_HOXA9_AND_MEIS1_DN	1.71517e-10	0.168831	77	4.61355e-09
MARTENS_BOUND_BY_PML_RARA_FUSION	1.71813e-10	0.0635965	456	4.61355e-09
REGULATION_OF_PROGRAMMED_CELL_DEATH	1.76184e-10	0.0730994	342	4.71043e-09
GEORGES_TARGETS_OF_MIR192_AND_MIR215	2.18977e-10	0.0470325	893	5.82933e-09
HIRSCH_CELLULAR_TRANSFORMATION_SIGNATURE_UP	2.26268e-10	0.0867769	242	5.99755e-09
KEGG_MAPK_SIGNALING_PATHWAY	2.28726e-10	0.082397	267	6.0368e-09
CELLULAR_PROTEIN_METABOLIC_PROCESS	2.31119e-10	0.0429722	1117	6.07399e-09
DELACROIX_RAR_BOUND_ES	2.33147e-10	0.0627706	462	6.10133e-09
GARGALOVIC_RESPONSE_TO_OXIDIZED_PHOSPHOLIPIDS_TURQUOISE_UP	2.39553e-10	0.164557	79	6.24252e-09
DEURIG_T_CELL_PROLYMPHOCYTIC_LEUKEMIA_DN	2.42099e-10	0.075	320	6.28237e-09
SHEDDEN_LUNG_CANCER_GOOD_SURVIVAL_A4	2.48865e-10	0.0969388	196	6.43093e-09
TORCHIA_TARGETS_OF_EWSR1_FLI1_FUSION_DN	2.57951e-10	0.0747664	321	6.63794e-09
CHIARADONNA_NEOPLASTIC_TRANSFORMATION_CDC25_DN	2.60008e-10	0.111111	153	6.6631e-09
MCBRYAN_PUBERTAL_BREAST_4_5WK_UP	3.03719e-10	0.0811808	271	7.71922e-09
TORCHIA_TARGETS_OF_EWSR1_FLI1_FUSION_UP	3.03719e-10	0.0811808	271	7.71922e-09
CASORELLI_ACUTE_PROMYELOCYTIC_LEUKEMIA_UP	3.36536e-10	0.101695	177	8.49692e-09
ZHANG_RESPONSE_TO_IKK_INHIBITOR_AND_TNF_UP	3.38446e-10	0.0896861	223	8.49692e-09
CHEN_HOXA5_TARGETS_9HR_UP	3.38446e-10	0.0896861	223	8.49692e-09
REGULATION_OF_DEVELOPMENTAL_PROCESS	3.49516e-10	0.0636364	440	8.7393e-09
PROVENZANI_METASTASIS_DN	3.70877e-10	0.117647	136	9.23602e-09
BASAKI_YBX1_TARGETS_DN	3.9977e-10	0.0677083	384	9.91558e-09
GARY_CD5_TARGETS_UP	4.02579e-10	0.0613108	473	9.94531e-09
SMID_BREAST_CANCER_BASAL_DN	4.25099e-10	0.0513552	701	1.04598e-08
KYNG_DNA_DAMAGE_UP	4.28778e-10	0.0884956	226	1.05085e-08
MARTINEZ_TP53_TARGETS_UP	4.47539e-10	0.0548173	602	1.09249e-08
PHONG_TNF_RESPONSE_VIA_P38_COMPLETE	4.63561e-10	0.0881057	227	1.12715e-08
POST_TRANSLATIONAL_PROTEIN_MODIFICATION	4.65883e-10	0.0609244	476	1.12835e-08
BOYLAN_MULTIPLE_MYELOMA_C_D_DN	4.76279e-10	0.0833333	252	1.14902e-08
REACTOME_ADAPTIVE_IMMUNE_SYSTEM	4.78203e-10	0.0575139	539	1.14918e-08
ENK_UV_RESPONSE_EPIDERMIS_DN	4.89604e-10	0.0590551	508	1.17201e-08
STEIN_ESRRA_TARGETS_UP	4.98823e-10	0.0670103	388	1.18947e-08
MARTINEZ_RB1_TARGETS_DN	5.71672e-10	0.0570902	543	1.35794e-08
GALINDO_IMMUNE_RESPONSE_TO_ENTEROTOXIN	6.16509e-10	0.152941	85	1.45884e-08
PATIL_LIVER_CANCER	6.54096e-10	0.0495315	747	1.54187e-08
PASQUALUCCI_LYMPHOMA_BY_GC_STAGE_UP	6.8973e-10	0.0777385	283	1.61969e-08
JAEGER_METASTASIS_DN	7.31533e-10	0.0813953	258	1.71006e-08
OSWALD_HEMATOPOIETIC_STEM_CELL_IN_COLLAGEN_GEL_UP	7.33751e-10	0.0858369	233	1.71006e-08
BOCHKIS_FOXA2_TARGETS	7.48243e-10	0.0635294	425	1.73727e-08
KIM_WT1_TARGETS_8HR_UP	7.72228e-10	0.103659	164	1.78625e-08
BOQUEST_STEM_CELL_UP	8.41701e-10	0.0807692	260	1.93968e-08
PID_ERBB1_DOWNSTREAM_PATHWAY	8.77907e-10	0.133333	105	2.0156e-08
CHANG_CORE_SERUM_RESPONSE_UP	9.44425e-10	0.0896226	212	2.16029e-08
FLECHNER_BIOPSY_KIDNEY_TRANSPLANT_OK_VS_DONOR_UP	9.66401e-10	0.0558559	555	2.2024e-08
MCBRYAN_PUBERTAL_BREAST_3_4WK_UP	1.10607e-09	0.088785	214	2.51142e-08
LIU_IL13_PRIMING_MODEL	1.11166e-09	0.466667	15	2.51489e-08
PEREZ_TP53_TARGETS	1.17317e-09	0.0408859	1174	2.64434e-08
REGULATION_OF_METABOLIC_PROCESS	1.18171e-09	0.0475594	799	2.6539e-08
SWEET_LUNG_CANCER_KRAS_DN	1.23945e-09	0.062069	435	2.77349e-08
MCDOWELL_ACUTE_LUNG_INJURY_UP	1.31476e-09	0.222222	45	2.93138e-08
HUPER_BREAST_BASAL_VS_LUMINAL_DN	1.44955e-09	0.186441	59	3.18592e-08
RUTELLA_RESPONSE_TO_HGF_VS_CSF2RB_AND_IL4_UP	1.44519e-09	0.0637255	408	3.18592e-08
HUANG_GATA2_TARGETS_UP	1.44501e-09	0.107383	149	3.18592e-08
POSITIVE_REGULATION_OF_CELL_PROLIFERATION	1.44501e-09	0.107383	149	3.18592e-08
AMIT_EGF_RESPONSE_60_HELA	1.65698e-09	0.217391	46	3.61608e-08
NAKAJIMA_MAST_CELL	1.65698e-09	0.217391	46	3.61608e-08
HAN_SATB1_TARGETS_DN	1.74872e-09	0.061086	442	3.80285e-08
LIPID_METABOLIC_PROCESS	1.75724e-09	0.0707692	325	3.80797e-08
COLINA_TARGETS_OF_4EBP1_AND_4EBP2	2.04938e-09	0.0674157	356	4.42551e-08
WANG_METHYLATED_IN_BREAST_CANCER	2.18489e-09	0.257143	35	4.7017e-08
FRIDMAN_SENESCENCE_UP	2.25592e-09	0.155844	77	4.8377e-08
MARTORIATI_MDM4_TARGETS_NEUROEPITHELIUM_UP	2.29926e-09	0.0965909	176	4.91357e-08
MOOTHA_PGC	2.64877e-09	0.0619048	420	5.64097e-08
REGULATION_OF_CELLULAR_METABOLIC_PROCESS	2.66281e-09	0.047014	787	5.65138e-08
SMID_BREAST_CANCER_BASAL_UP	2.80542e-09	0.0509259	648	5.93366e-08
PROTEIN_AMINO_ACID_PHOSPHORYLATION	2.99258e-09	0.0752688	279	6.30791e-08
BIOPOLYMER_MODIFICATION	3.02587e-09	0.0507692	650	6.35638e-08
WANG_CISPLATIN_RESPONSE_AND_XPC_DN	3.18331e-09	0.0833333	228	6.66445e-08
SPIELMAN_LYMPHOBLAST_EUROPEAN_VS_ASIAN_DN	3.23051e-09	0.0530822	584	6.73794e-08
WIERENGA_STAT5A_TARGETS_GROUP1	3.24024e-09	0.110294	136	6.73794e-08
BERENJENO_TRANSFORMED_BY_RHOA_DN	3.25548e-09	0.0634518	394	6.74692e-08
ACOSTA_PROLIFERATION_INDEPENDENT_MYC_TARGETS_DN	3.31886e-09	0.12069	116	6.85528e-08
GRAESSMANN_APOPTOSIS_BY_SERUM_DEPRIVATION_UP	3.38315e-09	0.0543478	552	6.96477e-08
RODRIGUES_NTN1_TARGETS_DN	3.41634e-09	0.101266	158	6.98653e-08
ODONNELL_TFRC_TARGETS_UP	3.40749e-09	0.0592105	456	6.98653e-08
SANSOM_APC_TARGETS_DN	3.53163e-09	0.0655738	366	7.17479e-08
JISON_SICKLE_CELL_DISEASE_UP	3.52819e-09	0.0939227	181	7.17479e-08
REACTOME_DEVELOPMENTAL_BIOLOGY	3.60514e-09	0.0631313	396	7.25255e-08
LIU_SOX4_TARGETS_UP	3.58772e-09	0.109489	137	7.25255e-08
PETROVA_PROX1_TARGETS_DN	3.5934e-09	0.171875	64	7.25255e-08
CYTOSKELETON	3.72518e-09	0.0653951	367	7.46971e-08
RAMALHO_STEMNESS_UP	3.89733e-09	0.0873786	206	7.78961e-08
WAKABAYASHI_ADIPOGENESIS_PPARG_BOUND_8D	4.08167e-09	0.050152	658	8.13174e-08
KEGG_ENDOCYTOSIS	4.17049e-09	0.0928962	183	8.28198e-08
HELLER_HDAC_TARGETS_SILENCED_BY_METHYLATION_UP	4.29563e-09	0.0585683	461	8.50314e-08
RIGGI_EWING_SARCOMA_PROGENITOR_UP	4.31324e-09	0.0604651	430	8.51073e-08
PROTEIN_KINASE_ACTIVITY	4.36745e-09	0.0736842	285	8.59025e-08
TRANSMEMBRANE_RECEPTOR_PROTEIN_KINASE_ACTIVITY	4.8483e-09	0.196078	51	9.50575e-08
KIM_WT1_TARGETS_12HR_DN	4.9003e-09	0.0861244	209	9.57729e-08
GAUSSMANN_MLL_AF4_FUSION_TARGETS_F_UP	4.91878e-09	0.0918919	185	9.58309e-08
PID_HIF1_TFPATHWAY	5.04855e-09	0.166667	66	9.77425e-08
JECHLINGER_EPITHELIAL_TO_MESENCHYMAL_TRANSITION_DN	5.04855e-09	0.166667	66	9.77425e-08
KAAB_HEART_ATRIUM_VS_VENTRICLE_DN	5.22844e-09	0.0766284	261	1.00909e-07
KOBAYASHI_EGFR_SIGNALING_6HR_DN	5.28205e-09	0.388889	18	1.01626e-07
BASSO_CD40_SIGNALING_UP	5.44346e-09	0.128713	101	1.04406e-07
SASAKI_TARGETS_OF_TP73_AND_TP63	5.47576e-09	0.545455	11	1.04701e-07
BHAT_ESR1_TARGETS_NOT_VIA_AKT1_UP	5.69574e-09	0.0853081	211	1.08571e-07
VANHARANTA_UTERINE_FIBROID_DN	5.9571e-09	0.164179	67	1.13203e-07
PUJANA_ATM_PCC_NETWORK	6.13255e-09	0.0367545	1442	1.1618e-07
HELLER_HDAC_TARGETS_DN	6.70342e-09	0.0719178	292	1.26607e-07
ENK_UV_RESPONSE_EPIDERMIS_UP	7.11889e-09	0.0716724	293	1.34044e-07
ORGAN_DEVELOPMENT	7.30995e-09	0.0525394	571	1.37223e-07
ZWANG_TRANSIENTLY_UP_BY_1ST_EGF_PULSE_ONLY	7.8607e-09	0.033714	1839	1.47114e-07
MOREAUX_MULTIPLE_MYELOMA_BY_TACI_UP	7.96206e-09	0.0606796	412	1.48561e-07
AMIT_EGF_RESPONSE_120_HELA	8.22345e-09	0.15942	69	1.52976e-07
AMIT_EGF_RESPONSE_40_MCF10A	8.25247e-09	0.368421	19	1.53055e-07
AMUNDSON_RESPONSE_TO_ARSENITE	8.85139e-09	0.0829493	217	1.63671e-07
BONOME_OVARIAN_CANCER_SURVIVAL_SUBOPTIMAL_DEBULKING	9.05874e-09	0.054902	510	1.67005e-07
BROWNE_HCMV_INFECTION_14HR_DN	9.57852e-09	0.0704698	298	1.76062e-07
IZADPANAH_STEM_CELL_ADIPOSE_VS_BONE_UP	9.8179e-09	0.111111	126	1.79927e-07
MCLACHLAN_DENTAL_CARIES_DN	1.03581e-08	0.077551	245	1.89265e-07
BROWNE_HCMV_INFECTION_24HR_DN	1.04042e-08	0.101351	148	1.89547e-07
ZHANG_TLX_TARGETS_36HR_UP	1.17768e-08	0.081448	221	2.13923e-07
DANG_BOUND_BY_MYC	1.20655e-08	0.0398912	1103	2.17884e-07
ALTEMEIER_RESPONSE_TO_LPS_WITH_MECHANICAL_VENTILATION	1.20464e-08	0.109375	128	2.17884e-07
BENPORATH_NANOG_TARGETS	1.2958e-08	0.041498	988	2.3332e-07
SUBSTRATE_SPECIFIC_TRANSPORTER_ACTIVITY	1.33282e-08	0.0612245	392	2.39287e-07
THUM_SYSTOLIC_HEART_FAILURE_UP	1.34101e-08	0.0591017	423	2.4006e-07
IGLESIAS_E2F_TARGETS_UP	1.36818e-08	0.0993377	151	2.44215e-07
COULOUARN_TEMPORAL_TGFB1_SIGNATURE_UP	1.39446e-08	0.119266	109	2.48189e-07
MONNIER_POSTRADIATION_TUMOR_ESCAPE_UP	1.39939e-08	0.0610687	393	2.48352e-07
BORLAK_LIVER_CANCER_EGF_UP	1.50862e-08	0.175439	57	2.6697e-07
HORIUCHI_WTAP_TARGETS_UP	1.51997e-08	0.0686275	306	2.6821e-07
PEDERSEN_METASTASIS_BY_ERBB2_ISOFORM_4	1.55938e-08	0.118182	110	2.7438e-07
AMIT_EGF_RESPONSE_120_MCF10A	1.56441e-08	0.209302	43	2.74483e-07
NUYTTEN_NIPP1_TARGETS_UP	1.61361e-08	0.0455137	769	2.82313e-07
DURAND_STROMA_MAX_DN	1.63625e-08	0.0980392	153	2.85465e-07
BLALOCK_ALZHEIMERS_DISEASE_DN	1.68739e-08	0.0379951	1237	2.93558e-07
KEGG_FOCAL_ADHESION	1.7097e-08	0.0845771	201	2.96603e-07
MCLACHLAN_DENTAL_CARIES_UP	1.74252e-08	0.0750988	253	3.01452e-07
LEE_METASTASIS_AND_ALTERNATIVE_SPLICING_UP	1.75854e-08	0.148649	74	3.03373e-07
MARTORIATI_MDM4_TARGETS_FETAL_LIVER_UP	1.78603e-08	0.0792952	227	3.07258e-07
GESERICK_TERT_TARGETS_DN	1.85432e-08	0.333333	21	3.18119e-07
PROTEIN_MODIFICATION_PROCESS	1.93104e-08	0.0491284	631	3.30363e-07
LAIHO_COLORECTAL_CANCER_SERRATED_UP	1.94306e-08	0.116071	112	3.31502e-07
CELLULAR_LIPID_METABOLIC_PROCESS	1.97808e-08	0.0745098	255	3.36546e-07
CELLULAR_LOCALIZATION	2.11822e-08	0.0619946	371	3.59399e-07
WANG_LMO4_TARGETS_UP	2.22585e-08	0.061828	372	3.76626e-07
NING_CHRONIC_OBSTRUCTIVE_PULMONARY_DISEASE_UP	2.32072e-08	0.0955414	157	3.91606e-07
BUYTAERT_PHOTODYNAMIC_THERAPY_STRESS_DN	2.3934e-08	0.0486656	637	4.01774e-07
SERVITJA_LIVER_HNF1A_TARGETS_UP	2.39399e-08	0.103704	135	4.01774e-07
GOTZMANN_EPITHELIAL_TO_MESENCHYMAL_TRANSITION_DN	2.46127e-08	0.0825243	206	4.10833e-07
BILD_MYC_ONCOGENIC_SIGNATURE	2.46127e-08	0.0825243	206	4.10833e-07
OSMAN_BLADDER_CANCER_DN	2.5986e-08	0.0591133	406	4.32586e-07
MEISSNER_NPC_HCP_WITH_H3_UNMETHYLATED	2.60852e-08	0.0522388	536	4.33071e-07
MANALO_HYPOXIA_UP	2.64384e-08	0.0821256	207	4.36586e-07
HOMEOSTATIC_PROCESS	2.64384e-08	0.0821256	207	4.36586e-07
SYSTEM_DEVELOPMENT	2.76409e-08	0.0429733	861	4.54017e-07
CELL_SURFACE_RECEPTOR_LINKED_SIGNAL_TRANSDUCTION_GO_0007166	2.75719e-08	0.0483619	641	4.54017e-07
PID_P53DOWNSTREAMPATHWAY	2.89021e-08	0.10219	137	4.72221e-07
JEPSEN_SMRT_TARGETS	2.88659e-08	0.242424	33	4.72221e-07
GAVIN_FOXP3_TARGETS_CLUSTER_P3	2.99498e-08	0.09375	160	4.88048e-07
RUTELLA_RESPONSE_TO_HGF_DN	3.0473e-08	0.0765957	235	4.95267e-07
IVANOVA_HEMATOPOIESIS_STEM_CELL_AND_PROGENITOR	3.20804e-08	0.0469897	681	5.20022e-07
RESPONSE_TO_STRESS	3.24592e-08	0.0531496	508	5.24786e-07
CAIRO_HEPATOBLASTOMA_CLASSES_DN	3.2685e-08	0.0809524	210	5.27056e-07
DURCHDEWALD_SKIN_CARCINOGENESIS_DN	3.44677e-08	0.0719697	264	5.54355e-07
KIM_WT1_TARGETS_12HR_UP	3.53869e-08	0.0925926	162	5.67661e-07
REACTOME_TRANSMEMBRANE_TRANSPORT_OF_SMALL_MOLECULES	3.58709e-08	0.0581114	413	5.73935e-07
HADDAD_B_LYMPHOCYTE_PROGENITOR	3.64417e-08	0.0682594	293	5.80062e-07
PROTEIN_KINASE_CASCADE	3.64417e-08	0.0682594	293	5.80062e-07
REACTOME_METABOLISM_OF_LIPIDS_AND_LIPOPROTEINS	3.68218e-08	0.0543933	478	5.84605e-07
GRADE_COLON_CANCER_UP	3.7056e-08	0.0424799	871	5.86815e-07
ENZYME_REGULATOR_ACTIVITY	3.85731e-08	0.0650155	323	6.09277e-07
LINDVALL_IMMORTALIZED_BY_TERT_DN	4.05679e-08	0.1375	80	6.39151e-07
PID_MYC_REPRESSPATHWAY	4.11122e-08	0.15873	63	6.4444e-07
PURBEY_TARGETS_OF_CTBP1_NOT_SATB1_DN	4.10861e-08	0.0558036	448	6.4444e-07
AFFAR_YY1_TARGETS_UP	4.31161e-08	0.0794393	214	6.7414e-07
MULLIGHAN_MLL_SIGNATURE_2_UP	4.49573e-08	0.0574163	418	6.99385e-07
PEDRIOLI_MIR31_TARGETS_DN	4.49573e-08	0.0574163	418	6.99385e-07
MARKEY_RB1_ACUTE_LOF_UP	4.61608e-08	0.0790698	215	7.16304e-07
HARRIS_HYPOXIA	4.62976e-08	0.135802	81	7.16626e-07
BROWNE_HCMV_INFECTION_2HR_DN	5.2514e-08	0.183673	49	8.10816e-07
KINSEY_TARGETS_OF_EWSR1_FLII_FUSION_DN	5.27778e-08	0.0638298	329	8.10836e-07
FRASOR_RESPONSE_TO_ESTRADIOL_DN	5.27355e-08	0.134146	82	8.10836e-07
RODWELL_AGING_KIDNEY_UP	5.32785e-08	0.0533881	487	8.16496e-07
BROCKE_APOPTOSIS_REVERSED_BY_IL6	5.44837e-08	0.0972222	144	8.32899e-07
CHEMNITZ_RESPONSE_TO_PROSTAGLANDIN_E2_DN	5.52562e-08	0.0588235	391	8.42624e-07
LABBE_TGFB1_TARGETS_UP	5.85518e-08	0.117647	102	8.9068e-07
ZHENG_BOUND_BY_FOXP3	6.25965e-08	0.0529532	491	9.49867e-07
PROVENZANI_METASTASIS_UP	6.37253e-08	0.0824742	194	9.64626e-07
CHEN_LVAD_SUPPORT_OF_FAILING_HEART_UP	6.53574e-08	0.116505	103	9.86913e-07
HUTTMANN_B_CLL_POOR_SURVIVAL_UP	6.96775e-08	0.0688406	276	1.04958e-06
ZHENG_FOXP3_TARGETS_IN_THYMUS_UP	7.349e-08	0.0816327	196	1.10353e-06
REGULATION_OF_SIGNAL_TRANSDUCTION	7.36162e-08	0.0765766	222	1.10353e-06
JOHNSTONE_PARVB_TARGETS_2_DN	7.53782e-08	0.0625	336	1.12721e-06
FULCHER_INFLAMMATORY_RESPONSE_LECTIN_VS_LPS_DN	7.72763e-08	0.0539957	463	1.1528e-06
ZHENG_GLIOBLASTOMA_PLASTICITY_UP	7.81943e-08	0.072	250	1.16368e-06
MCBRYAN_PUBERTAL_BREAST_6_7WK_UP	7.88664e-08	0.0812183	197	1.17086e-06
REACTOME_SIGNALING_BY_THE_B_CELL_RECEPTOR_BCR	8.02911e-08	0.103175	126	1.18916e-06
TURASHVILI_BREAST_DUCTAL_CARCINOMA_VS_DUCTAL_NORMAL_DN	8.45984e-08	0.0808081	198	1.24995e-06
WANG_SMARCE1_TARGETS_UP	8.73386e-08	0.0678571	280	1.28736e-06
KEEN_RESPONSE_TO_ROSIGLITAZONE_DN	9.02202e-08	0.113208	106	1.32667e-06
NUYTTEN_EZH2_TARGETS_DN	9.74185e-08	0.0390625	1024	1.42911e-06
GUENTHER_GROWTH_SPHERICAL_VS_ADHERENT_DN	9.81413e-08	0.269231	26	1.4363e-06
LEE_LIVER_CANCER_SURVIVAL_DN	9.87342e-08	0.0857143	175	1.44157e-06
KUMAR_TARGETS_OF_MLL_AF9_FUSION	1.04046e-07	0.0567901	405	1.51554e-06
BROWNE_HCMV_INFECTION_48HR_DN	1.04391e-07	0.0515873	504	1.51699e-06
ZHU_CMV_8_HR_DN	1.07264e-07	0.169811	53	1.55143e-06
WANG_TUMOR_INVASIVENESS_UP	1.07081e-07	0.0588235	374	1.55143e-06
KIM_ALL_DISORDERS_OLIGODENDROCYTE_NUMBER_CORR_UP	1.09068e-07	0.0436508	756	1.57384e-06
TRANSMEMBRANE_TRANSPORTER_ACTIVITY	1.12147e-07	0.0586667	375	1.6145e-06
PID_AP1_PATHWAY	1.15904e-07	0.142857	70	1.66471e-06
AMIT_EGF_RESPONSE_60_MCF10A	1.17961e-07	0.205128	39	1.69031e-06
ORGANELLE_PART	1.22938e-07	0.0367586	1197	1.75756e-06
BROWNE_HCMV_INFECTION_18HR_DN	1.2346e-07	0.0842697	178	1.76094e-06
SARRIO_EPITHELIAL_MESENCHYMAL_TRANSITION_DN	1.26641e-07	0.0909091	154	1.80215e-06
ZHOU_TNF_SIGNALING_30MIN	1.26974e-07	0.166667	54	1.80274e-06
NEGATIVE_REGULATION_OF_CELLULAR_METABOLIC_PROCESS	1.33044e-07	0.0694981	259	1.88459e-06
BOYAULT_LIVER_CANCER_SUBCLASS_G56_DN	1.35612e-07	0.352941	17	1.91657e-06
PEREZ_TP53_AND_TP63_TARGETS	1.36584e-07	0.0780488	205	1.9259e-06
NUCLEOBASENUCLEOSIDENUCLEOTIDE_AND_NUCLEIC_ACID_METABOLIC_PROCESS	1.38521e-07	0.0361736	1244	1.94876e-06
REACTOME_SIGNALING_BY_ERBB4	1.40273e-07	0.122222	90	1.96002e-06
SANA_TNF_SIGNALING_DN	1.40273e-07	0.122222	90	1.96002e-06
SASSON_RESPONSE_TO_FORSKOLIN_UP	1.40273e-07	0.122222	90	1.96002e-06
BOYAULT_LIVER_CANCER_SUBCLASS_G1_DN	1.45475e-07	0.2	40	2.02355e-06
REGULATION_OF_NUCLEOBASENUCLEOSIDENUCLEOTIDE_AND_NUCLEIC_ACID_METABOLIC_PROCESS	1.45264e-07	0.0469256	618	2.02355e-06
WATTEL_AUTONOMOUS_THYROID_ADENOMA_DN	1.49762e-07	0.163636	55	2.07849e-06
NEGATIVE_REGULATION_OF_METABOLIC_PROCESS	1.58e-07	0.0687023	262	2.18791e-06
LI_WILMS_TUMOR_VS_FETAL_KIDNEY_1_UP	1.65131e-07	0.0824176	182	2.28154e-06
GRAESSMANN_RESPONSE_TO_MC_AND_DOXORUBICIN_DN	1.65687e-07	0.0428571	770	2.28411e-06
REACTOME_PLATELET_ACTIVATION_SIGNALING_AND_AGGREGATION	1.66667e-07	0.0769231	208	2.2925e-06
REACTOME_LIPOPROTEIN_METABOLISM	1.72014e-07	0.25	28	2.35556e-06
GARGALOVIC_RESPONSE_TO_OXIDIZED_PHOSPHOLIPIDS_MAGENTA_UP	1.72014e-07	0.25	28	2.35556e-06
ACEVEDO_NORMAL_TISSUE_ADJACENT_TO_LIVER_TUMOR_DN	1.80471e-07	0.059322	354	2.4659e-06
TSENG_IRS1_TARGETS_DN	1.81453e-07	0.0962963	135	2.47385e-06
SATO_SILENCED_BY_METHYLATION_IN_PANCREATIC_CANCER_1	1.90311e-07	0.0548926	419	2.58889e-06
AMIT_DELAYED_EARLY_GENES	2.00777e-07	0.333333	18	2.72527e-06
WIEDERSCHAIN_TARGETS_OF_BMI1_AND_PCGF2	2.06201e-07	0.157895	57	2.79275e-06
PROTEIN_COMPLEX	2.07144e-07	0.0416667	816	2.79939e-06
BLALOCK_ALZHEIMERS_DISEASE_INCIPIENT_UP	2.20036e-07	0.0564103	390	2.96712e-06
ABE_VEGFA_TARGETS_30MIN	2.23749e-07	0.241379	29	2.99755e-06
NON_MEMBRANE_BOUND_ORGANELLE	2.23702e-07	0.0459588	631	2.99755e-06
INTRACELLULAR_NON_MEMBRANE_BOUND_ORGANELLE	2.23702e-07	0.0459588	631	2.99755e-06
VANTVEER_BREAST_CANCER_ESR1_DN	2.25466e-07	0.0708333	240	3.01403e-06
CELLULAR_COMPONENT_ASSEMBLY	2.29728e-07	0.0637584	298	3.06436e-06
VERRECCHIA_EARLY_RESPONSE_TO_TGFB1	2.40772e-07	0.155172	58	3.20476e-06
KAYO_CALORIE_RESTRICTION_MUSCLE_UP	2.45681e-07	0.115789	95	3.25606e-06
IKEDA_MIR30_TARGETS_UP	2.45369e-07	0.103448	116	3.25606e-06
NAKAMURA_TUMOR_ZONE_PERIPHERAL_VS_CENTRAL_DN	2.46683e-07	0.0457413	634	3.26234e-06
CELL_FRACTION	2.52055e-07	0.0507099	493	3.32627e-06
TRANSMEMBRANE_RECEPTOR_PROTEIN_TYROSINE_KINASE_ACTIVITY	2.63427e-07	0.186047	43	3.46892e-06
QI_HYPOXIA	2.77541e-07	0.0928571	140	3.63155e-06
JOHNSTONE_PARVB_TARGETS_2_UP	2.77541e-07	0.0928571	140	3.63155e-06
LIM_MAMMARY_STEM_CELL_DN	2.76559e-07	0.0537383	428	3.63155e-06
MAHADEVAN_RESPONSE_TO_MP470_DN	2.89635e-07	0.315789	19	3.77381e-06
OUYANG_PROSTATE_CANCER_MARKERS	2.89635e-07	0.315789	19	3.77381e-06
SEKI_INFLAMMATORY_RESPONSE_LPS_UP	2.91124e-07	0.12987	77	3.78523e-06
REACTOME_SIGNALLING_BY_NGF	2.96513e-07	0.0737327	217	3.84719e-06
VART_KSHV_INFECTION_ANGIOGENIC_MARKERS_UP	2.97349e-07	0.0848485	165	3.84995e-06
VECCHI_GASTRIC_CANCER_EARLY_UP	3.00069e-07	0.0534884	430	3.87705e-06
TRANSCRIPTION	3.06538e-07	0.0424967	753	3.95236e-06
LEE_LIVER_CANCER_CIPROFIBRATE_UP	3.25266e-07	0.15	60	4.18509e-06
SENESE_HDAC3_TARGETS_DN	3.40885e-07	0.0485075	536	4.37693e-06
YAGI_AML_WITH_T_8_21_TRANSLOCATION	3.4191e-07	0.0570652	368	4.38099e-06
RIGGINS_TAMOXIFEN_RESISTANCE_DN	3.56891e-07	0.0727273	220	4.56348e-06
FOURNIER_ACINAR_DEVELOPMENT_LATE_2	3.59792e-07	0.0649819	277	4.59106e-06
BENPORATH_SUZ12_TARGETS	3.75143e-07	0.0375723	1038	4.77708e-06
RASHI_RESPONSE_TO_IONIZING_RADIATION_1	3.81165e-07	0.177778	45	4.84378e-06
UEDA_PERIFERAL_CLOCK	3.98631e-07	0.0828402	169	5.05533e-06
RODWELL_AGING_KIDNEY_NO_BLOOD_UP	4.03112e-07	0.0720721	222	5.10168e-06
PEDERSEN_METASTASIS_BY_ERBB2_ISOFORM_3	4.08395e-07	0.3	20	5.15797e-06
HELLEBREKERS_SILENCED_DURING_TUMOR_ANGIOGENESIS	4.19322e-07	0.125	80	5.28517e-06
REACTOME_AXON_GUIDANCE	4.24411e-07	0.0677291	251	5.32757e-06
KOBAYASHI_EGFR_SIGNALING_24HR_DN	4.24411e-07	0.0677291	251	5.32757e-06
PID_A6B1_A6B4_INTEGRIN_PATHWAY	4.55234e-07	0.173913	46	5.69135e-06
ZHAN_MULTIPLE_MYELOMA_CD2_DN	4.55234e-07	0.173913	46	5.69135e-06
SHEPARD_CRUSH_AND_BURN_MUTANT_UP	4.59549e-07	0.0761421	197	5.73145e-06
BROWNE_HCMV_INFECTION_20HR_DN	4.60298e-07	0.108911	101	5.73145e-06
AMIT_SERUM_RESPONSE_40_MCF10A	4.63646e-07	0.21875	32	5.74995e-06
RESPONSE_TO_EXTERNAL_STIMULUS	4.62951e-07	0.0608974	312	5.74995e-06
DAZARD_RESPONSE_TO_UV_SCC_DN	4.65576e-07	0.097561	123	5.76231e-06
COATES_MACROPHAGE_M1_VS_M2_UP	4.71861e-07	0.123457	81	5.82843e-06
REACTOME_SIGNALING_BY_TGF_BETA_RECEPTOR_COMPLEX	4.99906e-07	0.142857	63	6.15024e-06
PROTEIN_TYROSINE_KINASE_ACTIVITY	4.99906e-07	0.142857	63	6.15024e-06
RECEPTOR_ACTIVITY	5.01849e-07	0.0463122	583	6.16187e-06
PID_CXCR4_PATHWAY	5.08861e-07	0.107843	102	6.21203e-06
DEBIASI_APOPTOSIS_BY_REOVIRUS_INFECTION_UP	5.09958e-07	0.0605096	314	6.21203e-06
DOUGLAS_BMI1_TARGETS_DN	5.09958e-07	0.0605096	314	6.21203e-06
RESPONSE_TO_CHEMICAL_STIMULUS	5.09958e-07	0.0605096	314	6.21203e-06
RUTELLA_RESPONSE_TO_CSF2RB_AND_IL4_DN	5.35058e-07	0.0603175	315	6.50495e-06
SCHAEFFER_PROSTATE_DEVELOPMENT_6HR_DN	5.4383e-07	0.0486381	514	6.59861e-06
MACLACHLAN_BRCA1_TARGETS_UP	5.64335e-07	0.285714	21	6.83399e-06
LEE_LIVER_CANCER_ACOX1_UP	5.73844e-07	0.140625	64	6.922e-06
GERHOLD_ADIPOGENESIS_DN	5.73844e-07	0.140625	64	6.922e-06
CHARAFE_BREAST_CANCER_LUMINAL_VS_BASAL_UP	5.76288e-07	0.0552632	380	6.92442e-06
MULLIGHAN_MLL_SIGNATURE_1_UP	5.76288e-07	0.0552632	380	6.92442e-06
MISSIAGLIA_REGULATED_BY_METHYLATION_UP	6.04505e-07	0.0952381	126	7.23531e-06
POSITIVE_REGULATION_OF_SIGNAL_TRANSDUCTION	6.04505e-07	0.0952381	126	7.23531e-06
DAZARD_RESPONSE_TO_UV_NHEK_DN	6.17268e-07	0.0597484	318	7.37379e-06
NAKAMURA_ADIPOGENESIS_LATE_UP	6.1973e-07	0.105769	104	7.38891e-06
KEGG_GLIOMA	6.57066e-07	0.138462	65	7.81895e-06
LIU_VMYB_TARGETS_UP	6.5838e-07	0.0944882	127	7.81952e-06
GRUETZMANN_PANCREATIC_CANCER_DN	6.73564e-07	0.0738916	203	7.98452e-06
AMUNDSON_GENOTOXIC_SIGNATURE	6.82758e-07	0.104762	105	8.078e-06
TONKS_TARGETS_OF_RUNX1_RUNX1T1_FUSION_MONOCYTE_UP	7.16886e-07	0.0735294	204	8.41728e-06
LENAOUR_DENDRITIC_CELL_MATURATION_DN	7.16472e-07	0.09375	128	8.41728e-06
ZHU_CMV_ALL_DN	7.16472e-07	0.09375	128	8.41728e-06
POTTI_TOPOTECAN_SENSITIVITY	7.16472e-07	0.09375	128	8.41728e-06
INTRACELLULAR_ORGANELLE_PART	7.1841e-07	0.0352349	1192	8.41917e-06
ESTABLISHMENT_OF_CELLULAR_LOCALIZATION	7.23914e-07	0.0566572	353	8.46761e-06
CARBOXYLIC_ACID_METABOLIC_PROCESS	7.47822e-07	0.0786517	178	8.73072e-06
MARSON_FOXP3_TARGETS_UP	7.5053e-07	0.136364	66	8.7458e-06
BREDEMEYER_RAG_SIGNALING_VIA_ATM_NOT_VIA_NFKB_UP	7.55631e-07	0.163265	49	8.78865e-06
SHEPARD_BMYB_MORPHOLINO_UP	7.62699e-07	0.0731707	205	8.85419e-06
ACTIN_CYTOSKELETON	7.79067e-07	0.0930233	129	9.02724e-06
GRAESSMANN_APOPTOSIS_BY_SERUM_DEPRIVATION_DN	8.13708e-07	0.0683761	234	9.41098e-06
REGULATION_OF_GENE_EXPRESSION	8.2878e-07	0.0430906	673	9.56737e-06
BURTON_ADIPOGENESIS_8	8.30517e-07	0.116279	86	9.56954e-06
ORGANIC_ACID_METABOLIC_PROCESS	8.55416e-07	0.0777778	180	9.83808e-06
CYTOSKELETAL_PART	8.60953e-07	0.0680851	235	9.88336e-06
XU_HGF_SIGNALING_NOT_VIA_AKT1_48HR_UP	8.90092e-07	0.2	35	1.01989e-05
CHEMICAL_HOMEOSTASIS	8.95255e-07	0.083871	155	1.02391e-05
ZHANG_TLX_TARGETS_DN	9.07039e-07	0.101852	108	1.03547e-05
KEGG_ERBB_SIGNALING_PATHWAY	9.25594e-07	0.114943	87	1.05082e-05
SASSON_RESPONSE_TO_GONADOTROPHINS_DN	9.25594e-07	0.114943	87	1.05082e-05
POSITIVE_REGULATION_OF_I_KAPPAB_KINASE_NF_KAPPAB_CASCADE	9.25594e-07	0.114943	87	1.05082e-05
REGULATION_OF_TRANSCRIPTION	9.46249e-07	0.0459364	566	1.0723e-05
HOSHIDA_LIVER_CANCER_SUBCLASS_S3	9.51169e-07	0.0639098	266	1.0759e-05
HASINA_NOL7_TARGETS_UP	9.66882e-07	0.384615	13	1.09168e-05
KEGG_EPITHELIAL_CELL_SIGNALING_IN_HELICOBACTER_PYLORI_INFECTION	9.72421e-07	0.132353	68	1.09593e-05
REACTOME_SIGNALING_BY_EGFR_IN_CANCER	9.9502e-07	0.100917	109	1.11935e-05
KEGG_APOPTOSIS	1.03004e-06	0.113636	88	1.15664e-05
VERHAAK_GLIOBLASTOMA_PRONEURAL	1.03374e-06	0.0714286	210	1.15869e-05
ZHANG_PROLIFERATING_VS_QUIESCENT	1.03857e-06	0.156863	51	1.15989e-05
BURTON_ADIPOGENESIS_PEAK_AT_2HR	1.03857e-06	0.156863	51	1.15989e-05
GHANDHI_DIRECT_IRRADIATION_UP	1.09042e-06	0.1	110	1.2156e-05
NUCLEUS	1.09309e-06	0.0328671	1430	1.21638e-05
VANDESLUIS_COMMD1_TARGETS_GROUP_3_UP	1.14462e-06	0.11236	89	1.27143e-05
WANG_RESPONSE_TO_GSK3_INHIBITOR_SB216763_UP	1.163e-06	0.0528967	397	1.28953e-05
LABBE_TARGETS_OF_TGFB1_AND_WNT3A_UP	1.19378e-06	0.0990991	111	1.32129e-05
REACTOME_SLC_MEDIATED_TRANSMEMBRANE_TRANSPORT	1.20024e-06	0.06639	241	1.32606e-05
PRAMOONJAGO_SOX4_TARGETS_UP	1.21099e-06	0.153846	52	1.33555e-05
KEGG_PANCREATIC_CANCER	1.24884e-06	0.128571	70	1.37484e-05
GAVIN_FOXP3_TARGETS_CLUSTER_P7	1.27016e-06	0.111111	90	1.39582e-05
UZONYI_RESPONSE_TO_LEUKOTRIENE_AND_THROMBIN	1.32703e-06	0.189189	37	1.45573e-05
CHICAS_RB1_TARGETS_GROWING	1.33763e-06	0.0658436	243	1.46475e-05
TONKS_TARGETS_OF_RUNX1_RUNX1T1_FUSION_HSC_DN	1.34978e-06	0.0748663	187	1.47544e-05
PICCALUGA_ANGIOIMMUNOBLASTIC_LYMPHOMA_DN	1.37065e-06	0.0882353	136	1.49297e-05
GARGALOVIC_RESPONSE_TO_OXIDIZED_PHOSPHOLIPIDS_BLUE_UP	1.37065e-06	0.0882353	136	1.49297e-05
BIDUS_METASTASIS_DN	1.37612e-06	0.0807453	161	1.49629e-05
IDENTICAL_PROTEIN_BINDING	1.37898e-06	0.0592105	304	1.49676e-05
KEGG_MELANOMA	1.41081e-06	0.126761	71	1.51871e-05
GAL_LEUKEMIC_STEM_CELL_DN	1.4115e-06	0.0655738	244	1.51871e-05
ELVIDGE_HIF1A_TARGETS_DN	1.40754e-06	0.10989	91	1.51871e-05
BROWNE_HCMV_INFECTION_6HR_UP	1.41081e-06	0.126761	71	1.51871e-05
KRIEG_HYPOXIA_VIA_KDM3A	1.40721e-06	0.150943	53	1.51871e-05
KEGG_REGULATION_OF_ACTIN_CYTOSKELETON	1.47124e-06	0.0694444	216	1.5775e-05
BOQUEST_STEM_CELL_DN	1.47124e-06	0.0694444	216	1.5775e-05
XU_HGF_TARGETS_INDUCED_BY_AKT1_48HR_UP	1.48503e-06	0.357143	14	1.58952e-05
IVANOVA_HEMATOPOIESIS_LATE_PROGENITOR	1.5136e-06	0.0459559	544	1.61458e-05
CHANDRAN_METASTASIS_DN	1.51367e-06	0.0588235	306	1.61458e-05
BURTON_ADIPOGENESIS_9	1.5577e-06	0.108696	92	1.65582e-05
I_KAPPAB_KINASE_NF_KAPPAB_CASCADE	1.55736e-06	0.0964912	114	1.65582e-05
REGULATION_OF_CATALYTIC_ACTIVITY	1.57711e-06	0.0615942	276	1.67358e-05
ADENYL_RIBONUCLEOTIDE_BINDING	1.58118e-06	0.0797546	163	1.67502e-05
TARTE_PLASMA_CELL_VS_B_LYMPHOCYTE_DN	1.60522e-06	0.184211	38	1.69758e-05
REACTOME_METABOLISM_OF_CARBOHYDRATES	1.65567e-06	0.0647773	247	1.74794e-05
SMID_BREAST_CANCER_NORMAL_LIKE_UP	1.71223e-06	0.0483193	476	1.80456e-05
REGULATION_OF_I_KAPPAB_KINASE_NF_KAPPAB_CASCADE	1.72161e-06	0.107527	93	1.81136e-05
GAUSSMANN_MLL_AF4_FUSION_TARGETS_A_UP	1.73501e-06	0.0732984	191	1.82235e-05
PID_TGFBRPATHWAY	1.88178e-06	0.145455	55	1.97316e-05
ANATOMICAL_STRUCTURE_MORPHOGENESIS	1.91048e-06	0.0531915	376	1.99985e-05
INTRACELLULAR_TRANSPORT	1.91772e-06	0.0607143	280	2.00403e-05
DORN_ADENOVIRUS_INFECTION_32HR_DN	1.93056e-06	0.179487	39	2.01404e-05
SUBSTRATE_SPECIFIC_TRANSMEMBRANE_TRANSPORTER_ACTIVITY	1.98352e-06	0.0552326	344	2.0658e-05
RECEPTOR_BINDING	1.98911e-06	0.0530504	377	2.06814e-05
JI_RESPONSE_TO_FSH_UP	2.01006e-06	0.121622	74	2.08641e-05
MACROMOLECULAR_COMPLEX	2.04209e-06	0.037037	945	2.1161e-05
KASLER_HDAC7_TARGETS_1_UP	2.08545e-06	0.0721649	194	2.15741e-05
CHIARADONNA_NEOPLASTIC_TRANSFORMATION_KRAS_DN	2.16377e-06	0.084507	142	2.23469e-05
TIEN_INTESTINE_PROBIOTICS_24HR_UP	2.29991e-06	0.0448833	557	2.36513e-05
MUELLER_METHYLATED_IN_GLIOBLASTOMA	2.30922e-06	0.175	40	2.36513e-05
GENTILE_UV_RESPONSE_CLUSTER_D7	2.30922e-06	0.175	40	2.36513e-05
DORN_ADENOVIRUS_INFECTION_48HR_DN	2.30922e-06	0.175	40	2.36513e-05
NEGATIVE_REGULATION_OF_GROWTH	2.30922e-06	0.175	40	2.36513e-05
TAKEDA_TARGETS_OF_NUP98_HOXA9_FUSION_16D_DN	2.32946e-06	0.0839161	143	2.37797e-05
BASSO_B_LYMPHOCYTE_NETWORK	2.32946e-06	0.0839161	143	2.37797e-05
MCBRYAN_PUBERTAL_BREAST_4_5WK_DN	2.35288e-06	0.0714286	196	2.39792e-05
CHARAFE_BREAST_CANCER_LUMINAL_VS_MESENCHYMAL_UP	2.36985e-06	0.0488889	450	2.40727e-05
ADENYL_NUCLEOTIDE_BINDING	2.36889e-06	0.0769231	169	2.40727e-05
NAKAMURA_TUMOR_ZONE_PERIPHERAL_VS_CENTRAL_UP	2.43614e-06	0.0596491	285	2.47055e-05
KYNG_WERNER_SYNDROM_AND_NORMAL_AGING_DN	2.44134e-06	0.0666667	225	2.47176e-05
AMIT_SERUM_RESPONSE_240_MCF10A	2.48606e-06	0.140351	57	2.51291e-05
WELCSH_BRCA1_TARGETS_UP	2.65046e-06	0.0707071	198	2.67472e-05
SMITH_TERT_TARGETS_UP	2.69476e-06	0.0827586	145	2.71056e-05
GREGORY_SYNTHETIC_LETHAL_WITH_IMATINIB	2.69476e-06	0.0827586	145	2.71056e-05
NIELSEN_GIST	2.78681e-06	0.102041	98	2.79859e-05
NING_CHRONIC_OBSTRUCTIVE_PULMONARY_DISEASE_DN	2.80573e-06	0.0909091	121	2.81302e-05
MORI_PRE_BI_LYMPHOCYTE_DN	2.81671e-06	0.116883	77	2.81945e-05
CHIARADONNA_NEOPLASTIC_TRANSFORMATION_KRAS_CDC25_UP	2.8453e-06	0.137931	58	2.84346e-05
JOHNSTONE_PARVB_TARGETS_3_DN	2.85286e-06	0.037037	918	2.84641e-05
LEE_NEURAL_CREST_STEM_CELL_UP	2.89567e-06	0.0821918	146	2.88446e-05
ACTIVE_TRANSMEMBRANE_TRANSPORTER_ACTIVITY	3.04156e-06	0.0901639	122	3.02491e-05
BASAKI_YBX1_TARGETS_UP	3.07766e-06	0.0586207	290	3.05589e-05
REACTOME_SIGNALING_BY_SCF_KIT	3.14114e-06	0.115385	78	3.11392e-05
REACTOME_REGULATION_OF_INSULIN_LIKE_GROWTH_FACTOR_IGF_ACTIVITY_BY_INSULIN_LIKE_GROWTH_FACTOR_BINDING_PROTEINS_IGFBPS	3.1587e-06	0.3125	16	3.11632e-05
HE_PTEN_TARGETS_UP	3.1587e-06	0.3125	16	3.11632e-05
LIPID_HOMEOSTASIS	3.1587e-06	0.3125	16	3.11632e-05
HSIAO_HOUSEKEEPING_GENES	3.19125e-06	0.0514139	389	3.14341e-05
BYSTRYKH_HEMATOPOIESIS_STEM_CELL_QTL_TRANS	3.2222e-06	0.037415	882	3.16884e-05
PID_UPA_UPAR_PATHWAY	3.25405e-06	0.166667	42	3.17991e-05
PID_FAK_PATHWAY	3.24766e-06	0.135593	59	3.17991e-05
BILBAN_B_CLL_LPL_DN	3.25405e-06	0.166667	42	3.17991e-05
ANION_TRANSMEMBRANE_TRANSPORTER_ACTIVITY	3.24766e-06	0.135593	59	3.17991e-05
BROWNE_HCMV_INFECTION_24HR_UP	3.33747e-06	0.0810811	148	3.25627e-05
GAVIN_FOXP3_TARGETS_CLUSTER_P4	3.35131e-06	0.1	100	3.26462e-05
REGULATION_OF_MOLECULAR_FUNCTION	3.38041e-06	0.0555556	324	3.28778e-05
SENESE_HDAC1_AND_HDAC2_TARGETS_DN	3.55613e-06	0.0646552	232	3.44783e-05
DELYS_THYROID_CANCER_DN	3.55613e-06	0.0646552	232	3.44783e-05
OHGUCHI_LIVER_HNF4A_TARGETS_DN	3.57985e-06	0.0805369	149	3.45996e-05
LIPID_TRANSPORT	3.57613e-06	0.214286	28	3.45996e-05
WANG_ESOPHAGUS_CANCER_VS_NORMAL_DN	3.66901e-06	0.0990099	101	3.54059e-05
WEIGEL_OXIDATIVE_STRESS_BY_HNE_AND_TBH	3.69726e-06	0.133333	60	3.56229e-05
CUI_TCF21_TARGETS_2_UP	3.77945e-06	0.0490654	428	3.6358e-05
PID_INTEGRIN3_PATHWAY	3.83556e-06	0.162791	43	3.67458e-05
LANDIS_ERBB2_BREAST_TUMORS_324_UP	3.8376e-06	0.08	150	3.67458e-05
DORN_ADENOVIRUS_INFECTION_24HR_DN	3.83556e-06	0.162791	43	3.67458e-05
PURINE_RIBONUCLEOTIDE_BINDING	3.97394e-06	0.0682927	205	3.79924e-05
DURAND_STROMA_MAX_UP	4.04567e-06	0.0574324	296	3.86184e-05
SANSOM_APC_TARGETS_UP	4.16738e-06	0.0873016	126	3.97188e-05
ENZYME_BINDING	4.20454e-06	0.0730337	178	4.00111e-05
LEIN_MEDULLA_MARKERS	4.31426e-06	0.111111	81	4.09921e-05
FARMER_BREAST_CANCER_BASAL_VS_LULMINAL	4.36005e-06	0.0545455	330	4.13636e-05
REACTOME_DESTABILIZATION_OF_MRNA_BY_BRF1	4.41832e-06	0.294118	17	4.1788e-05
MYOBLAST_DIFFERENTIATION	4.41832e-06	0.294118	17	4.1788e-05
KARLSSON_TGFB1_TARGETS_DN	4.44701e-06	0.0676329	207	4.1995e-05
KEGG_COLORECTAL_CANCER	4.75618e-06	0.129032	62	4.47095e-05
PID_FCER1PATHWAY	4.75618e-06	0.129032	62	4.47095e-05
BROWNE_HCMV_INFECTION_48HR_UP	4.75262e-06	0.0722222	180	4.47095e-05
ST_INTEGRIN_SIGNALING_PATHWAY	4.78081e-06	0.109756	82	4.48047e-05
PID_SMAD2_3NUCLEARPATHWAY	4.78081e-06	0.109756	82	4.48047e-05
CHANG_CORE_SERUM_RESPONSE_DN	4.96947e-06	0.0669856	209	4.65022e-05
REACTOME_CYTOKINE_SIGNALING_IN_IMMUNE_SYSTEM	5.19937e-06	0.0592593	270	4.85799e-05
WOO_LIVER_CANCER_RECURRENCE_UP	5.21564e-06	0.0952381	105	4.86583e-05
KEGG_AXON_GUIDANCE	5.2359e-06	0.0852713	129	4.87737e-05
ZHAN_MULTIPLE_MYELOMA_CD1_DN	5.26005e-06	0.155556	45	4.89248e-05
FERNANDEZ_BOUND_BY_MYC	5.36295e-06	0.0714286	182	4.98068e-05
PURINE_NUCLEOTIDE_BINDING	5.54575e-06	0.0663507	211	5.14273e-05
DOANE_RESPONSE_TO_ANDROGEN_DN	5.64675e-06	0.0622407	241	5.22853e-05
ATP_BINDING	5.75583e-06	0.0769231	156	5.32156e-05
KEGG_SMALL_CELL_LUNG_CANCER	5.84488e-06	0.107143	84	5.39581e-05
TOMIDA_METASTASIS_DN	6.04046e-06	0.277778	18	5.56804e-05
KOKKINAKIS_METHIONINE_DEPRIVATION_48HR_DN	6.06119e-06	0.125	64	5.57052e-05
LIU_SMARCA4_TARGETS	6.06119e-06	0.125	64	5.57052e-05
ICHIBA_GRAFT_VERSUS_HOST_DISEASE_35D_UP	6.07456e-06	0.0839695	131	5.57451e-05
PID_TNFPATHWAY	6.12245e-06	0.152174	46	5.57703e-05
REACTOME_LIPID_DIGESTION_MOBILIZATION_AND_TRANSPORT	6.12245e-06	0.152174	46	5.57703e-05
SESTO_RESPONSE_TO_UV_C5	6.12245e-06	0.152174	46	5.57703e-05
RESPONSE_TO_OXIDATIVE_STRESS	6.12245e-06	0.152174	46	5.57703e-05
REGULATION_OF_CELL_GROWTH	6.12245e-06	0.152174	46	5.57703e-05
TONKS_TARGETS_OF_RUNX1_RUNX1T1_FUSION_ERYTHROCYTE_UP	6.14647e-06	0.0764331	157	5.59067e-05
REACTOME_SIGNALING_BY_ILS	6.18116e-06	0.0934579	107	5.61394e-05
MEMBRANE_FRACTION	6.31267e-06	0.0530973	339	5.72497e-05
TONKS_TARGETS_OF_RUNX1_RUNX1T1_FUSION_HSC_UP	6.40838e-06	0.0702703	185	5.80325e-05
HSIAO_LIVER_SPECIFIC_GENES	6.55487e-06	0.0614754	244	5.91855e-05
KAYO_AGING_MUSCLE_UP	6.55487e-06	0.0614754	244	5.91855e-05
BERENJENO_TRANSFORMED_BY_RHOA_FOREVER_DN	6.72116e-06	0.193548	31	6.03341e-05
LIN_SILENCED_BY_TUMOR_MICROENVIRONMENT	6.71933e-06	0.0925926	108	6.03341e-05
SIMBULAN_PARP1_TARGETS_UP	6.72116e-06	0.193548	31	6.03341e-05
VALK_AML_CLUSTER_4	6.72116e-06	0.193548	31	6.03341e-05
WANG_CLIM2_TARGETS_DN	6.79478e-06	0.0698925	186	6.09065e-05
PID_BCR_5PATHWAY	6.81966e-06	0.123077	65	6.09526e-05
AMIT_SERUM_RESPONSE_120_MCF10A	6.81966e-06	0.123077	65	6.09526e-05
MULLIGHAN_NPM1_SIGNATURE_3_UP	6.84121e-06	0.0527859	341	6.10568e-05
BLUM_RESPONSE_TO_SALIRASIB_UP	6.88525e-06	0.0612245	245	6.13612e-05
CYTOSKELETAL_PROTEIN_BINDING	6.99817e-06	0.0754717	159	6.22777e-05
PID_NFAT_TFPATHWAY	7.09915e-06	0.148936	47	6.28143e-05
PID_DELTANP63PATHWAY	7.09915e-06	0.148936	47	6.28143e-05
SECONDARY_ACTIVE_TRANSMEMBRANE_TRANSPORTER_ACTIVITY	7.09915e-06	0.148936	47	6.28143e-05
PHOSPHOLIPID_BINDING	7.09915e-06	0.148936	47	6.28143e-05
VERHAAK_AML_WITH_NPM1_MUTATED_DN	7.23037e-06	0.0609756	246	6.38838e-05
PROTEIN_TARGETING	7.29755e-06	0.0917431	109	6.43852e-05
PID_TCR_PATHWAY	7.65678e-06	0.121212	66	6.73623e-05
BRUNO_HEMATOPOIESIS	7.65678e-06	0.121212	66	6.73623e-05
LINDGREN_BLADDER_CANCER_CLUSTER_1_DN	7.69927e-06	0.0502646	378	6.76397e-05
TRANSCRIPTION_DNA_DEPENDENT	7.71613e-06	0.0408805	636	6.76915e-05
SMITH_TERT_TARGETS_DN	7.8187e-06	0.103448	87	6.8494e-05
RICKMAN_TUMOR_DIFFERENTIATED_WELL_VS_MODERATELY_DN	7.91826e-06	0.0909091	110	6.92679e-05
BENPORATH_ES_1	7.99187e-06	0.0501319	379	6.9813e-05
BERENJENO_ROCK_SIGNALING_NOT_VIA_RHOA_DN	8.20179e-06	0.145833	48	7.09444e-05
GROSS_ELK3_TARGETS_DN	8.1652e-06	0.1875	32	7.09444e-05
TAVOR_CEBPA_TARGETS_UP	8.20179e-06	0.145833	48	7.09444e-05
CHANGOLKAR_H2AFY_TARGETS_UP	8.20179e-06	0.145833	48	7.09444e-05
DELACROIX_RAR_TARGETS_UP	8.20179e-06	0.145833	48	7.09444e-05
RNA_BIOSYNTHETIC_PROCESS	8.15059e-06	0.0407524	638	7.09444e-05
PROTEIN_IMPORT_INTO_NUCLEUS	8.20179e-06	0.145833	48	7.09444e-05
MACROMOLECULAR_COMPLEX_ASSEMBLY	8.21912e-06	0.0571429	280	7.09948e-05
KAAB_HEART_ATRIUM_VS_VENTRICLE_UP	8.35997e-06	0.060241	249	7.21106e-05
ESTABLISHMENT_OF_PROTEIN_LOCALIZATION	8.55387e-06	0.0684211	190	7.36802e-05
ZHANG_TARGETS_OF_EWSR1_FLI1_FUSION	8.59209e-06	0.102273	88	7.39063e-05
HELLER_SILENCED_BY_METHYLATION_UP	8.98375e-06	0.0567376	282	7.71678e-05
SERVITJA_ISLET_HNF1A_TARGETS_UP	9.01723e-06	0.0736196	163	7.73478e-05
RIGGI_EWING_SARCOMA_PROGENITOR_DN	9.05187e-06	0.0680628	191	7.75373e-05
TRANSMEMBRANE_RECEPTOR_ACTIVITY	9.23316e-06	0.0478469	418	7.89806e-05
REACTOME_SIGNALING_BY_FGFR	9.29762e-06	0.0892857	112	7.92029e-05
DITTMER_PTHLH_TARGETS_UP	9.29762e-06	0.0892857	112	7.92029e-05
FIGUEROA_AML_METHYLATION_CLUSTER_4_UP	9.29762e-06	0.0892857	112	7.92029e-05
REACTOME_NGF_SIGNALLING_VIA_TRKA_FROM_THE_PLASMA_MEMBRANE	9.33279e-06	0.080292	137	7.92838e-05
WAMUNYOKOLI_OVARIAN_CANCER_GRADES_1_2_UP	9.33279e-06	0.080292	137	7.92838e-05
REACTOME_RESPONSE_TO_ELEVATED_PLATELET_CYTOSOLIC_CA2_	9.42993e-06	0.101124	89	7.99989e-05
BIOCARTA_DEATH_PATHWAY	9.85064e-06	0.181818	33	8.32251e-05
SIMBULAN_UV_RESPONSE_NORMAL_DN	9.85064e-06	0.181818	33	8.32251e-05
ZHAN_LATE_DIFFERENTIATION_GENES_UP	9.85064e-06	0.181818	33	8.32251e-05
HELLER_HDAC_TARGETS_UP	9.96191e-06	0.0536278	317	8.40502e-05
IVANOVSKA_MIR106B_TARGETS	1.03366e-05	0.1	90	8.70923e-05
GOBERT_OLIGODENDROCYTE_DIFFERENTIATION_UP	1.05729e-05	0.0421053	570	8.8962e-05
KEGG_COMPLEMENT_AND_COAGULATION_CASCADES	1.07067e-05	0.115942	69	8.90548e-05
REACTOME_GLUCOSE_METABOLISM	1.07067e-05	0.115942	69	8.90548e-05
TAKAYAMA_BOUND_BY_AR	1.06556e-05	0.4	10	8.90548e-05
CHASSOT_SKIN_WOUND	1.06556e-05	0.4	10	8.90548e-05
CHEN_HOXA5_TARGETS_6HR_UP	1.06556e-05	0.4	10	8.90548e-05
LINDSTEDT_DENDRITIC_CELL_MATURATION_C	1.07067e-05	0.115942	69	8.90548e-05
HOSHIDA_LIVER_CANCER_LATE_RECURRENCE_DN	1.07067e-05	0.115942	69	8.90548e-05
HOELZEL_NF1_TARGETS_UP	1.07137e-05	0.0791367	139	8.90548e-05
ZHU_SKIL_TARGETS_UP	1.06563e-05	0.25	20	8.90548e-05
CHARAFE_BREAST_CANCER_BASAL_VS_MESENCHYMAL_DN	1.08355e-05	0.14	50	8.98259e-05
NUCLEAR_IMPORT	1.08355e-05	0.14	50	8.98259e-05
CERVERA_SDHB_TARGETS_2	1.08795e-05	0.0877193	114	9.00696e-05
NUCLEOTIDE_BINDING	1.09653e-05	0.0625	224	9.06584e-05
REACTOME_CELL_SURFACE_INTERACTIONS_AT_THE_VASCULAR_WALL	1.13166e-05	0.0989011	91	9.31883e-05
REACTOME_MHC_CLASS_II_ANTIGEN_PRESENTATION	1.13166e-05	0.0989011	91	9.31883e-05
SASSON_RESPONSE_TO_GONADOTROPHINS_UP	1.13166e-05	0.0989011	91	9.31883e-05
ENZYME_LINKED_RECEPTOR_PROTEIN_SIGNALING_PATHWAY	1.14684e-05	0.0785714	140	9.43125e-05
TIEN_INTESTINE_PROBIOTICS_6HR_DN	1.15293e-05	0.0718563	167	9.44494e-05
GOLGI_APPARATUS	1.15309e-05	0.0622222	225	9.44494e-05
PROTEIN_COMPLEX_ASSEMBLY	1.15293e-05	0.0718563	167	9.44494e-05
ONDER_CDH1_TARGETS_2_UP	1.16269e-05	0.0585938	256	9.511e-05
FRIDMAN_IMMORTALIZATION_DN	1.18069e-05	0.176471	34	9.63266e-05
SARTIPY_NORMAL_AT_INSULIN_RESISTANCE_UP	1.18069e-05	0.176471	34	9.63266e-05
LINDGREN_BLADDER_CANCER_CLUSTER_2A_DN	1.22688e-05	0.0780142	141	9.99633e-05
WATANABE_RECTAL_CANCER_RADIOTHERAPY_RESPONSIVE_DN	1.23748e-05	0.0978261	92	0.000100586
WANG_BARRETTS_ESOPHAGUS_UP	1.23942e-05	0.137255	51	0.000100586
BURTON_ADIPOGENESIS_7	1.23942e-05	0.137255	51	0.000100586
NEGATIVE_REGULATION_OF_DEVELOPMENTAL_PROCESS	1.26124e-05	0.0659898	197	0.000102223
SCHAEFFER_PROSTATE_DEVELOPMENT_12HR_UP	1.26882e-05	0.0862069	116	0.000102703
BERTUCCI_MEDULLARY_VS_DUCTAL_BREAST_CANCER_DN	1.30005e-05	0.0710059	169	0.000104819
ONDER_CDH1_TARGETS_1_DN	1.30005e-05	0.0710059	169	0.000104819
KATSANOU_ELAVL1_TARGETS_UP	1.30005e-05	0.0710059	169	0.000104819
MARTINEZ_RESPONSE_TO_TRABECTEDIN_UP	1.32625e-05	0.112676	71	0.000106652
GU_PDEF_TARGETS_UP	1.32625e-05	0.112676	71	0.000106652
CHIANG_LIVER_CANCER_SUBCLASS_CTNNB1_DN	1.37958e-05	0.0705882	170	0.000110797
PID_HIVNEFPATHWAY	1.40655e-05	0.171429	35	0.00011267
DUTERTRE_ESTRADIOL_RESPONSE_6HR_UP	1.40595e-05	0.0611354	229	0.00011267
RICKMAN_METASTASIS_DN	1.46094e-05	0.0574713	261	0.000116876
AMUNDSON_POOR_SURVIVAL_AFTER_GAMMA_RADIATION_2G	1.46332e-05	0.0701754	171	0.000116914
REACTOME_TRANSPORT_OF_INORGANIC_CATIONS_ANIONS_AND_AMINO_ACIDS_OLIGOPEPTIDES	1.47461e-05	0.0957447	94	0.000117664
CASORELLI_ACUTE_PROMYELOCYTIC_LEUKEMIA_DN	1.58157e-05	0.0392157	663	0.000126036
ENZYME_INHIBITOR_ACTIVITY	1.58847e-05	0.0840336	119	0.000126422
PUIFFE_INVASION_INHIBITED_BY_ASCITES_DN	1.59758e-05	0.0758621	145	0.000126821
INTRACELLULAR_PROTEIN_TRANSPORT	1.59758e-05	0.0758621	145	0.000126821
PID_CD8TCRPATHWAY	1.60704e-05	0.132075	53	0.000127245
IKEDA_MIR1_TARGETS_UP	1.60704e-05	0.132075	53	0.000127245
HOSHIDA_LIVER_CANCER_SURVIVAL_UP	1.6313e-05	0.109589	73	0.000129
PID_PI3KPLCTRKPATHWAY	1.66605e-05	0.166667	36	0.000131412
HUANG_FOXA2_TARGETS_DN	1.66605e-05	0.166667	36	0.000131412
BREUHAHN_GROWTH_FACTOR_SIGNALING_IN_LIVER_CANCER	1.76466e-05	0.227273	22	0.000138482
KANG_FLUOROURACIL_RESISTANCE_UP	1.76466e-05	0.227273	22	0.000138482
TIAN_TNF_SIGNALING_NOT_VIA_NFKB	1.76466e-05	0.227273	22	0.000138482
MUSCLE_CELL_DIFFERENTIATION	1.76466e-05	0.227273	22	0.000138482
REACTOME_G_ALPHA1213_SIGNALLING_EVENTS	1.80467e-05	0.108108	74	0.000141201
FURUKAWA_DUSP6_TARGETS_PCI35_DN	1.80467e-05	0.108108	74	0.000141201
IMMUNE_SYSTEM_PROCESS	1.80617e-05	0.0512048	332	0.000141201
SMID_BREAST_CANCER_ERBB2_UP	1.81684e-05	0.0748299	147	0.000141856
MARSON_FOXP3_TARGETS_DN	1.82211e-05	0.12963	54	0.000142088
MUELLER_PLURINET	1.85141e-05	0.0535117	299	0.00014419
KEGG_CYTOKINE_CYTOKINE_RECEPTOR_INTERACTION	1.90687e-05	0.0561798	267	0.000148323
REACTOME_APOPTOSIS	1.93593e-05	0.0743243	148	0.000150204
WEI_MIR34A_TARGETS	1.93593e-05	0.0743243	148	0.000150204
CHIANG_LIVER_CANCER_SUBCLASS_CTNNB1_UP	1.9521e-05	0.0681818	176	0.000151269
BIOCARTA_MET_PATHWAY	1.96283e-05	0.162162	37	0.00015172
SNIJDERS_AMPLIFIED_IN_HEAD_AND_NECK_TUMORS	1.96283e-05	0.162162	37	0.00015172
SCHLOSSER_SERUM_RESPONSE_DN	1.96733e-05	0.0379213	712	0.000151878
KEGG_ADHERENS_JUNCTION	1.99325e-05	0.106667	75	0.000153304
PID_AVB3_INTEGRIN_PATHWAY	1.99325e-05	0.106667	75	0.000153304
KOKKINAKIS_METHIONINE_DEPRIVATION_96HR_DN	1.99325e-05	0.106667	75	0.000153304
WEI_MYCN_TARGETS_WITH_E_BOX	2.00068e-05	0.036478	795	0.000153684
PID_FGF_PATHWAY	2.06039e-05	0.127273	55	0.000157979
LANDIS_ERBB2_BREAST_TUMORS_324_DN	2.0617e-05	0.0738255	149	0.000157979
WANG_SMARCE1_TARGETS_DN	2.12268e-05	0.0485175	371	0.000162449
BROWNE_HCMV_INFECTION_18HR_UP	2.18423e-05	0.0674157	178	0.000166953
PUJANA_BRCA1_PCC_NETWORK	2.18966e-05	0.0290557	1652	0.000167161
NEGATIVE_REGULATION_OF_APOPTOSIS	2.19449e-05	0.0733333	150	0.000167323
YAMASHITA_LIVER_CANCER_STEM_CELL_DN	2.19809e-05	0.105263	76	0.000167391
SENGUPTA_NASOPHARYNGEAL_CARCINOMA_WITH_LMP1_UP	2.22607e-05	0.0465686	408	0.000169132
ZIRN_TRETINOIN_RESPONSE_WT1_UP	2.22643e-05	0.217391	23	0.000169132
LASTOWSKA_NEUROBLASTOMA_COPY_NUMBER_DN	2.24168e-05	0.03625	800	0.000169944
LIM_MAMMARY_LUMINAL_MATURE_DN	2.24262e-05	0.0909091	99	0.000169944
PIONTEK_PKD1_TARGETS_UP	2.30077e-05	0.157895	38	0.000173711
NAKAMURA_ADIPOGENESIS_EARLY_DN	2.30077e-05	0.157895	38	0.000173711
NAKAMURA_ADIPOGENESIS_LATE_DN	2.30077e-05	0.157895	38	0.000173711
GUTIERREZ_CHRONIC_LYMPHOCYTIC_LEUKEMIA_DN	2.32379e-05	0.125	56	0.000174808
BROWNE_HCMV_INFECTION_30MIN_UP	2.32379e-05	0.125	56	0.000174808
RECEPTOR_COMPLEX	2.32379e-05	0.125	56	0.000174808
NEGATIVE_REGULATION_OF_PROGRAMMED_CELL_DEATH	2.33461e-05	0.0728477	151	0.000175408
JACKSON_DNMT1_TARGETS_UP	2.42028e-05	0.103896	77	0.000181403
GROWTH	2.42028e-05	0.103896	77	0.000181403
FIGUEROA_AML_METHYLATION_CLUSTER_1_UP	2.43974e-05	0.08	125	0.00018264
CLAUS_PGR_POSITIVE_MENINGIOMA_DN	2.45104e-05	0.333333	12	0.000183264
TRANSCRIPTION_FACTOR_BINDING	2.55247e-05	0.0521173	307	0.000190617
CHYLA_CBFA2T3_TARGETS_DN	2.59797e-05	0.0578512	242	0.000193781
NEGATIVE_REGULATION_OF_NUCLEOBASENUCLEOSIDENUCLEOTIDE_AND_NUCLEIC_ACID_METABOLIC_PROCESS	2.60542e-05	0.0616114	211	0.000194102
DIRMEIER_LMP1_RESPONSE_LATE_UP	2.61432e-05	0.122807	57	0.000194531
REACTOME_SIGNALING_BY_ERBB2	2.63322e-05	0.0891089	101	0.000195701
VERRECCHIA_DELAYED_RESPONSE_TO_TGFB1	2.68398e-05	0.153846	39	0.000199234
MOHANKUMAR_TLX1_TARGETS_UP	2.7161e-05	0.0458937	414	0.000201376
DAVICIONI_MOLECULAR_ARMS_VS_ERMS_DN	2.72152e-05	0.0659341	182	0.000201536
OSADA_ASCL1_TARGETS_DN	2.77691e-05	0.208333	24	0.000204901
MISHRA_CARCINOMA_ASSOCIATED_FIBROBLAST_UP	2.77691e-05	0.208333	24	0.000204901
CHIANG_LIVER_CANCER_SUBCLASS_POLYSOMY7_DN	2.77691e-05	0.208333	24	0.000204901
REACTOME_SIGNALING_BY_FGFR_IN_DISEASE	2.7991e-05	0.0787402	127	0.000206046
INGRAM_SHH_TARGETS_UP	2.7991e-05	0.0787402	127	0.000206046
PARENT_MTOR_SIGNALING_UP	2.86763e-05	0.0405644	567	0.000210839
PID_P73PATHWAY	2.92141e-05	0.101266	79	0.000213522
REACTOME_INTEGRIN_CELL_SURFACE_INTERACTIONS	2.92141e-05	0.101266	79	0.000213522
MCBRYAN_PUBERTAL_BREAST_6_7WK_DN	2.92141e-05	0.101266	79	0.000213522
DAIRKEE_TERT_TARGETS_UP	2.90789e-05	0.0473684	380	0.000213522
YAO_TEMPORAL_RESPONSE_TO_PROGESTERONE_CLUSTER_12	2.92141e-05	0.101266	79	0.000213522
KANNAN_TP53_TARGETS_UP	2.93409e-05	0.12069	58	0.000213943
REGULATION_OF_GROWTH	2.93409e-05	0.12069	58	0.000213943
REGULATION_OF_PROTEIN_KINASE_ACTIVITY	2.97529e-05	0.0709677	155	0.000216691
KEGG_CELL_CYCLE	2.99517e-05	0.078125	128	0.000217882
TIEN_INTESTINE_PROBIOTICS_24HR_DN	3.0189e-05	0.0607477	214	0.000219092
PROTEIN_LOCALIZATION	3.0189e-05	0.0607477	214	0.000219092
DOANE_RESPONSE_TO_ANDROGEN_UP	3.03082e-05	0.0652174	184	0.000219699
MARTENS_TRETINOIN_RESPONSE_UP	3.10492e-05	0.0350058	857	0.000224806
BILD_E2F3_ONCOGENIC_SIGNATURE	3.11078e-05	0.0569106	246	0.000224967
STRIATED_MUSCLE_DEVELOPMENT	3.11688e-05	0.15	40	0.000225144
PID_MET_PATHWAY	3.20281e-05	0.1	80	0.000230278
PID_PDGFRBPATHWAY	3.20286e-05	0.0775194	129	0.000230278
LEE_LIVER_CANCER_SURVIVAL_UP	3.19659e-05	0.0648649	185	0.000230278
SHEDDEN_LUNG_CANCER_POOR_SURVIVAL_A6	3.19642e-05	0.0438596	456	0.000230278
BENPORATH_SOX2_TARGETS	3.32012e-05	0.0367847	734	0.000238431
RAY_TUMORIGENESIS_BY_ERBB2_CDC25A_UP	3.32652e-05	0.0865385	104	0.000238613
SERVITJA_LIVER_HNF1A_TARGETS_DN	3.34891e-05	0.0700637	157	0.000239385
REGULATION_OF_KINASE_ACTIVITY	3.34891e-05	0.0700637	157	0.000239385
PROTEIN_TRANSPORT	3.34891e-05	0.0700637	157	0.000239385
BIOCARTA_MCALPAIN_PATHWAY	3.42743e-05	0.2	25	0.00024415
IIZUKA_LIVER_CANCER_PROGRESSION_L1_G1_UP	3.42743e-05	0.2	25	0.00024415
KIM_HYPOXIA	3.42743e-05	0.2	25	0.00024415
SMID_BREAST_CANCER_RELAPSE_IN_BONE_DN	3.47919e-05	0.0507937	315	0.000247267
CELL_CYCLE_GO_0007049	3.47919e-05	0.0507937	315	0.000247267
REACTOME_EXTRINSIC_PATHWAY_FOR_APOPTOSIS	3.49742e-05	0.307692	13	0.000248276
HERNANDEZ_ABERRANT_MITOSIS_BY_DOCETACEL_2NM_UP	3.50653e-05	0.0987654	81	0.000248352
GUO_HEX_TARGETS_UP	3.50653e-05	0.0987654	81	0.000248352
ACEVEDO_LIVER_TUMOR_VS_NORMAL_ADJACENT_TISSUE_UP	3.52634e-05	0.0347625	863	0.00024947
MITSIADES_RESPONSE_TO_APLIDIN_DN	3.55167e-05	0.0562249	249	0.000250974
HELLER_SILENCED_BY_METHYLATION_DN	3.58948e-05	0.0857143	105	0.000253356
YAGI_AML_WITH_11Q23_REARRANGED	3.64429e-05	0.048433	351	0.000256931
POSITIVE_REGULATION_OF_DEVELOPMENTAL_PROCESS	3.6587e-05	0.059633	218	0.000257653
CHYLA_CBFA2T3_TARGETS_UP	3.68746e-05	0.0465116	387	0.000259382
REGULATION_OF_TRANSCRIPTIONDNA_DEPENDENT	3.72151e-05	0.0433839	461	0.000261479
SHEN_SMARCA2_TARGETS_UP	3.74953e-05	0.0448113	424	0.000263149
PLASARI_TGFB1_SIGNALING_VIA_NFIC_1HR_DN	3.86982e-05	0.0849057	106	0.000271283
BROWNE_HCMV_INFECTION_6HR_DN	3.98495e-05	0.06875	160	0.000279037
STEARMAN_LUNG_CANCER_EARLY_VS_LATE_DN	4.0918e-05	0.114754	61	0.000286195
RESPONSE_TO_WOUNDING	4.14899e-05	0.0631579	190	0.000289866
LEE_CALORIE_RESTRICTION_NEOCORTEX_UP	4.18645e-05	0.0963855	83	0.000292153
REGULATION_OF_TRANSFERASE_ACTIVITY	4.21887e-05	0.068323	161	0.000294083
IVANOVA_HEMATOPOIESIS_STEM_CELL	4.40883e-05	0.0551181	254	0.000306632
BROWNE_HCMV_INFECTION_4HR_DN	4.40883e-05	0.0551181	254	0.000306632
KEGG_TIGHT_JUNCTION	4.43623e-05	0.0746269	134	0.000307844
SCHLOSSER_SERUM_RESPONSE_UP	4.43623e-05	0.0746269	134	0.000307844
RATTENBACHER_BOUND_BY_CELF1	4.45234e-05	0.0428266	467	0.000308616
REACTOME_REGULATION_OF_MRNA_STABILITY_BY_PROTEINS_THAT_BIND_AU_RICH_ELEMENTS	4.56561e-05	0.0952381	84	0.000315053
GRAESSMANN_RESPONSE_TO_MC_AND_SERUM_DEPRIVATION_DN	4.56561e-05	0.0952381	84	0.000315053
STAMBOLSKY_RESPONSE_TO_VITAMIN_D3_UP	4.56561e-05	0.0952381	84	0.000315053
PROTEIN_IMPORT	4.55205e-05	0.112903	62	0.000315053
GABRIELY_MIR21_TARGETS	4.74316e-05	0.0519031	289	0.000326939
LIU_TARGETS_OF_VMYB_VS_CMYB_DN	4.7614e-05	0.139535	43	0.000327102
NAKAMURA_METASTASIS_MODEL_DN	4.7614e-05	0.139535	43	0.000327102
POTTI_ETOPOSIDE_SENSITIVITY	4.7614e-05	0.139535	43	0.000327102
CAIRO_PML_TARGETS_BOUND_BY_MYC_DN	4.83698e-05	0.285714	14	0.000331556
VERRECCHIA_RESPONSE_TO_TGFB1_C3	4.83698e-05	0.285714	14	0.000331556
REGULATION_OF_RNA_METABOLIC_PROCESS	5.00811e-05	0.0424628	471	0.000342905
JOHNSTONE_PARVB_TARGETS_1_DN	5.05386e-05	0.111111	63	0.000345655
AKL_HTLV1_INFECTION_UP	5.07767e-05	0.185185	27	0.000346232
GENTILE_UV_LOW_DOSE_UP	5.07767e-05	0.185185	27	0.000346232
VESICLE_MEDIATED_TRANSPORT	5.07912e-05	0.0618557	194	0.000346232
PASQUALUCCI_LYMPHOMA_BY_GC_STAGE_DN	5.2766e-05	0.0666667	165	0.000359297
JAATINEN_HEMATOPOIETIC_STEM_CELL_DN	5.30087e-05	0.0575221	226	0.000360553
STARK_PREFRONTAL_CORTEX_22Q11_DELETION_UP	5.33802e-05	0.0615385	195	0.000362281
KYNG_DNA_DAMAGE_DN	5.33802e-05	0.0615385	195	0.000362281
KEGG_TGF_BETA_SIGNALING_PATHWAY	5.41012e-05	0.0930233	86	0.00036637
NGUYEN_NOTCH1_TARGETS_DN	5.41012e-05	0.0930233	86	0.00036637
REACTOME_PI3K_EVENTS_IN_ERBB2_SIGNALING	5.44213e-05	0.136364	44	0.000368134
COULOUARN_TEMPORAL_TGFB1_SIGNATURE_DN	5.69526e-05	0.0724638	138	0.000384835
SAFFORD_T_LYMPHOCYTE_ANERGY	5.87881e-05	0.091954	87	0.00039637
LIPID_BINDING	5.87881e-05	0.091954	87	0.00039637
FARMER_BREAST_CANCER_APOCRINE_VS_BASAL	6.0431e-05	0.0484848	330	0.000407003
BIOCARTA_G1_PATHWAY	6.10377e-05	0.178571	28	0.000410195
LIPID_TRANSPORTER_ACTIVITY	6.10377e-05	0.178571	28	0.000410195
ST_DIFFERENTIATION_PATHWAY_IN_PC12_CELLS	6.19846e-05	0.133333	45	0.000413856
ST_FAS_SIGNALING_PATHWAY	6.19364e-05	0.107692	65	0.000413856
PID_IL4_2PATHWAY	6.19364e-05	0.107692	65	0.000413856
BEGUM_TARGETS_OF_PAX3_FOXO1_FUSION_DN	6.19846e-05	0.133333	45	0.000413856
HUANG_FOXA2_TARGETS_UP	6.19846e-05	0.133333	45	0.000413856
YOSHIOKA_LIVER_CANCER_EARLY_RECURRENCE_DN	6.19364e-05	0.107692	65	0.000413856
REACTOME_FATTY_ACID_TRIACYLGLYCEROL_AND_KETONE_BODY_METABOLISM	6.2124e-05	0.0654762	168	0.000414339
ZWANG_TRANSIENTLY_UP_BY_2ND_EGF_PULSE_ONLY	6.31075e-05	0.0278261	1725	0.000420444
KEGG_HEMATOPOIETIC_CELL_LINEAGE	6.38077e-05	0.0909091	88	0.000423283
TIEN_INTESTINE_PROBIOTICS_2HR_DN	6.38077e-05	0.0909091	88	0.000423283
SASSON_RESPONSE_TO_FORSKOLIN_DN	6.38077e-05	0.0909091	88	0.000423283
MONOCARBOXYLIC_ACID_METABOLIC_PROCESS	6.38077e-05	0.0909091	88	0.000423283
REACTOME_SHC1_EVENTS_IN_EGFR_SIGNALING	6.51591e-05	0.266667	15	0.000429938
REACTOME_HDL_MEDIATED_LIPID_TRANSPORT	6.51591e-05	0.266667	15	0.000429938
KYNG_DNA_DAMAGE_BY_4NQO_OR_GAMMA_RADIATION	6.51591e-05	0.266667	15	0.000429938
ZHAN_V1_LATE_DIFFERENTIATION_GENES_DN	6.51591e-05	0.266667	15	0.000429938
VANDESLUIS_COMMD1_TARGETS_GROUP_2_UP	6.51591e-05	0.266667	15	0.000429938
PID_LYSOPHOSPHOLIPID_PATHWAY	6.83763e-05	0.106061	66	0.000448979
PID_INTEGRIN1_PATHWAY	6.83763e-05	0.106061	66	0.000448979
SABATES_COLORECTAL_ADENOMA_UP	6.82843e-05	0.070922	141	0.000448979
LIEN_BREAST_CARCINOMA_METAPLASTIC_VS_DUCTAL_DN	6.85536e-05	0.0789474	114	0.000448979
KIM_GERMINAL_CENTER_T_HELPER_UP	6.83763e-05	0.106061	66	0.000448979
LENAOUR_DENDRITIC_CELL_MATURATION_UP	6.85536e-05	0.0789474	114	0.000448979
SMIRNOV_RESPONSE_TO_IR_6HR_DN	6.85536e-05	0.0789474	114	0.000448979
KEGG_PROSTATE_CANCER	6.91783e-05	0.0898876	89	0.000450681
GAUSSMANN_MLL_AF4_FUSION_TARGETS_C_UP	6.9124e-05	0.0647059	170	0.000450681
IWANAGA_CARCINOGENESIS_BY_KRAS_UP	6.9124e-05	0.0647059	170	0.000450681
LIU_VAV3_PROSTATE_CARCINOGENESIS_UP	6.91783e-05	0.0898876	89	0.000450681
FIGUEROA_AML_METHYLATION_CLUSTER_3_UP	6.9124e-05	0.0647059	170	0.000450681
ORGANELLE_MEMBRANE	6.95822e-05	0.0501672	299	0.000452834
HOLLMANN_APOPTOSIS_VIA_CD40_UP	7.14407e-05	0.0597015	201	0.00046444
ST_TUMOR_NECROSIS_FACTOR_PATHWAY	7.28267e-05	0.172414	29	0.000469496
PID_INTEGRIN2_PATHWAY	7.28267e-05	0.172414	29	0.000469496
REACTOME_ANTIGEN_ACTIVATES_B_CELL_RECEPTOR_LEADING_TO_GENERATION_OF_SECOND_MESSENGERS	7.28267e-05	0.172414	29	0.000469496
REACTOME_GLYCOLYSIS	7.28267e-05	0.172414	29	0.000469496
NUNODA_RESPONSE_TO_DASATINIB_IMATINIB_UP	7.28267e-05	0.172414	29	0.000469496
ROZANOV_MMP14_TARGETS_UP	7.24033e-05	0.0526316	266	0.000469496
RUIZ_TNC_TARGETS_DN	7.24636e-05	0.0704225	142	0.000469496
DALESSIO_TSA_RESPONSE	7.28267e-05	0.172414	29	0.000469496
GAJATE_RESPONSE_TO_TRABECTEDIN_UP	7.53527e-05	0.104478	67	0.000484265
SHAFFER_IRF4_TARGETS_IN_PLASMA_CELL_VS_MATURE_B_LYMPHOCYTE	7.53527e-05	0.104478	67	0.000484265
ENDOSOME	7.53527e-05	0.104478	67	0.000484265
EXTRACELLULAR_REGION	7.55648e-05	0.0425056	447	0.000485123
LIM_MAMMARY_LUMINAL_MATURE_UP	7.84809e-05	0.0775862	116	0.000503321
IMMUNE_RESPONSE	7.88179e-05	0.0553191	235	0.000504434
MACROMOLECULE_LOCALIZATION	7.88179e-05	0.0553191	235	0.000504434
PID_IL6_7PATHWAY	7.96222e-05	0.12766	47	0.000508003
KOYAMA_SEMA3B_TARGETS_DN	7.95723e-05	0.0437956	411	0.000508003
LEONARD_HYPOXIA	7.96222e-05	0.12766	47	0.000508003
ZHU_CMV_24_HR_DN	8.10493e-05	0.0879121	91	0.000516575
PID_TELOMERASEPATHWAY	8.28989e-05	0.102941	68	0.00052619
REACTOME_SEMAPHORIN_INTERACTIONS	8.28989e-05	0.102941	68	0.00052619
SESTO_RESPONSE_TO_UV_C7	8.28989e-05	0.102941	68	0.00052619
YAO_TEMPORAL_RESPONSE_TO_PROGESTERONE_CLUSTER_1	8.28989e-05	0.102941	68	0.00052619
ACEVEDO_NORMAL_TISSUE_ADJACENT_TO_LIVER_TUMOR_UP	8.51698e-05	0.0632184	174	0.00054005
REACTOME_TGF_BETA_RECEPTOR_SIGNALING_IN_EMT_EPITHELIAL_TO_MESENCHYMAL_TRANSITION	8.58259e-05	0.25	16	0.000540878
REACTOME_CHYLOMICRON_MEDIATED_LIPID_TRANSPORT	8.58259e-05	0.25	16	0.000540878
KANG_FLUOROURACIL_RESISTANCE_DN	8.58259e-05	0.25	16	0.000540878
GHO_ATF5_TARGETS_DN	8.58259e-05	0.25	16	0.000540878
LEE_LIVER_CANCER_HEPATOBLAST	8.58259e-05	0.25	16	0.000540878
TIAN_BHLHA15_TARGETS	8.58259e-05	0.25	16	0.000540878
CYTOSOL	8.62155e-05	0.0585366	205	0.00054278
MARTINEZ_RESPONSE_TO_TRABECTEDIN_DN	8.8233e-05	0.0516605	271	0.000554916
LEE_NEURAL_CREST_STEM_CELL_DN	8.95885e-05	0.0762712	118	0.000562867
PID_CERAMIDE_PATHWAY	8.98251e-05	0.125	48	0.00056378
KEGG_PPAR_SIGNALING_PATHWAY	9.10496e-05	0.101449	69	0.000569729
PID_VEGFR1_2_PATHWAY	9.10496e-05	0.101449	69	0.000569729
GOTZMANN_EPITHELIAL_TO_MESENCHYMAL_TRANSITION_UP	9.10496e-05	0.101449	69	0.000569729
GAZDA_DIAMOND_BLACKFAN_ANEMIA_ERYTHROID_DN	9.31835e-05	0.040568	493	0.000582491
EBAUER_TARGETS_OF_PAX3_FOXO1_FUSION_UP	9.45404e-05	0.057971	207	0.000589315
VERHAAK_GLIOBLASTOMA_CLASSICAL	9.45404e-05	0.057971	207	0.000589315
MUSCLE_DEVELOPMENT	9.45614e-05	0.0860215	93	0.000589315
KEGG_RENAL_CELL_CARCINOMA	9.9841e-05	0.1	70	0.000619716
LANDIS_BREAST_CANCER_PROGRESSION_DN	9.9841e-05	0.1	70	0.000619716
LIU_NASOPHARYNGEAL_CARCINOMA	9.9841e-05	0.1	70	0.000619716
ENGELMANN_CANCER_PROGENITORS_DN	9.9841e-05	0.1	70	0.000619716
TARTE_PLASMA_CELL_VS_PLASMABLAST_DN	0.000100305	0.0485437	309	0.000621971
TRANSCRIPTION_FROM_RNA_POLYMERASE_II_PROMOTER	0.000100796	0.0415755	457	0.000624387
KEGG_GLYCEROLIPID_METABOLISM	0.000101041	0.122449	49	0.000624655
REACTOME_AMINO_ACID_AND_OLIGOPEPTIDE_SLC_TRANSPORTERS	0.000101041	0.122449	49	0.000624655
REACTOME_AMINO_ACID_TRANSPORT_ACROSS_THE_PLASMA_MEMBRANE	0.000101596	0.16129	31	0.000624958
JOSEPH_RESPONSE_TO_SODIUM_BUTYRATE_UP	0.000101596	0.16129	31	0.000624958
DANG_MYC_TARGETS_DN	0.000101596	0.16129	31	0.000624958
RUFFLE	0.000101596	0.16129	31	0.000624958
SKELETAL_MUSCLE_DEVELOPMENT	0.000101596	0.16129	31	0.000624958
GAVIN_FOXP3_TARGETS_CLUSTER_T4	0.000101986	0.0851064	94	0.000626732
GROSS_HYPOXIA_VIA_ELK3_UP	0.000103547	0.0574163	209	0.000635693
GOZGIT_ESR1_TARGETS_UP	0.000108262	0.0671141	149	0.000663979
CHARAFE_BREAST_CANCER_BASAL_VS_MESENCHYMAL_UP	0.000108704	0.0743802	121	0.000665367
RODRIGUES_DCC_TARGETS_DN	0.000108704	0.0743802	121	0.000665367
STEROID_METABOLIC_PROCESS	0.000109311	0.0985915	71	0.000668418
REACTOME_DOWNSTREAM_SIGNAL_TRANSDUCTION	0.000109886	0.0842105	95	0.000671274
REACTOME_ARMS_MEDIATED_ACTIVATION	0.000110874	0.235294	17	0.000673314
REACTOME_DESTABILIZATION_OF_MRNA_BY_TRISTETRAPROLIN_TTP	0.000110874	0.235294	17	0.000673314
INGA_TP53_TARGETS	0.000110874	0.235294	17	0.000673314
LE_SKI_TARGETS_UP	0.000110874	0.235294	17	0.000673314
KASLER_HDAC7_TARGETS_1_DN	0.000110874	0.235294	17	0.000673314
INTERACTION_WITH_HOST	0.000110874	0.235294	17	0.000673314
PID_ANGIOPOIETINRECEPTOR_PATHWAY	0.000113342	0.12	50	0.000687623
BROWNE_HCMV_INFECTION_30MIN_DN	0.000114428	0.0666667	150	0.000693528
ION_TRANSMEMBRANE_TRANSPORTER_ACTIVITY	0.000115409	0.0503597	278	0.000698788
REACTOME_SIGNALING_BY_PDGF	0.000115789	0.0737705	122	0.000700403
GARGALOVIC_RESPONSE_TO_OXIDIZED_PHOSPHOLIPIDS_YELLOW_UP	0.000118898	0.15625	32	0.000716405
TSAI_RESPONSE_TO_RADIATION_THERAPY	0.000118898	0.15625	32	0.000716405
KASLER_HDAC7_TARGETS_2_DN	0.000118898	0.15625	32	0.000716405
GROWTH_FACTOR_BINDING	0.000118898	0.15625	32	0.000716405
LIU_CMYB_TARGETS_DN	0.000119665	0.428571	7	0.000718224
BURTON_ADIPOGENESIS_2	0.000119497	0.0972222	72	0.000718224
MIKKELSEN_DEDIFFERENTIATED_STATE_DN	0.000119665	0.428571	7	0.000718224
HUANG_GATA2_TARGETS_DN	0.000119497	0.0972222	72	0.000718224
FLECHNER_PBL_KIDNEY_TRANSPLANT_OK_VS_DONOR_UP	0.000120887	0.0662252	151	0.000724854
HOOI_ST7_TARGETS_DN	0.000123256	0.0731707	123	0.000738339
WIERENGA_STAT5A_TARGETS_DN	0.00012379	0.056338	213	0.000740819
BRUINS_UVC_RESPONSE_VIA_TP53_GROUP_D	0.000124396	0.05	280	0.000743727
BENPORATH_EED_TARGETS	0.000125113	0.0310734	1062	0.000747288
SIG_INSULIN_RECEPTOR_PATHWAY_IN_CARDIAC_MYOCYTES	0.000126802	0.117647	51	0.000755915
GUILLAUMOND_KLF10_TARGETS_UP	0.000126802	0.117647	51	0.000755915
REACTOME_DOWNSTREAM_SIGNALING_EVENTS_OF_B_CELL_RECEPTOR_BCR	0.000127208	0.0824742	97	0.000756876
GAUSSMANN_MLL_AF4_FUSION_TARGETS_E_UP	0.000127208	0.0824742	97	0.000756876
WANG_LMO4_TARGETS_DN	0.000127712	0.0454545	352	0.000759145
MULLIGHAN_MLL_SIGNATURE_2_DN	0.000129113	0.0498221	281	0.000766732
ADDYA_ERYTHROID_DIFFERENTIATION_BY_HEMIN	0.000130441	0.0958904	73	0.000773873
RNA_METABOLIC_PROCESS	0.000131111	0.0332937	841	0.000777102
BRUINS_UVC_RESPONSE_EARLY_LATE	0.000132813	0.0473186	317	0.000786439
VERHAAK_AML_WITH_NPM1_MUTATED_UP	0.000133258	0.0601093	183	0.000788313
LU_AGING_BRAIN_DN	0.000134734	0.0653595	153	0.000796285
MENSE_HYPOXIA_UP	0.000136679	0.0816327	98	0.000807005
DUTTA_APOPTOSIS_VIA_NFKB	0.000138371	0.151515	33	0.000815438
GROSS_HYPOXIA_VIA_ELK3_ONLY_UP	0.000138371	0.151515	33	0.000815438
BIOCARTA_SPRY_PATHWAY	0.000140827	0.222222	18	0.000826755
REACTOME_SIGNALING_BY_CONSTITUTIVELY_ACTIVE_EGFR	0.000140827	0.222222	18	0.000826755
KIM_PTEN_TARGETS_UP	0.000140827	0.222222	18	0.000826755
ACTIN_FILAMENT	0.000140827	0.222222	18	0.000826755
PID_CASPASE_PATHWAY	0.000141498	0.115385	52	0.000829904
CELLULAR_CARBOHYDRATE_METABOLIC_PROCESS	0.000148114	0.0714286	126	0.000867884
BENPORATH_ES_WITH_H3K27ME3	0.000148603	0.0304114	1118	0.000869927
KEGG_JAK_STAT_SIGNALING_PATHWAY	0.000149896	0.0645161	155	0.000876663
KEGG_B_CELL_RECEPTOR_SIGNALING_PATHWAY	0.000154768	0.0933333	75	0.000904303
RASHI_RESPONSE_TO_IONIZING_RADIATION_2	0.000157276	0.0708661	127	0.000918085
REACTOME_ABC_FAMILY_PROTEINS_MEDIATED_TRANSPORT	0.000160192	0.147059	34	0.000932467
ABE_VEGFA_TARGETS_2HR	0.000160192	0.147059	34	0.000932467
SCHOEN_NFKB_SIGNALING	0.000160192	0.147059	34	0.000932467
DEBIASI_APOPTOSIS_BY_REOVIRUS_INFECTION_DN	0.000160798	0.0487805	287	0.000935112
TARTE_PLASMA_CELL_VS_PLASMABLAST_UP	0.000167314	0.0427136	398	0.000972091
SHAFFER_IRF4_TARGETS_IN_MYELOMA_VS_MATURE_B_LYMPHOCYTE	0.000168639	0.0792079	101	0.000977921
BOYAULT_LIVER_CANCER_SUBCLASS_G3_UP	0.000168793	0.0585106	188	0.000977921
NEGATIVE_REGULATION_OF_TRANSCRIPTION	0.000168793	0.0585106	188	0.000977921
REGULATION_OF_TRANSCRIPTION_FROM_RNA_POLYMERASE_II_PROMOTER	0.000172755	0.0484429	289	0.000999939

## Sheet: Alone
.id	pval	Fraction_Overlap	numSet	qval
PILON_KLF1_TARGETS_DN	2.96557e-22	0.0425963	1972	1.83153e-18
GRAESSMANN_APOPTOSIS_BY_DOXORUBICIN_DN	8.31082e-17	0.0393038	1781	1.71092e-13
DACOSTA_UV_RESPONSE_VIA_ERCC3_DN	6.88491e-17	0.0549708	855	1.71092e-13
PUJANA_BRCA1_PCC_NETWORK	3.12771e-16	0.0399516	1652	4.82918e-13
NUCLEOBASENUCLEOSIDENUCLEOTIDE_AND_NUCLEIC_ACID_METABOLIC_PROCESS	6.80866e-15	0.0434084	1244	8.41006e-12
DIAZ_CHRONIC_MEYLOGENOUS_LEUKEMIA_UP	1.01533e-14	0.0412446	1382	1.04511e-11
DEBIASI_APOPTOSIS_BY_REOVIRUS_INFECTION_DN	6.72213e-14	0.087108	287	5.93084e-11
KOINUMA_TARGETS_OF_SMAD2_OR_SMAD3	1.86084e-13	0.0497573	824	1.43657e-10
TRANSCRIPTION	2.12241e-13	0.0517928	753	1.45644e-10
BUYTAERT_PHOTODYNAMIC_THERAPY_STRESS_UP	4.88048e-13	0.0493218	811	3.01419e-10
RNA_METABOLIC_PROCESS	6.25448e-12	0.0463734	841	3.51161e-09
DACOSTA_UV_RESPONSE_VIA_ERCC3_COMMON_DN	8.13446e-12	0.0600414	483	3.86449e-09
PUJANA_ATM_PCC_NETWORK	7.54908e-12	0.0367545	1442	3.86449e-09
BIOPOLYMER_METABOLIC_PROCESS	9.78013e-12	0.0344418	1684	4.31444e-09
TRANSCRIPTION_DNA_DEPENDENT	1.48415e-11	0.0518868	636	6.11073e-09
RNA_BIOSYNTHETIC_PROCESS	1.6122e-11	0.0517241	638	6.22309e-09
LEE_BMP2_TARGETS_DN	2.57924e-11	0.0442177	882	9.37024e-09
CYTOPLASM	8.88769e-11	0.0305021	2131	3.04947e-08
WAKABAYASHI_ADIPOGENESIS_PPARG_RXRA_BOUND_8D	3.63035e-10	0.0419501	882	1.18005e-07
DODD_NASOPHARYNGEAL_CARCINOMA_DN	4.27053e-10	0.0349091	1375	1.31874e-07
CUI_TCF21_TARGETS_2_DN	9.57998e-10	0.0421687	830	2.81743e-07
INTRACELLULAR_ORGANELLE_PART	1.36571e-09	0.0360738	1192	3.83391e-07
ORGANELLE_PART	1.54672e-09	0.0359231	1197	4.15329e-07
GRUETZMANN_PANCREATIC_CANCER_UP	1.77788e-09	0.0614525	358	4.57509e-07
NUYTTEN_EZH2_TARGETS_UP	2.61749e-09	0.0376085	1037	6.46624e-07
KRIGE_RESPONSE_TO_TOSEDOSTAT_6HR_UP	2.92536e-09	0.0388248	953	6.94886e-07
SIGNAL_TRANSDUCTION	5.15418e-09	0.0312118	1634	1.17897e-06
STEIN_ESRRA_TARGETS	8.40261e-09	0.0485981	535	1.85338e-06
ONKEN_UVEAL_MELANOMA_UP	1.05998e-08	0.0408685	783	2.25739e-06
ENK_UV_RESPONSE_EPIDERMIS_DN	1.27076e-08	0.0492126	508	2.38034e-06
PATIL_LIVER_CANCER	1.27188e-08	0.0414993	747	2.38034e-06
JOHNSTONE_PARVB_TARGETS_3_DN	1.24066e-08	0.0381264	918	2.38034e-06
NUCLEUS	1.22979e-08	0.0321678	1430	2.38034e-06
BLALOCK_ALZHEIMERS_DISEASE_UP	1.55919e-08	0.0301597	1691	2.83222e-06
LASTOWSKA_NEUROBLASTOMA_COPY_NUMBER_DN	1.74914e-08	0.04	800	3.08648e-06
KIM_WT1_TARGETS_UP	1.94303e-08	0.0747664	214	3.33337e-06
PUJANA_CHEK2_PCC_NETWORK	3.28741e-08	0.0397946	779	5.34291e-06
TRANSCRIPTION_FROM_RNA_POLYMERASE_II_PROMOTER	3.22718e-08	0.0503282	457	5.34291e-06
MONNIER_POSTRADIATION_TUMOR_ESCAPE_UP	4.66059e-08	0.0534351	393	7.38046e-06
APOPTOSIS_GO	5.01128e-08	0.0510441	431	7.73741e-06
PROGRAMMED_CELL_DEATH	5.21856e-08	0.0509259	432	7.86093e-06
FOSTER_TOLERANT_MACROPHAGE_DN	9.12655e-08	0.0513447	409	1.34204e-05
ONKEN_UVEAL_MELANOMA_DN	1.01403e-07	0.0456274	526	1.4003e-05
ACEVEDO_LIVER_TUMOR_VS_NORMAL_ADJACENT_TISSUE_UP	9.86514e-08	0.03708	863	1.4003e-05
REGULATION_OF_TRANSCRIPTION	1.0203e-07	0.0441696	566	1.4003e-05
MILI_PSEUDOPODIA_CHEMOTAXIS_DN	1.38285e-07	0.04814	457	1.85663e-05
CELL_DEVELOPMENT	1.46574e-07	0.0433276	577	1.92604e-05
PASINI_SUZ12_TARGETS_DN	1.57513e-07	0.0571429	315	2.02667e-05
PID_P53DOWNSTREAMPATHWAY	2.0876e-07	0.0875912	137	2.63122e-05
KEGG_GLUTATHIONE_METABOLISM	2.17734e-07	0.16	50	2.68945e-05
RODRIGUES_THYROID_CARCINOMA_POORLY_DIFFERENTIATED_DN	2.23166e-07	0.0372671	805	2.70249e-05
GRAESSMANN_APOPTOSIS_BY_SERUM_DEPRIVATION_UP	2.43951e-07	0.0434783	552	2.89739e-05
WONG_ADULT_TISSUE_STEM_MODULE	2.48993e-07	0.038835	721	2.90148e-05
PHONG_TNF_RESPONSE_VIA_P38_COMPLETE	2.69173e-07	0.0660793	227	3.07854e-05
SPIELMAN_LYMPHOBLAST_EUROPEAN_VS_ASIAN_UP	3.07833e-07	0.045929	479	3.45669e-05
KRIGE_RESPONSE_TO_TOSEDOSTAT_24HR_DN	3.79202e-07	0.0336301	1011	4.18205e-05
PUIFFE_INVASION_INHIBITED_BY_ASCITES_DN	3.87044e-07	0.0827586	145	4.19366e-05
SWEET_LUNG_CANCER_KRAS_UP	4.6653e-07	0.0448065	491	4.96774e-05
IVANOVA_HEMATOPOIESIS_INTERMEDIATE_PROGENITOR	5.19105e-07	0.0805369	149	5.37049e-05
REGULATION_OF_NUCLEOBASENUCLEOSIDENUCLEOTIDE_AND_NUCLEIC_ACID_METABOLIC_PROCESS	5.21744e-07	0.0404531	618	5.37049e-05
WEI_MYCN_TARGETS_WITH_E_BOX	5.47772e-07	0.036478	795	5.54597e-05
SENESE_HDAC1_TARGETS_UP	5.65252e-07	0.0459519	457	5.63063e-05
SATO_SILENCED_BY_METHYLATION_IN_PANCREATIC_CANCER_1	5.81445e-07	0.0477327	419	5.70001e-05
CHARAFE_BREAST_CANCER_LUMINAL_VS_MESENCHYMAL_DN	6.28052e-07	0.0456522	460	6.0607e-05
WAKABAYASHI_ADIPOGENESIS_PPARG_RXRA_BOUND_36HR	6.4299e-07	0.0789474	152	6.10939e-05
TRANSCRIPTION_FACTOR_ACTIVITY	8.63417e-07	0.0508475	354	8.07949e-05
SCHAEFFER_PROSTATE_DEVELOPMENT_6HR_DN	9.96711e-07	0.0428016	514	9.18759e-05
BROWNE_HCMV_INFECTION_4HR_DN	1.11812e-06	0.0590551	254	0.000101551
CAIRO_HEPATOBLASTOMA_CLASSES_UP	1.23625e-06	0.0396694	605	0.000109119
REGULATION_OF_DEVELOPMENTAL_PROCESS	1.23677e-06	0.0454545	440	0.000109119
CREIGHTON_ENDOCRINE_THERAPY_RESISTANCE_5	1.32281e-06	0.0435685	482	0.000115066
HEDENFALK_BREAST_CANCER_BRCA1_VS_BRCA2	1.35194e-06	0.0736196	163	0.000115966
DOUGLAS_BMI1_TARGETS_UP	1.37242e-06	0.040636	566	0.00011611
REGULATION_OF_CELLULAR_METABOLIC_PROCESS	1.39163e-06	0.0355781	787	0.000116145
SCHAEFFER_PROSTATE_DEVELOPMENT_48HR_UP	1.55666e-06	0.0431211	487	0.000128185
WAKABAYASHI_ADIPOGENESIS_PPARG_BOUND_8D	1.61221e-06	0.0379939	658	0.000131013
WANG_SMARCE1_TARGETS_DN	1.68149e-06	0.0485175	371	0.000134869
BENPORATH_NANOG_TARGETS	1.84817e-06	0.0323887	988	0.000145381
REGULATION_OF_METABOLIC_PROCESS	1.85964e-06	0.0350438	799	0.000145381
KIM_ALL_DISORDERS_OLIGODENDROCYTE_NUMBER_CORR_UP	1.9961e-06	0.0357143	756	0.000154099
GRAESSMANN_APOPTOSIS_BY_DOXORUBICIN_UP	2.10224e-06	0.030648	1142	0.000157003
SCHLOSSER_MYC_TARGETS_AND_SERUM_RESPONSE_UP	2.09067e-06	0.148936	47	0.000157003
WELCSH_BRCA1_TARGETS_DN	2.10999e-06	0.0780142	141	0.000157003
REGULATION_OF_APOPTOSIS	2.25892e-06	0.0498534	341	0.000166084
BORCZUK_MALIGNANT_MESOTHELIOMA_UP	2.32798e-06	0.052459	305	0.000168733
REGULATION_OF_PROGRAMMED_CELL_DEATH	2.34959e-06	0.0497076	342	0.000168733
REGULATION_OF_GENE_EXPRESSION	2.39967e-06	0.0371471	673	0.000170349
CREIGHTON_ENDOCRINE_THERAPY_RESISTANCE_3	2.52671e-06	0.0361111	720	0.000175337
REGULATION_OF_TRANSCRIPTIONDNA_DEPENDENT	2.50853e-06	0.0433839	461	0.000175337
YAGI_AML_WITH_INV_16_TRANSLOCATION	2.60876e-06	0.0450237	422	0.000179019
RODRIGUES_THYROID_CARCINOMA_ANAPLASTIC_UP	2.65599e-06	0.0360111	722	0.000179137
LOPEZ_MBD_TARGETS	2.6685e-06	0.0323929	957	0.000179137
GRAESSMANN_RESPONSE_TO_MC_AND_DOXORUBICIN_DN	2.80285e-06	0.0350649	770	0.000182215
SHEN_SMARCA2_TARGETS_UP	2.79361e-06	0.0448113	424	0.000182215
KRIGE_RESPONSE_TO_TOSEDOSTAT_6HR_DN	2.7936e-06	0.0329308	911	0.000182215
REGULATION_OF_RNA_METABOLIC_PROCESS	3.45915e-06	0.0424628	471	0.000222539
ACEVEDO_LIVER_CANCER_UP	3.72575e-06	0.0318602	973	0.000237219
KRIGE_RESPONSE_TO_TOSEDOSTAT_24HR_UP	3.80978e-06	0.0344828	783	0.000238263
DNA_BINDING	3.8193e-06	0.038206	602	0.000238263
BYSTRYKH_HEMATOPOIESIS_STEM_CELL_QTL_TRANS	4.20921e-06	0.0328798	882	0.000258607
ZWANG_EGF_INTERVAL_DN	4.22916e-06	0.0607477	214	0.000258607
GOBERT_OLIGODENDROCYTE_DIFFERENTIATION_DN	4.37729e-06	0.0305556	1080	0.000265041
BLALOCK_ALZHEIMERS_DISEASE_DN	4.76982e-06	0.0291027	1237	0.000286004
MISSIAGLIA_REGULATED_BY_METHYLATION_UP	5.243e-06	0.0793651	126	0.000308388
LIPID_METABOLIC_PROCESS	5.229e-06	0.0492308	325	0.000308388
DANG_REGULATED_BY_MYC_DN	5.37579e-06	0.055336	253	0.000313216
OSMAN_BLADDER_CANCER_UP	5.49458e-06	0.0445545	404	0.000314208
CREIGHTON_ENDOCRINE_THERAPY_RESISTANCE_1	5.44467e-06	0.0397727	528	0.000314208
REACTOME_BMAL1_CLOCK_NPAS2_ACTIVATES_CIRCADIAN_EXPRESSION	5.78252e-06	0.166667	36	0.000324662
ENK_UV_RESPONSE_KERATINOCYTE_UP	5.76716e-06	0.0396226	530	0.000324662
MILI_PSEUDOPODIA_HAPTOTAXIS_DN	6.64771e-06	0.0359281	668	0.000369876
NUCLEAR_PART	6.73118e-06	0.0379965	579	0.000371176
WANG_LMO4_TARGETS_UP	7.15622e-06	0.0456989	372	0.000391122
PID_P73PATHWAY	7.66303e-06	0.101266	79	0.000411538
ACEVEDO_LIVER_CANCER_DN	7.65451e-06	0.0388889	540	0.000411538
NUYTTEN_NIPP1_TARGETS_UP	8.10494e-06	0.0338101	769	0.000431518
ORGANELLE_LUMEN	8.39035e-06	0.0414847	458	0.000435452
MEMBRANE_ENCLOSED_LUMEN	8.39035e-06	0.0414847	458	0.000435452
NEGATIVE_REGULATION_OF_BIOLOGICAL_PROCESS	8.29394e-06	0.0354505	677	0.000435452
KIM_WT1_TARGETS_8HR_UP	9.06502e-06	0.0670732	164	0.000466546
CYTOPLASMIC_PART	9.57146e-06	0.0274765	1383	0.00048854
KINSEY_TARGETS_OF_EWSR1_FLII_FUSION_UP	9.67581e-06	0.028169	1278	0.000489818
MARSON_BOUND_BY_FOXP3_STIMULATED	9.82426e-06	0.0303327	1022	0.00049329
PID_REG_GR_PATHWAY	1.01261e-05	0.097561	82	0.000504344
PUJANA_BRCA2_PCC_NETWORK	1.02504e-05	0.0425532	423	0.00050645
BENPORATH_SOX2_TARGETS	1.06564e-05	0.0340599	734	0.000522334
BOQUEST_STEM_CELL_CULTURED_VS_FRESH_UP	1.09211e-05	0.0423529	425	0.000531092
FORTSCHEGGER_PHF8_TARGETS_DN	1.1323e-05	0.0331633	784	0.000546337
NUCLEAR_LUMEN	1.19456e-05	0.0439276	387	0.000567508
NEGATIVE_REGULATION_OF_CELLULAR_PROCESS	1.1896e-05	0.0356037	646	0.000567508
WOOD_EBV_EBNA1_TARGETS_UP	1.20955e-05	0.0818182	110	0.000570241
STEIN_ESRRA_TARGETS_UP	1.23487e-05	0.0438144	388	0.000577772
ONDER_CDH1_TARGETS_1_UP	1.33272e-05	0.0714286	140	0.000605213
JIANG_HYPOXIA_NORMAL	1.30341e-05	0.0482315	311	0.000605213
ACEVEDO_LIVER_TUMOR_VS_NORMAL_ADJACENT_TISSUE_DN	1.32605e-05	0.0510949	274	0.000605213
ZWANG_CLASS_1_TRANSIENTLY_INDUCED_BY_EGF	1.31517e-05	0.0387597	516	0.000605213
BAELDE_DIABETIC_NEPHROPATHY_DN	1.44523e-05	0.0414747	434	0.000651512
DEBIASI_APOPTOSIS_BY_REOVIRUS_INFECTION_UP	1.45886e-05	0.0477707	314	0.000652892
DANG_BOUND_BY_MYC	1.70588e-05	0.0290118	1103	0.000757949
MARZEC_IL2_SIGNALING_UP	1.73203e-05	0.0782609	115	0.000764071
SCHLOSSER_SERUM_RESPONSE_DN	1.88292e-05	0.0337079	712	0.000820762
TORCHIA_TARGETS_OF_EWSR1_FLI1_FUSION_DN	1.88712e-05	0.046729	321	0.000820762
INTRACELLULAR_SIGNALING_CASCADE	1.9661e-05	0.0344828	667	0.000849134
GRESHOCK_CANCER_COPY_NUMBER_UP	2.02833e-05	0.0464396	323	0.000869927
BENPORATH_NOS_TARGETS	2.06142e-05	0.0614525	179	0.000878022
MEMBRANE	2.1386e-05	0.0240722	1994	0.000904656
CELL_FRACTION	2.3233e-05	0.0385396	493	0.0009761
ACEVEDO_FGFR1_TARGETS_IN_PROSTATE_CANCER_MODEL_UP	2.39531e-05	0.0484429	289	0.000999555
