# Supplementary material for: Genome-Wide Transcriptional Regulation Mediated by Biochemically Distinct SWI/SNF Complexes
Source: PLoS Genet. 2015 Dec 30;11(12):e1005748. doi: 10.1371/journal.pgen.1005748 (PMC4699898; doi:10.1371/journal.pgen.1005748)
Supplement: S9 Table — Excel file with pathway analysis of alone and jointly regulated ARID2 genes. (XLSX) [file pgen.1005748.s022.xlsx]

## Sheet: Joint
.id	pval	Fraction_Overlap	numSet	qval
KOINUMA_TARGETS_OF_SMAD2_OR_SMAD3	3.76347e-56	0.121359	824	2.32432e-52
BLALOCK_ALZHEIMERS_DISEASE_UP	3.59507e-36	0.0656416	1691	1.11016e-32
PASINI_SUZ12_TARGETS_DN	4.52056e-35	0.161905	315	9.30633e-32
CHARAFE_BREAST_CANCER_LUMINAL_VS_BASAL_DN	6.89388e-34	0.127473	455	1.06441e-30
SENESE_HDAC1_TARGETS_UP	8.77988e-34	0.126915	457	1.08449e-30
SENESE_HDAC3_TARGETS_UP	1.72752e-33	0.11976	501	1.62623e-30
REN_ALVEOLAR_RHABDOMYOSARCOMA_DN	1.8432e-33	0.134804	408	1.62623e-30
CHEN_METABOLIC_SYNDROM_NETWORK	2.42712e-33	0.0743802	1210	1.87373e-30
NUYTTEN_EZH2_TARGETS_UP	5.15917e-33	0.0800386	1037	3.54034e-30
NAGASHIMA_NRG1_SIGNALING_UP	1.51903e-32	0.221591	176	9.38152e-30
KRIGE_RESPONSE_TO_TOSEDOSTAT_24HR_UP	1.72425e-32	0.091954	783	9.68087e-30
FORTSCHEGGER_PHF8_TARGETS_DN	1.24707e-31	0.0905612	784	6.41827e-29
GRAESSMANN_APOPTOSIS_BY_DOXORUBICIN_UP	1.60011e-31	0.0744308	1142	7.60173e-29
ZWANG_CLASS_1_TRANSIENTLY_INDUCED_BY_EGF	6.50977e-31	0.112403	516	2.87174e-28
LI_INDUCED_T_TO_NATURAL_KILLER_UP	3.28106e-30	0.149837	307	1.35092e-27
KRIGE_RESPONSE_TO_TOSEDOSTAT_6HR_UP	3.65075e-30	0.0797482	953	1.40919e-27
BILD_HRAS_ONCOGENIC_SIGNATURE	4.53728e-30	0.164751	261	1.64837e-27
BUYTAERT_PHOTODYNAMIC_THERAPY_STRESS_UP	6.53151e-30	0.0863132	811	2.24103e-27
MEMBRANE	7.26921e-30	0.055667	1994	2.36288e-27
KIM_WT1_TARGETS_UP	4.14795e-29	0.182243	214	1.28089e-26
CYTOPLASM	1.36833e-28	0.0530267	2131	4.02419e-26
JOHNSTONE_PARVB_TARGETS_3_UP	2.0659e-28	0.118605	430	5.79953e-26
NUYTTEN_NIPP1_TARGETS_DN	5.80516e-28	0.0813679	848	1.55881e-25
SIGNAL_TRANSDUCTION	1.46781e-27	0.0587515	1634	3.77717e-25
ZWANG_CLASS_3_TRANSIENTLY_INDUCED_BY_EGF	2.39028e-27	0.171171	222	5.90494e-25
CHICAS_RB1_TARGETS_CONFLUENT	5.2351e-27	0.0987654	567	1.24354e-24
DELYS_THYROID_CANCER_UP	7.13593e-27	0.112867	443	1.63228e-24
FEVR_CTNNB1_TARGETS_UP	3.42965e-26	0.0879765	682	7.56483e-24
GOZGIT_ESR1_TARGETS_DN	3.65112e-26	0.0819462	781	7.77563e-24
CHARAFE_BREAST_CANCER_LUMINAL_VS_MESENCHYMAL_DN	4.05216e-26	0.108696	460	8.34205e-24
FOSTER_TOLERANT_MACROPHAGE_DN	1.14172e-25	0.114914	409	2.27461e-23
CONCANNON_APOPTOSIS_BY_EPOXOMICIN_UP	4.69538e-25	0.154812	239	9.06209e-23
CUI_TCF21_TARGETS_2_DN	1.01255e-24	0.0771084	830	1.89501e-22
MEMBRANE_PART	1.95241e-24	0.0550898	1670	3.54649e-22
PLASMA_MEMBRANE	3.13499e-24	0.058906	1426	5.53191e-22
MEISSNER_BRAIN_HCP_WITH_H3K4ME3_AND_H3K27ME3	3.37768e-24	0.0673527	1069	5.7946e-22
DACOSTA_UV_RESPONSE_VIA_ERCC3_DN	5.01509e-24	0.0748538	855	8.37114e-22
PLASARI_TGFB1_TARGETS_10HR_UP	1.8266e-23	0.165829	199	2.9687e-21
CREIGHTON_ENDOCRINE_THERAPY_RESISTANCE_3	1.98173e-23	0.0805556	720	3.13824e-21
ENK_UV_RESPONSE_KERATINOCYTE_UP	2.44611e-23	0.0943396	530	3.7768e-21
LIM_MAMMARY_STEM_CELL_UP	3.44415e-23	0.0981595	489	5.18806e-21
ESTABLISHMENT_OF_LOCALIZATION	6.58067e-23	0.0724138	870	9.67673e-21
FULCHER_INFLAMMATORY_RESPONSE_LECTIN_VS_LPS_UP	1.19529e-21	0.0863558	579	1.71678e-19
PEDERSEN_METASTASIS_BY_ERBB2_ISOFORM_7	1.98774e-21	0.104218	403	2.79007e-19
TRANSPORT	2.52557e-21	0.072956	795	3.4662e-19
MILI_PSEUDOPODIA_HAPTOTAXIS_DN	3.34089e-21	0.0793413	668	4.48551e-19
WONG_ADULT_TISSUE_STEM_MODULE	3.62783e-21	0.0762829	721	4.76713e-19
DUTERTRE_ESTRADIOL_RESPONSE_24HR_DN	6.05646e-21	0.0910891	505	7.79265e-19
ONKEN_UVEAL_MELANOMA_UP	6.2659e-21	0.0727969	783	7.89759e-19
DIAZ_CHRONIC_MEYLOGENOUS_LEUKEMIA_UP	7.92084e-21	0.0557164	1382	9.78383e-19
PHONG_TNF_RESPONSE_NOT_VIA_P38	1.06274e-20	0.11276	337	1.28696e-18
MCBRYAN_PUBERTAL_TGFB1_TARGETS_UP	4.20291e-20	0.16568	169	4.99176e-18
SENESE_HDAC1_AND_HDAC2_TARGETS_UP	6.08207e-20	0.134454	238	7.08733e-18
KRIEG_HYPOXIA_NOT_VIA_KDM3A	7.39876e-20	0.0714286	770	8.46199e-18
SWEET_LUNG_CANCER_KRAS_UP	8.21148e-20	0.089613	491	9.22075e-18
DELACROIX_RARG_BOUND_MEF	2.06764e-19	0.103542	367	2.28031e-17
DACOSTA_UV_RESPONSE_VIA_ERCC3_COMMON_DN	2.77935e-19	0.0890269	483	3.01145e-17
MARTINEZ_TP53_TARGETS_DN	6.47654e-19	0.079258	593	6.8964e-17
GOBERT_OLIGODENDROCYTE_DIFFERENTIATION_DN	8.94892e-19	0.0592593	1080	9.36755e-17
NAGASHIMA_EGF_SIGNALING_UP	1.25763e-18	0.310345	58	1.29452e-16
MASSARWEH_TAMOXIFEN_RESISTANCE_UP	1.31271e-18	0.0795848	578	1.32906e-16
LIU_PROSTATE_CANCER_DN	1.48599e-18	0.0873181	481	1.48024e-16
DOUGLAS_BMI1_TARGETS_UP	3.25604e-18	0.0795053	566	3.19195e-16
MARTINEZ_RB1_TARGETS_UP	3.74946e-18	0.0728083	673	3.61823e-16
WU_CELL_MIGRATION	4.96979e-18	0.146739	184	4.72207e-16
RICKMAN_TUMOR_DIFFERENTIATED_WELL_VS_POORLY_DN	5.71841e-18	0.0968586	382	5.33489e-16
INTRINSIC_TO_MEMBRANE	5.78752e-18	0.0526706	1348	5.33489e-16
CYTOPLASMIC_PART	6.19e-18	0.0520607	1383	5.62198e-16
POSITIVE_REGULATION_OF_BIOLOGICAL_PROCESS	6.3036e-18	0.0705219	709	5.64218e-16
WAKABAYASHI_ADIPOGENESIS_PPARG_RXRA_BOUND_8D	7.07247e-18	0.0634921	882	6.17163e-16
PLASMA_MEMBRANE_PART	7.09498e-18	0.0561313	1158	6.17163e-16
MILI_PSEUDOPODIA_CHEMOTAXIS_DN	9.0924e-18	0.0875274	457	7.79926e-16
GROSS_HYPOXIA_VIA_ELK3_DN	9.75899e-18	0.160256	156	8.25637e-16
INTEGRAL_TO_MEMBRANE	1.04618e-17	0.0526316	1330	8.73138e-16
RODRIGUES_THYROID_CARCINOMA_POORLY_DIFFERENTIATED_DN	1.20044e-17	0.0658385	805	9.8852e-16
POSITIVE_REGULATION_OF_CELLULAR_PROCESS	1.40339e-17	0.0718563	668	1.14044e-15
PILON_KLF1_TARGETS_DN	1.53836e-17	0.0446247	1972	1.23388e-15
PODAR_RESPONSE_TO_ADAPHOSTIN_UP	2.82489e-17	0.163265	147	2.23673e-15
AMIT_EGF_RESPONSE_480_HELA	3.34923e-17	0.152439	164	2.61833e-15
ACEVEDO_LIVER_TUMOR_VS_NORMAL_ADJACENT_TISSUE_DN	3.57128e-17	0.113139	274	2.75703e-15
MARTINEZ_RB1_AND_TP53_TARGETS_DN	8.85631e-17	0.0744501	591	6.75266e-15
ONDER_CDH1_TARGETS_2_DN	9.23806e-17	0.0840517	464	6.95784e-15
ACEVEDO_LIVER_CANCER_DN	9.61672e-17	0.0777778	540	7.15576e-15
FLECHNER_BIOPSY_KIDNEY_TRANSPLANT_REJECTED_VS_OK_DN	1.42233e-16	0.0769231	546	1.04575e-14
VERHAAK_GLIOBLASTOMA_NEURAL	1.53837e-16	0.128571	210	1.11776e-14
PHONG_TNF_TARGETS_UP	1.62913e-16	0.269841	63	1.16995e-14
LEE_BMP2_TARGETS_UP	2.18777e-16	0.0657718	745	1.55307e-14
PETROVA_ENDOTHELIUM_LYMPHATIC_VS_BLOOD_DN	2.81063e-16	0.148148	162	1.97255e-14
DODD_NASOPHARYNGEAL_CARCINOMA_UP	4.01767e-16	0.0444811	1821	2.78799e-14
KEGG_PATHWAYS_IN_CANCER	8.22655e-16	0.097561	328	5.64524e-14
HUANG_DASATINIB_RESISTANCE_UP	9.01309e-16	0.222222	81	6.11701e-14
RODRIGUES_THYROID_CARCINOMA_ANAPLASTIC_UP	1.34273e-15	0.065097	722	9.01379e-14
GRAESSMANN_RESPONSE_TO_MC_AND_DOXORUBICIN_UP	1.56416e-15	0.0702614	612	1.03874e-13
SMIRNOV_CIRCULATING_ENDOTHELIOCYTES_IN_CANCER_UP	1.73773e-15	0.14557	158	1.14172e-13
ZHANG_TLX_TARGETS_60HR_UP	1.78765e-15	0.102389	293	1.16216e-13
CREIGHTON_ENDOCRINE_THERAPY_RESISTANCE_5	1.84223e-15	0.0788382	482	1.18517e-13
XU_HGF_SIGNALING_NOT_VIA_AKT1_6HR	2.44486e-15	0.461538	26	1.55664e-13
CELL_PROLIFERATION_GO_0008283	2.58307e-15	0.0760234	513	1.62786e-13
WIERENGA_STAT5A_TARGETS_UP	3.15424e-15	0.119816	217	1.96774e-13
KIM_ALL_DISORDERS_CALB1_CORR_UP	4.38724e-15	0.0729927	548	2.70956e-13
LIU_CMYB_TARGETS_UP	4.56402e-15	0.139394	165	2.79083e-13
CELL_DEVELOPMENT	4.9265e-15	0.0710572	577	2.98295e-13
GRUETZMANN_PANCREATIC_CANCER_UP	9.81019e-15	0.0893855	358	5.88231e-13
PEDERSEN_METASTASIS_BY_ERBB2_ISOFORM_1	1.18296e-14	0.304348	46	7.02497e-13
BAELDE_DIABETIC_NEPHROPATHY_DN	1.22577e-14	0.0806452	434	7.20984e-13
LIAO_METASTASIS	1.28676e-14	0.0723562	539	7.49721e-13
LOPEZ_MBD_TARGETS	1.52919e-14	0.0553814	957	8.82641e-13
LEI_MYB_TARGETS	1.61387e-14	0.0943396	318	9.22896e-13
DANG_REGULATED_BY_MYC_DN	1.66256e-14	0.106719	253	9.42018e-13
YOSHIMURA_MAPK8_TARGETS_DN	1.81907e-14	0.0874317	366	1.02133e-12
LINDGREN_BLADDER_CANCER_CLUSTER_2B	2.09055e-14	0.0841837	392	1.16317e-12
GOLDRATH_ANTIGEN_RESPONSE	2.40949e-14	0.0895954	346	1.31691e-12
PHONG_TNF_RESPONSE_VIA_P38_PARTIAL	2.39734e-14	0.1375	160	1.31691e-12
MONNIER_POSTRADIATION_TUMOR_ESCAPE_DN	3.0799e-14	0.0857909	373	1.66855e-12
DAUER_STAT3_TARGETS_UP	3.18368e-14	0.285714	49	1.70977e-12
MATSUDA_NATURAL_KILLER_DIFFERENTIATION	3.38046e-14	0.0757895	475	1.79981e-12
UDAYAKUMAR_MED1_TARGETS_DN	3.56273e-14	0.108333	240	1.88063e-12
PILON_KLF1_TARGETS_UP	3.9677e-14	0.0734127	504	2.07665e-12
ACEVEDO_FGFR1_TARGETS_IN_PROSTATE_CANCER_MODEL_UP	6.24997e-14	0.0968858	289	3.24368e-12
LINSLEY_MIR16_TARGETS	6.85118e-14	0.116505	206	3.52607e-12
AMIT_EGF_RESPONSE_40_HELA	8.25325e-14	0.309524	42	4.21257e-12
CHICAS_RB1_TARGETS_SENESCENT	8.58915e-14	0.0681818	572	4.34808e-12
MITSIADES_RESPONSE_TO_APLIDIN_UP	9.42928e-14	0.0774487	439	4.73457e-12
HAHTOLA_MYCOSIS_FUNGOIDES_CD4_UP	9.70674e-14	0.234375	64	4.83458e-12
BRUINS_UVC_RESPONSE_LATE	9.9373e-14	0.0501319	1137	4.90982e-12
COLDREN_GEFITINIB_RESISTANCE_DN	1.02409e-13	0.108696	230	5.01968e-12
LU_EZH2_TARGETS_UP	1.04328e-13	0.0949153	295	5.07348e-12
BRUINS_UVC_RESPONSE_VIA_TP53_GROUP_B	1.12618e-13	0.0692168	549	5.43382e-12
CHANG_CORE_SERUM_RESPONSE_UP	1.29778e-13	0.113208	212	6.21326e-12
INTRACELLULAR_SIGNALING_CASCADE	1.36583e-13	0.0629685	667	6.48874e-12
HAN_SATB1_TARGETS_UP	1.49083e-13	0.0810127	395	7.02853e-12
YAMAZAKI_TCEB3_TARGETS_UP	1.56977e-13	0.125714	175	7.3446e-12
SCHUETZ_BREAST_CANCER_DUCTAL_INVASIVE_UP	2.16425e-13	0.0854701	351	9.97495e-12
QI_PLASMACYTOMA_UP	2.15187e-13	0.100386	259	9.97495e-12
GROSS_HYPOXIA_VIA_ELK3_AND_HIF1A_UP	2.26973e-13	0.140845	142	1.03836e-11
STEIN_ESRRA_TARGETS	2.44096e-13	0.0691589	535	1.10848e-11
HENDRICKS_SMARCA4_TARGETS_UP	2.46447e-13	0.25	56	1.11099e-11
SMID_BREAST_CANCER_LUMINAL_B_DN	2.58676e-13	0.0673759	564	1.15767e-11
RODRIGUES_THYROID_CARCINOMA_ANAPLASTIC_DN	2.73149e-13	0.0689013	537	1.21365e-11
APOPTOSIS_GO	3.00203e-13	0.0765661	431	1.32433e-11
PROGRAMMED_CELL_DEATH	3.20118e-13	0.0763889	432	1.40216e-11
DACOSTA_UV_RESPONSE_VIA_ERCC3_UP	3.2846e-13	0.0906149	309	1.42857e-11
ZHONG_RESPONSE_TO_AZACITIDINE_AND_TSA_UP	3.9576e-13	0.120219	183	1.70924e-11
RUTELLA_RESPONSE_TO_HGF_VS_CSF2RB_AND_IL4_DN	4.30977e-13	0.102041	245	1.84841e-11
ELVIDGE_HYPOXIA_BY_DMOG_UP	4.55851e-13	0.146154	130	1.94161e-11
LU_EZH2_TARGETS_DN	5.33355e-13	0.0772947	414	2.25616e-11
YANG_BCL3_TARGETS_UP	5.53956e-13	0.0824176	364	2.32737e-11
CYTOSKELETON	6.83995e-13	0.0817439	367	2.85429e-11
RUTELLA_RESPONSE_TO_HGF_UP	6.90913e-13	0.076555	418	2.86381e-11
GRAESSMANN_APOPTOSIS_BY_DOXORUBICIN_DN	7.02917e-13	0.0409882	1781	2.89415e-11
REGULATION_OF_BIOLOGICAL_QUALITY	7.36731e-13	0.0763723	419	3.01328e-11
ELVIDGE_HYPOXIA_UP	8.88245e-13	0.122807	171	3.60908e-11
PROVENZANI_METASTASIS_DN	1.04597e-12	0.139706	136	4.22216e-11
BIOPOLYMER_METABOLIC_PROCESS	1.13465e-12	0.0415677	1684	4.55039e-11
ACEVEDO_LIVER_CANCER_UP	1.4016e-12	0.0513875	973	5.58472e-11
PEDERSEN_TARGETS_OF_611CTF_ISOFORM_OF_ERBB2	1.44353e-12	0.197368	76	5.71491e-11
MIYAGAWA_TARGETS_OF_EWSR1_ETS_FUSIONS_UP	1.49989e-12	0.0965251	259	5.90022e-11
TOOKER_GEMCITABINE_RESISTANCE_DN	1.59025e-12	0.147541	122	6.21605e-11
INTEGRAL_TO_PLASMA_MEMBRANE	1.62798e-12	0.0511771	977	6.32353e-11
PASQUALUCCI_LYMPHOMA_BY_GC_STAGE_UP	1.67564e-12	0.0918728	283	6.46795e-11
MULTICELLULAR_ORGANISMAL_DEVELOPMENT	1.91117e-12	0.049571	1049	7.33128e-11
RODRIGUES_THYROID_CARCINOMA_POORLY_DIFFERENTIATED_UP	2.0115e-12	0.0616114	633	7.66855e-11
PHOSPHOTRANSFERASE_ACTIVITY_ALCOHOL_GROUP_AS_ACCEPTOR	2.18473e-12	0.0838323	334	8.27783e-11
MEISSNER_NPC_HCP_WITH_H3K4ME2	2.21384e-12	0.0692464	491	8.33699e-11
WINTER_HYPOXIA_METAGENE	2.34408e-12	0.0991736	242	8.77397e-11
PROTEIN_METABOLIC_PROCESS	2.47487e-12	0.0463038	1231	9.20771e-11
INTRINSIC_TO_PLASMA_MEMBRANE	2.7304e-12	0.0504541	991	1.00976e-10
GERY_CEBP_TARGETS	2.79592e-12	0.142857	126	1.02783e-10
RUTELLA_RESPONSE_TO_CSF2RB_AND_IL4_UP	2.90981e-12	0.0828402	338	1.06337e-10
CAIRO_HEPATOBLASTOMA_DN	2.94835e-12	0.093633	267	1.07112e-10
BRUECKNER_TARGETS_OF_MIRLET7A3_UP	3.55283e-12	0.153153	111	1.28317e-10
REACTOME_IMMUNE_SYSTEM	3.82492e-12	0.0514469	933	1.37341e-10
BROWN_MYELOID_CELL_DEVELOPMENT_UP	3.95524e-12	0.121212	165	1.412e-10
KIM_RESPONSE_TO_TSA_AND_DECITABINE_UP	4.21022e-12	0.139535	129	1.49439e-10
SENESE_HDAC2_TARGETS_UP	5.53814e-12	0.149123	114	1.95449e-10
ENK_UV_RESPONSE_EPIDERMIS_DN	5.6576e-12	0.0669291	508	1.9853e-10
FARMER_BREAST_CANCER_APOCRINE_VS_LUMINAL	7.15544e-12	0.0828221	326	2.49672e-10
ENK_UV_RESPONSE_KERATINOCYTE_DN	7.48196e-12	0.0680412	485	2.59599e-10
MARSON_BOUND_BY_FOXP3_STIMULATED	8.26828e-12	0.0489237	1022	2.85279e-10
HELLER_HDAC_TARGETS_SILENCED_BY_METHYLATION_UP	9.25069e-12	0.0694143	461	3.15648e-10
WEST_ADRENOCORTICAL_TUMOR_DN	9.23093e-12	0.0641026	546	3.15648e-10
KHETCHOUMIAN_TRIM24_TARGETS_UP	9.68341e-12	0.255319	47	3.28598e-10
HORIUCHI_WTAP_TARGETS_UP	9.8696e-12	0.0849673	306	3.33085e-10
GEORGES_TARGETS_OF_MIR192_AND_MIR215	1.04167e-11	0.0515118	893	3.49637e-10
BOQUEST_STEM_CELL_UP	1.08526e-11	0.0923077	260	3.62299e-10
BASAKI_YBX1_TARGETS_DN	1.15546e-11	0.0755208	384	3.83662e-10
BRUINS_UVC_RESPONSE_VIA_TP53_GROUP_A	1.25645e-11	0.0512249	898	4.14963e-10
NEGATIVE_REGULATION_OF_BIOLOGICAL_PROCESS	1.53139e-11	0.0576071	677	5.03078e-10
RODRIGUES_NTN1_TARGETS_DN	1.56801e-11	0.120253	158	5.12383e-10
HIRSCH_CELLULAR_TRANSFORMATION_SIGNATURE_UP	1.60863e-11	0.0950413	242	5.2289e-10
GARY_CD5_TARGETS_UP	1.80431e-11	0.0676533	473	5.83426e-10
KEGG_MAPK_SIGNALING_PATHWAY	1.90149e-11	0.0898876	267	6.11647e-10
ANATOMICAL_STRUCTURE_DEVELOPMENT	1.99934e-11	0.0483712	1013	6.3979e-10
KINASE_ACTIVITY	2.33883e-11	0.0758808	369	7.44566e-10
MCBRYAN_PUBERTAL_BREAST_4_5WK_UP	2.59852e-11	0.0885609	271	8.22998e-10
BOCHKIS_FOXA2_TARGETS	2.73522e-11	0.0705882	425	8.61872e-10
CELLULAR_MACROMOLECULE_METABOLIC_PROCESS	3.02986e-11	0.045977	1131	9.49869e-10
CHIBA_RESPONSE_TO_TSA_UP	3.55123e-11	0.230769	52	1.1077e-09
KOKKINAKIS_METHIONINE_DEPRIVATION_48HR_UP	3.70968e-11	0.132812	128	1.1513e-09
SCHAEFFER_PROSTATE_DEVELOPMENT_48HR_UP	3.82593e-11	0.0657084	487	1.18145e-09
DANG_BOUND_BY_MYC	3.8653e-11	0.0462375	1103	1.18766e-09
DIRMEIER_LMP1_RESPONSE_EARLY	4.62413e-11	0.19697	66	1.40683e-09
MARSON_FOXP3_TARGETS_UP	4.62413e-11	0.19697	66	1.40683e-09
TSAI_RESPONSE_TO_IONIZING_RADIATION	4.95986e-11	0.120805	149	1.50157e-09
REACTOME_HEMOSTASIS	5.68853e-11	0.0665236	466	1.71377e-09
NEGATIVE_REGULATION_OF_CELLULAR_PROCESS	6.02039e-11	0.0572755	646	1.80495e-09
REGULATION_OF_CELL_PROLIFERATION	6.58731e-11	0.0811688	308	1.96537e-09
REACTOME_TRANSMEMBRANE_TRANSPORT_OF_SMALL_MOLECULES	6.63389e-11	0.0702179	413	1.96975e-09
MARSON_BOUND_BY_FOXP3_UNSTIMULATED	6.67214e-11	0.0439382	1229	1.97163e-09
LOCKWOOD_AMPLIFIED_IN_LUNG_CANCER	6.70971e-11	0.0981308	214	1.97329e-09
HOSHIDA_LIVER_CANCER_SUBCLASS_S1	7.02008e-11	0.092827	237	2.05479e-09
YOSHIMURA_MAPK8_TARGETS_UP	7.10513e-11	0.0429119	1305	2.06908e-09
HAN_SATB1_TARGETS_DN	7.13592e-11	0.0678733	442	2.06908e-09
STEIN_ESRRA_TARGETS_UP	7.53055e-11	0.0721649	388	2.1733e-09
SHETH_LIVER_CANCER_VS_TXNIP_LOSS_PAM2	7.74436e-11	0.117647	153	2.22461e-09
JEPSEN_SMRT_TARGETS	8.01313e-11	0.30303	33	2.29116e-09
KOKKINAKIS_METHIONINE_DEPRIVATION_96HR_UP	8.90579e-11	0.136752	117	2.53466e-09
PHOSPHORYLATION	9.28261e-11	0.0798722	313	2.62979e-09
DURCHDEWALD_SKIN_CARCINOGENESIS_DN	9.34871e-11	0.0871212	264	2.63642e-09
POST_TRANSLATIONAL_PROTEIN_MODIFICATION	9.64293e-11	0.0651261	476	2.70703e-09
BERENJENO_TRANSFORMED_BY_RHOA_UP	1.03867e-10	0.0615672	536	2.90264e-09
PLASARI_TGFB1_TARGETS_1HR_UP	1.11868e-10	0.294118	34	3.11215e-09
AMIT_SERUM_RESPONSE_60_MCF10A	1.13006e-10	0.210526	57	3.1297e-09
PEREZ_TP53_TARGETS	1.14711e-10	0.044293	1174	3.16275e-09
REACTOME_ADAPTIVE_IMMUNE_SYSTEM	1.19977e-10	0.0612245	539	3.29324e-09
REACTOME_DEVELOPMENTAL_BIOLOGY	1.20527e-10	0.0707071	396	3.29368e-09
ZHANG_TLX_TARGETS_36HR_UP	1.22629e-10	0.0950226	221	3.33636e-09
TRANSFERASE_ACTIVITY_TRANSFERRING_PHOSPHORUS_CONTAINING_GROUPS	1.23506e-10	0.0683962	424	3.34549e-09
BOQUEST_STEM_CELL_CULTURED_VS_FRESH_UP	1.30547e-10	0.0682353	425	3.52079e-09
MARTINEZ_RB1_TARGETS_DN	1.45164e-10	0.0607735	543	3.89797e-09
MARTORIATI_MDM4_TARGETS_FETAL_LIVER_DN	1.50741e-10	0.0622568	514	4.03021e-09
MARTENS_BOUND_BY_PML_RARA_FUSION	1.51652e-10	0.0657895	456	4.03708e-09
AMIT_EGF_RESPONSE_60_HELA	1.54814e-10	0.23913	46	4.06864e-09
NAKAJIMA_MAST_CELL	1.54814e-10	0.23913	46	4.06864e-09
JIANG_TIP30_TARGETS_UP	1.54814e-10	0.23913	46	4.06864e-09
ELVIDGE_HIF1A_AND_HIF2A_TARGETS_DN	1.59288e-10	0.144231	104	4.16848e-09
NEMETH_INFLAMMATORY_RESPONSE_LPS_UP	1.69196e-10	0.159091	88	4.4091e-09
KEGG_CHRONIC_MYELOID_LEUKEMIA	1.75769e-10	0.178082	73	4.56114e-09
CELLULAR_PROTEIN_METABOLIC_PROCESS	1.84546e-10	0.0447628	1117	4.76886e-09
KYNG_DNA_DAMAGE_UP	1.85976e-10	0.0929204	226	4.78578e-09
KAN_RESPONSE_TO_ARSENIC_TRIOXIDE	1.91344e-10	0.130081	123	4.90349e-09
MARTORIATI_MDM4_TARGETS_FETAL_LIVER_UP	2.01853e-10	0.092511	227	5.13022e-09
PHONG_TNF_RESPONSE_VIA_P38_COMPLETE	2.01853e-10	0.092511	227	5.13022e-09
RAMALHO_STEMNESS_UP	2.30382e-10	0.0970874	206	5.8075e-09
BILD_MYC_ONCOGENIC_SIGNATURE	2.30382e-10	0.0970874	206	5.8075e-09
LEE_LIVER_CANCER_SURVIVAL_UP	2.47659e-10	0.102703	185	6.21765e-09
SMID_BREAST_CANCER_BASAL_UP	2.51639e-10	0.0555556	648	6.26662e-09
CAIRO_HEPATOBLASTOMA_UP	2.51191e-10	0.0966184	207	6.26662e-09
FLECHNER_BIOPSY_KIDNEY_TRANSPLANT_OK_VS_DONOR_UP	2.54233e-10	0.0594595	555	6.30579e-09
KINSEY_TARGETS_OF_EWSR1_FLII_FUSION_DN	2.65867e-10	0.0759878	329	6.56798e-09
WANG_CLIM2_TARGETS_DN	2.71698e-10	0.102151	186	6.66819e-09
PATIL_LIVER_CANCER	2.72083e-10	0.0522088	747	6.66819e-09
BHAT_ESR1_TARGETS_VIA_AKT1_UP	3.22616e-10	0.0818505	281	7.8754e-09
FRIDMAN_SENESCENCE_UP	3.52722e-10	0.168831	77	8.57642e-09
GROSS_HYPOXIA_VIA_HIF1A_DN	3.58789e-10	0.136364	110	8.68972e-09
BROWNE_HCMV_INFECTION_24HR_DN	3.78636e-10	0.114865	148	9.1346e-09
ACTIN_CYTOSKELETON	3.93641e-10	0.124031	129	9.45964e-09
REACTOME_LIPOPROTEIN_METABOLISM	3.95738e-10	0.321429	28	9.47316e-09
BLALOCK_ALZHEIMERS_DISEASE_INCIPIENT_UP	4.11431e-10	0.0692308	390	9.8108e-09
HUANG_GATA2_TARGETS_UP	4.21012e-10	0.114094	149	1.00007e-08
YAGI_AML_FAB_MARKERS	4.2791e-10	0.0994764	191	1.01256e-08
JIANG_HYPOXIA_NORMAL	4.42535e-10	0.0771704	311	1.04317e-08
MCBRYAN_PUBERTAL_BREAST_3_4WK_UP	4.53707e-10	0.0934579	214	1.0614e-08
AFFAR_YY1_TARGETS_UP	4.53707e-10	0.0934579	214	1.0614e-08
REACTOME_METABOLISM_OF_LIPIDS_AND_LIPOPROTEINS	4.66808e-10	0.0627615	478	1.07978e-08
NON_MEMBRANE_BOUND_ORGANELLE	4.65993e-10	0.0554675	631	1.07978e-08
INTRACELLULAR_NON_MEMBRANE_BOUND_ORGANELLE	4.65993e-10	0.0554675	631	1.07978e-08
PETROVA_PROX1_TARGETS_DN	4.73009e-10	0.1875	64	1.08599e-08
GENTILE_UV_HIGH_DOSE_DN	4.72186e-10	0.0769231	312	1.08599e-08
MARTINEZ_RB1_AND_TP53_TARGETS_UP	4.97636e-10	0.0565724	601	1.1383e-08
ALFANO_MYC_TARGETS	5.21595e-10	0.0878661	239	1.1887e-08
REGULATION_OF_METABOLIC_PROCESS	5.43788e-10	0.0500626	799	1.23472e-08
REGULATION_OF_APOPTOSIS	5.6114e-10	0.0733138	341	1.26945e-08
SMID_BREAST_CANCER_BASAL_DN	5.82175e-10	0.0527817	701	1.31223e-08
BUYTAERT_PHOTODYNAMIC_THERAPY_STRESS_DN	5.97758e-10	0.0549451	637	1.33716e-08
KRIGE_RESPONSE_TO_TOSEDOSTAT_24HR_DN	5.99728e-10	0.0454995	1011	1.33716e-08
REGULATION_OF_PROGRAMMED_CELL_DEATH	5.96262e-10	0.0730994	342	1.33716e-08
CHIARADONNA_NEOPLASTIC_TRANSFORMATION_CDC25_DN	6.38135e-10	0.111111	153	1.41767e-08
ZHOU_INFLAMMATORY_RESPONSE_LIVE_UP	6.57969e-10	0.0618557	485	1.45649e-08
SHEDDEN_LUNG_CANCER_GOOD_SURVIVAL_A4	6.64316e-10	0.0969388	196	1.46529e-08
CELLULAR_LOCALIZATION	6.68398e-10	0.0700809	371	1.46905e-08
HARRIS_HYPOXIA	6.78937e-10	0.160494	81	1.48692e-08
PROTEIN_KINASE_CASCADE	7.31483e-10	0.0784983	293	1.59634e-08
KRIGE_RESPONSE_TO_TOSEDOSTAT_6HR_DN	7.3474e-10	0.0472009	911	1.5978e-08
DAZARD_RESPONSE_TO_UV_NHEK_UP	7.61315e-10	0.0860656	244	1.64978e-08
RIGGI_EWING_SARCOMA_PROGENITOR_UP	7.80365e-10	0.0651163	430	1.68515e-08
DEURIG_T_CELL_PROLYMPHOCYTIC_LEUKEMIA_DN	7.85858e-10	0.075	320	1.68523e-08
MARTORIATI_MDM4_TARGETS_NEUROEPITHELIUM_UP	7.83801e-10	0.102273	176	1.68523e-08
CASORELLI_ACUTE_PROMYELOCYTIC_LEUKEMIA_UP	8.59472e-10	0.101695	177	1.83671e-08
DELACROIX_RAR_BOUND_ES	9.06097e-10	0.0627706	462	1.92968e-08
TORCHIA_TARGETS_OF_EWSR1_FLI1_FUSION_UP	9.11137e-10	0.0811808	271	1.93374e-08
ENZYME_REGULATOR_ACTIVITY	9.47277e-10	0.0743034	323	2.00356e-08
WINZEN_DEGRADED_VIA_KHSRP	9.71576e-10	0.14	100	2.04794e-08
DELPUECH_FOXO3_TARGETS_UP	9.88436e-10	0.176471	68	2.07639e-08
BIOPOLYMER_MODIFICATION	1.01389e-09	0.0538462	650	2.12264e-08
KEGG_FOCAL_ADHESION	1.01738e-09	0.0945274	201	2.12276e-08
REGULATION_OF_CELLULAR_METABOLIC_PROCESS	1.19167e-09	0.0495553	787	2.47804e-08
GAVIN_FOXP3_TARGETS_CLUSTER_P3	1.28119e-09	0.10625	160	2.65524e-08
PEREZ_TP63_TARGETS	1.28629e-09	0.0704225	355	2.65689e-08
REGULATION_OF_DEVELOPMENTAL_PROCESS	1.30264e-09	0.0636364	440	2.6817e-08
JOHNSTONE_PARVB_TARGETS_2_UP	1.33773e-09	0.114286	140	2.74479e-08
COLINA_TARGETS_OF_4EBP1_AND_4EBP2	1.36258e-09	0.0702247	356	2.78651e-08
WAKABAYASHI_ADIPOGENESIS_PPARG_BOUND_8D	1.39314e-09	0.0531915	658	2.83961e-08
KEGG_ENDOCYTOSIS	1.4747e-09	0.0983607	183	2.99598e-08
MIYAGAWA_TARGETS_OF_EWSR1_ETS_FUSIONS_DN	1.4911e-09	0.0873362	229	3.01936e-08
MANALO_HYPOXIA_UP	1.66818e-09	0.0917874	207	3.36688e-08
LIU_IL13_PRIMING_MODEL	1.67525e-09	0.466667	15	3.37014e-08
DAVICIONI_TARGETS_OF_PAX_FOXO1_FUSIONS_UP	1.69215e-09	0.0823529	255	3.39309e-08
GAUSSMANN_MLL_AF4_FUSION_TARGETS_F_UP	1.757e-09	0.0972973	185	3.51173e-08
HELLER_HDAC_TARGETS_SILENCED_BY_METHYLATION_DN	1.79416e-09	0.0782918	281	3.57443e-08
KIM_WT1_TARGETS_8HR_UP	1.87689e-09	0.103659	164	3.72723e-08
HUMMERICH_SKIN_CANCER_PROGRESSION_UP	1.95673e-09	0.147727	88	3.87332e-08
CHEMNITZ_RESPONSE_TO_PROSTAGLANDIN_E2_DN	2.02406e-09	0.0664962	391	3.99379e-08
MOOTHA_PGC	2.06199e-09	0.0642857	420	4.05569e-08
JAEGER_METASTASIS_DN	2.08821e-09	0.0813953	258	4.09422e-08
CAIRO_HEPATOBLASTOMA_CLASSES_DN	2.122e-09	0.0904762	210	4.14731e-08
SUBSTRATE_SPECIFIC_TRANSPORTER_ACTIVITY	2.13513e-09	0.0663265	392	4.15981e-08
ZWANG_TRANSIENTLY_UP_BY_1ST_EGF_PULSE_ONLY	2.29354e-09	0.0358891	1839	4.45438e-08
PROTEIN_KINASE_ACTIVITY	2.3327e-09	0.077193	285	4.51622e-08
BERENJENO_TRANSFORMED_BY_RHOA_DN	2.37463e-09	0.0659898	394	4.58303e-08
SANSOM_APC_TARGETS_DN	2.39678e-09	0.068306	366	4.61137e-08
IZADPANAH_STEM_CELL_ADIPOSE_VS_BONE_UP	2.47073e-09	0.119048	126	4.7389e-08
RICKMAN_METASTASIS_DN	2.56907e-09	0.0804598	261	4.89708e-08
KAAB_HEART_ATRIUM_VS_VENTRICLE_DN	2.56907e-09	0.0804598	261	4.89708e-08
BENPORATH_NANOG_TARGETS	2.72085e-09	0.0445344	988	5.17046e-08
ODONNELL_TFRC_TARGETS_UP	2.86472e-09	0.0614035	456	5.42714e-08
REACTOME_LIPID_DIGESTION_MOBILIZATION_AND_TRANSPORT	2.91723e-09	0.217391	46	5.50972e-08
COULOUARN_TEMPORAL_TGFB1_SIGNATURE_UP	3.08204e-09	0.12844	109	5.80325e-08
BASAKI_YBX1_TARGETS_UP	3.21741e-09	0.0758621	290	6.03973e-08
AMIT_EGF_RESPONSE_240_HELA	3.23543e-09	0.183333	60	6.05516e-08
POSITIVE_REGULATION_OF_CELL_PROLIFERATION	3.34848e-09	0.107383	149	6.2478e-08
PEDERSEN_METASTASIS_BY_ERBB2_ISOFORM_4	3.47918e-09	0.127273	110	6.47211e-08
ENK_UV_RESPONSE_EPIDERMIS_UP	3.88883e-09	0.0750853	293	7.21244e-08
TORCHIA_TARGETS_OF_EWSR1_FLI1_FUSION_DN	4.22452e-09	0.0716511	321	7.81156e-08
HESS_TARGETS_OF_HOXA9_AND_MEIS1_DN	4.36573e-09	0.155844	77	8.02462e-08
SWEET_LUNG_CANCER_KRAS_DN	4.36262e-09	0.062069	435	8.02462e-08
MCBRYAN_PUBERTAL_BREAST_6_7WK_UP	4.7954e-09	0.0913706	197	8.76224e-08
MCLACHLAN_DENTAL_CARIES_DN	4.78577e-09	0.0816327	245	8.76224e-08
KAYO_CALORIE_RESTRICTION_MUSCLE_UP	5.12505e-09	0.136842	95	9.33697e-08
BROWNE_HCMV_INFECTION_14HR_DN	5.30424e-09	0.0738255	298	9.63499e-08
REGULATION_OF_SIGNAL_TRANSDUCTION	5.33188e-09	0.0855856	222	9.64341e-08
LIPID_METABOLIC_PROCESS	5.3401e-09	0.0707692	325	9.64341e-08
REACTOME_METABOLISM_OF_CARBOHYDRATES	5.49944e-09	0.0809717	247	9.9022e-08
ZHANG_RESPONSE_TO_IKK_INHIBITOR_AND_TNF_UP	5.74115e-09	0.0852018	223	1.02775e-07
CHEN_HOXA5_TARGETS_9HR_UP	5.74115e-09	0.0852018	223	1.02775e-07
MOREAUX_MULTIPLE_MYELOMA_BY_TACI_UP	5.99157e-09	0.0631068	412	1.06948e-07
GRADE_COLON_CANCER_UP	6.22263e-09	0.0459242	871	1.10434e-07
PROTEIN_MODIFICATION_PROCESS	6.21312e-09	0.0522979	631	1.10434e-07
BROWNE_HCMV_INFECTION_48HR_DN	6.43446e-09	0.0575397	504	1.13866e-07
MEISSNER_NPC_HCP_WITH_H3_UNMETHYLATED	6.64056e-09	0.0559701	536	1.17177e-07
HELLEBREKERS_SILENCED_DURING_TUMOR_ANGIOGENESIS	6.84627e-09	0.15	80	1.20463e-07
PUJANA_ATM_PCC_NETWORK	6.89892e-09	0.0381415	1442	1.21045e-07
ACOSTA_PROLIFERATION_INDEPENDENT_MYC_TARGETS_DN	7.00994e-09	0.12069	116	1.22644e-07
WIERENGA_STAT5A_TARGETS_GROUP1	7.14643e-09	0.110294	136	1.24679e-07
FOURNIER_ACINAR_DEVELOPMENT_LATE_2	7.3873e-09	0.0758123	277	1.28518e-07
BOYLAN_MULTIPLE_MYELOMA_C_D_DN	7.73679e-09	0.0793651	252	1.3422e-07
MULLIGHAN_MLL_SIGNATURE_2_UP	8.05976e-09	0.062201	418	1.39432e-07
WANG_CISPLATIN_RESPONSE_AND_XPC_DN	8.25886e-09	0.0833333	228	1.42355e-07
MCLACHLAN_DENTAL_CARIES_UP	8.27486e-09	0.0790514	253	1.42355e-07
PROTEIN_AMINO_ACID_PHOSPHORYLATION	8.38372e-09	0.0752688	279	1.43827e-07
JISON_SICKLE_CELL_DISEASE_UP	8.44724e-09	0.0939227	181	1.44516e-07
TRANSMEMBRANE_RECEPTOR_PROTEIN_KINASE_ACTIVITY	8.49935e-09	0.196078	51	1.45006e-07
WANG_SMARCE1_TARGETS_UP	8.92735e-09	0.075	280	1.51888e-07
CELL_SURFACE_RECEPTOR_LINKED_SIGNAL_TRANSDUCTION_GO_0007166	9.0858e-09	0.0514821	641	1.54159e-07
LI_WILMS_TUMOR_VS_FETAL_KIDNEY_1_UP	9.17848e-09	0.0934066	182	1.55305e-07
PID_HIF1_TFPATHWAY	9.28299e-09	0.166667	66	1.56644e-07
HOMEOSTATIC_PROCESS	1.04654e-08	0.0869565	207	1.76115e-07
IVANOVA_HEMATOPOIESIS_STEM_CELL_AND_PROGENITOR	1.15381e-08	0.0499266	681	1.93639e-07
RODWELL_AGING_KIDNEY_UP	1.19098e-08	0.0574949	487	1.99336e-07
SPIELMAN_LYMPHOBLAST_EUROPEAN_VS_ASIAN_DN	1.27188e-08	0.0530822	584	2.12301e-07
LIM_MAMMARY_STEM_CELL_DN	1.30467e-08	0.0607477	428	2.17187e-07
BOYAULT_LIVER_CANCER_SUBCLASS_G1_DN	1.31627e-08	0.225	40	2.1853e-07
GALINDO_IMMUNE_RESPONSE_TO_ENTEROTOXIN	1.38846e-08	0.141176	85	2.29897e-07
SYSTEM_DEVELOPMENT	1.39557e-08	0.0452962	861	2.30456e-07
BHAT_ESR1_TARGETS_NOT_VIA_AKT1_UP	1.4114e-08	0.0853081	211	2.32448e-07
RUTELLA_RESPONSE_TO_CSF2RB_AND_IL4_DN	1.45181e-08	0.0698413	315	2.38468e-07
WANG_LMO4_TARGETS_UP	1.50251e-08	0.0645161	372	2.46141e-07
AMIT_EGF_RESPONSE_120_HELA	1.50818e-08	0.15942	69	2.46416e-07
NAKAMURA_ADIPOGENESIS_LATE_UP	1.57161e-08	0.125	104	2.56102e-07
HELLER_HDAC_TARGETS_UP	1.62679e-08	0.0694006	317	2.64396e-07
WANG_TUMOR_INVASIVENESS_UP	1.66466e-08	0.0641711	374	2.69841e-07
PID_ERBB1_DOWNSTREAM_PATHWAY	1.76723e-08	0.12381	105	2.85718e-07
KUMAR_TARGETS_OF_MLL_AF9_FUSION	1.80936e-08	0.0617284	405	2.91765e-07
HELLER_HDAC_TARGETS_DN	1.8563e-08	0.0719178	292	2.98555e-07
MARKEY_RB1_ACUTE_LOF_UP	1.89013e-08	0.0837209	215	3.03206e-07
REACTOME_SLC_MEDIATED_TRANSMEMBRANE_TRANSPORT	2.0316e-08	0.0788382	241	3.25056e-07
RUTELLA_RESPONSE_TO_HGF_VS_CSF2RB_AND_IL4_UP	2.09091e-08	0.0612745	408	3.33681e-07
REACTOME_SIGNALLING_BY_NGF	2.18175e-08	0.0829493	217	3.4728e-07
VANDESLUIS_COMMD1_TARGETS_GROUP_3_UP	2.36118e-08	0.134831	89	3.74876e-07
VESICLE_MEDIATED_TRANSPORT	2.38323e-08	0.0876289	194	3.77406e-07
ESTABLISHMENT_OF_CELLULAR_LOCALIZATION	2.49307e-08	0.0651558	353	3.9379e-07
ZHU_CMV_ALL_DN	2.51783e-08	0.109375	128	3.96687e-07
MARTINEZ_TP53_TARGETS_UP	2.53992e-08	0.051495	602	3.99148e-07
BORLAK_LIVER_CANCER_EGF_UP	2.63118e-08	0.175439	57	4.11397e-07
ACEVEDO_NORMAL_TISSUE_ADJACENT_TO_LIVER_TUMOR_DN	2.62619e-08	0.0649718	354	4.11397e-07
ORGAN_DEVELOPMENT	2.73757e-08	0.0525394	571	4.2695e-07
IGLESIAS_E2F_TARGETS_UP	2.97811e-08	0.0993377	151	4.63295e-07
VERRECCHIA_EARLY_RESPONSE_TO_TGFB1	3.13322e-08	0.172414	58	4.86201e-07
PEDRIOLI_MIR31_TARGETS_DN	3.35164e-08	0.0598086	418	5.1879e-07
DURAND_STROMA_MAX_DN	3.55539e-08	0.0980392	153	5.48952e-07
HUPER_BREAST_BASAL_VS_LUMINAL_DN	3.71793e-08	0.169492	59	5.72617e-07
REACTOME_AXON_GUIDANCE	3.89703e-08	0.0756972	251	5.94273e-07
LAIHO_COLORECTAL_CANCER_SERRATED_UP	3.87587e-08	0.116071	112	5.94273e-07
SARRIO_EPITHELIAL_MESENCHYMAL_TRANSITION_DN	3.8806e-08	0.0974026	154	5.94273e-07
KOBAYASHI_EGFR_SIGNALING_24HR_DN	3.89703e-08	0.0756972	251	5.94273e-07
ZHAN_MULTIPLE_MYELOMA_CD1_DN	3.96753e-08	0.2	45	6.03534e-07
MONNIER_POSTRADIATION_TUMOR_ESCAPE_UP	4.25403e-08	0.0610687	393	6.45526e-07
BROWNE_HCMV_INFECTION_18HR_DN	4.29084e-08	0.0898876	178	6.49516e-07
INTRACELLULAR_TRANSPORT	4.51252e-08	0.0714286	280	6.81402e-07
KIM_ALL_DISORDERS_OLIGODENDROCYTE_NUMBER_CORR_UP	4.55436e-08	0.0462963	756	6.86042e-07
NUCLEOBASENUCLEOSIDENUCLEOTIDE_AND_NUCLEIC_ACID_METABOLIC_PROCESS	4.56559e-08	0.0385852	1244	6.86061e-07
REGULATION_OF_NUCLEOBASENUCLEOSIDENUCLEOTIDE_AND_NUCLEIC_ACID_METABOLIC_PROCESS	4.58317e-08	0.0501618	618	6.8703e-07
GRAESSMANN_APOPTOSIS_BY_SERUM_DEPRIVATION_UP	4.66258e-08	0.0525362	552	6.97243e-07
TSENG_IRS1_TARGETS_DN	4.97325e-08	0.103704	135	7.41904e-07
SHETH_LIVER_CANCER_VS_TXNIP_LOSS_PAM1	4.98923e-08	0.0786026	229	7.42494e-07
CELLULAR_LIPID_METABOLIC_PROCESS	5.01047e-08	0.0745098	255	7.43863e-07
NING_CHRONIC_OBSTRUCTIVE_PULMONARY_DISEASE_UP	5.02504e-08	0.0955414	157	7.44236e-07
CUI_TCF21_TARGETS_2_UP	5.2917e-08	0.0584112	428	7.81855e-07
TIEN_INTESTINE_PROBIOTICS_24HR_UP	5.65106e-08	0.0520646	557	8.32959e-07
GOTZMANN_EPITHELIAL_TO_MESENCHYMAL_TRANSITION_DN	5.76424e-08	0.0825243	206	8.47617e-07
CELL_FRACTION	5.85242e-08	0.0547667	493	8.58541e-07
NUYTTEN_EZH2_TARGETS_DN	6.24761e-08	0.0410156	1024	9.14343e-07
GARGALOVIC_RESPONSE_TO_OXIDIZED_PHOSPHOLIPIDS_TURQUOISE_UP	6.45091e-08	0.139241	79	9.41864e-07
NUYTTEN_NIPP1_TARGETS_UP	6.87893e-08	0.0455137	769	1.00199e-06
GRAESSMANN_RESPONSE_TO_MC_AND_DOXORUBICIN_DN	7.09753e-08	0.0454545	770	1.0314e-06
CHANG_CORE_SERUM_RESPONSE_DN	7.11642e-08	0.0813397	209	1.03171e-06
PID_MYC_REPRESSPATHWAY	7.13378e-08	0.15873	63	1.03181e-06
RUTELLA_RESPONSE_TO_HGF_DN	7.39259e-08	0.0765957	235	1.06674e-06
TRANSMEMBRANE_TRANSPORTER_ACTIVITY	7.49699e-08	0.0613333	375	1.07929e-06
KIM_WT1_TARGETS_12HR_UP	7.62885e-08	0.0925926	162	1.09572e-06
OSMAN_BLADDER_CANCER_DN	7.80806e-08	0.0591133	406	1.11885e-06
ENZYME_INHIBITOR_ACTIVITY	8.02973e-08	0.109244	119	1.14795e-06
NAKAMURA_TUMOR_ZONE_PERIPHERAL_VS_CENTRAL_DN	8.09162e-08	0.0488959	634	1.15413e-06
BROWNE_HCMV_INFECTION_2HR_DN	8.68034e-08	0.183673	49	1.23525e-06
SENESE_HDAC3_TARGETS_DN	8.91367e-08	0.0522388	536	1.26554e-06
CHARAFE_BREAST_CANCER_LUMINAL_VS_BASAL_UP	9.51276e-08	0.0605263	380	1.34441e-06
MULLIGHAN_MLL_SIGNATURE_1_UP	9.51276e-08	0.0605263	380	1.34441e-06
ST_INTEGRIN_SIGNALING_PATHWAY	9.56431e-08	0.134146	82	1.34861e-06
HOSHIDA_LIVER_CANCER_SUBCLASS_S3	9.74958e-08	0.0714286	266	1.3716e-06
VANTVEER_BREAST_CANCER_ESR1_DN	1.016e-07	0.075	240	1.4261e-06
BROCKE_APOPTOSIS_REVERSED_BY_IL6	1.123e-07	0.0972222	144	1.57271e-06
JECHLINGER_EPITHELIAL_TO_MESENCHYMAL_TRANSITION_DN	1.12717e-07	0.151515	66	1.57498e-06
CHYLA_CBFA2T3_TARGETS_DN	1.15108e-07	0.0743802	242	1.60476e-06
BONOME_OVARIAN_CANCER_SURVIVAL_SUBOPTIMAL_DEBULKING	1.15707e-07	0.0529412	510	1.60947e-06
AMUNDSON_RESPONSE_TO_ARSENITE	1.22575e-07	0.078341	217	1.70117e-06
ACEVEDO_LIVER_TUMOR_VS_NORMAL_ADJACENT_TISSUE_UP	1.29904e-07	0.0428737	863	1.79885e-06
UEDA_PERIFERAL_CLOCK	1.33351e-07	0.0887574	169	1.84245e-06
CHARAFE_BREAST_CANCER_LUMINAL_VS_MESENCHYMAL_UP	1.37492e-07	0.0555556	450	1.89542e-06
SATO_SILENCED_BY_METHYLATION_IN_PANCREATIC_CANCER_1	1.39628e-07	0.0572792	419	1.92058e-06
GUENTHER_GROWTH_SPHERICAL_VS_ADHERENT_DN	1.4656e-07	0.269231	26	2.01145e-06
RECEPTOR_ACTIVITY	1.47767e-07	0.0497427	583	2.02352e-06
FARMER_BREAST_CANCER_BASAL_VS_LULMINAL	1.4876e-07	0.0636364	330	2.03262e-06
REACTOME_SIGNALING_BY_THE_B_CELL_RECEPTOR_BCR	1.58226e-07	0.103175	126	2.14769e-06
BURTON_ADIPOGENESIS_8	1.57563e-07	0.127907	86	2.14769e-06
POSITIVE_REGULATION_OF_SIGNAL_TRANSDUCTION	1.58226e-07	0.103175	126	2.14769e-06
MCBRYAN_PUBERTAL_BREAST_4_5WK_DN	1.63402e-07	0.0816327	196	2.20825e-06
ZHENG_FOXP3_TARGETS_IN_THYMUS_UP	1.63402e-07	0.0816327	196	2.20825e-06
THUM_SYSTOLIC_HEART_FAILURE_UP	1.66141e-07	0.0567376	423	2.24037e-06
LIU_VMYB_TARGETS_UP	1.73673e-07	0.102362	127	2.33453e-06
HOSHIDA_LIVER_CANCER_LATE_RECURRENCE_DN	1.7388e-07	0.144928	69	2.33453e-06
SHEPARD_CRUSH_AND_BURN_MUTANT_UP	1.75202e-07	0.0812183	197	2.34718e-06
KAAB_HEART_ATRIUM_VS_VENTRICLE_UP	1.76355e-07	0.0722892	249	2.35709e-06
ZHU_CMV_8_HR_DN	1.76705e-07	0.169811	53	2.35709e-06
POSITIVE_REGULATION_OF_I_KAPPAB_KINASE_NF_KAPPAB_CASCADE	1.77738e-07	0.126437	87	2.36576e-06
AMIT_EGF_RESPONSE_60_MCF10A	1.85108e-07	0.205128	39	2.45855e-06
ALTEMEIER_RESPONSE_TO_LPS_WITH_MECHANICAL_VENTILATION	1.9046e-07	0.101562	128	2.5242e-06
ZHENG_BOUND_BY_FOXP3	1.97e-07	0.0529532	491	2.60529e-06
ZHANG_TARGETS_OF_EWSR1_FLI1_FUSION	2.00168e-07	0.125	88	2.64153e-06
ZWANG_TRANSIENTLY_UP_BY_2ND_EGF_PULSE_ONLY	2.01504e-07	0.0336232	1725	2.6535e-06
LEE_LIVER_CANCER_SURVIVAL_DN	2.1045e-07	0.0857143	175	2.76541e-06
BYSTRYKH_HEMATOPOIESIS_STEM_CELL_QTL_TRANS	2.21431e-07	0.0419501	882	2.90352e-06
YAGI_AML_WITH_T_8_21_TRANSLOCATION	2.22433e-07	0.0597826	368	2.91048e-06
MUELLER_METHYLATED_IN_GLIOBLASTOMA	2.28094e-07	0.2	40	2.97824e-06
REACTOME_SIGNALING_BY_EGFR_IN_CANCER	2.31942e-07	0.110092	109	3.0221e-06
BENPORATH_SUZ12_TARGETS	2.41807e-07	0.039499	1038	3.14401e-06
BLALOCK_ALZHEIMERS_DISEASE_DN	2.49247e-07	0.0371867	1237	3.22877e-06
ICHIBA_GRAFT_VERSUS_HOST_DISEASE_35D_UP	2.49895e-07	0.0992366	131	3.22877e-06
ORGANELLE_PART	2.49825e-07	0.037594	1197	3.22877e-06
REACTOME_SIGNALING_BY_ERBB4	2.52667e-07	0.122222	90	3.25098e-06
SANA_TNF_SIGNALING_DN	2.52667e-07	0.122222	90	3.25098e-06
LIPID_TRANSPORT	2.56455e-07	0.25	28	3.29286e-06
RESPONSE_TO_EXTERNAL_STIMULUS	2.60727e-07	0.0641026	312	3.34076e-06
ENZYME_BINDING	2.62465e-07	0.0842697	178	3.35607e-06
CHEMICAL_HOMEOSTASIS	2.80256e-07	0.0903226	155	3.57616e-06
TONKS_TARGETS_OF_RUNX1_RUNX1T1_FUSION_MONOCYTE_UP	2.81977e-07	0.0784314	204	3.5907e-06
TOMIDA_METASTASIS_DN	2.84128e-07	0.333333	18	3.60323e-06
AMIT_DELAYED_EARLY_GENES	2.84128e-07	0.333333	18	3.60323e-06
RESPONSE_TO_CHEMICAL_STIMULUS	2.88629e-07	0.0636943	314	3.65281e-06
SHEPARD_BMYB_MORPHOLINO_UP	3.01303e-07	0.0780488	205	3.80541e-06
WATANABE_RECTAL_CANCER_RADIOTHERAPY_RESPONSIVE_DN	3.16993e-07	0.119565	92	3.99541e-06
TONKS_TARGETS_OF_RUNX1_RUNX1T1_FUSION_ERYTHROCYTE_UP	3.28117e-07	0.089172	157	4.12719e-06
WIEDERSCHAIN_TARGETS_OF_BMI1_AND_PCGF2	3.38549e-07	0.157895	57	4.24976e-06
JI_RESPONSE_TO_FSH_UP	3.41524e-07	0.135135	74	4.2784e-06
FERNANDEZ_BOUND_BY_MYC	3.49831e-07	0.0824176	182	4.37359e-06
LINDGREN_BLADDER_CANCER_CLUSTER_1_DN	3.50895e-07	0.0582011	378	4.37804e-06
DAZARD_RESPONSE_TO_UV_NHEK_DN	3.52801e-07	0.0628931	318	4.39294e-06
SERVITJA_LIVER_HNF1A_TARGETS_UP	3.54806e-07	0.0962963	135	4.40017e-06
REGULATION_OF_I_KAPPAB_KINASE_NF_KAPPAB_CASCADE	3.54277e-07	0.11828	93	4.40017e-06
I_KAPPAB_KINASE_NF_KAPPAB_CASCADE	3.79717e-07	0.105263	114	4.69966e-06
TRANSCRIPTION	3.80528e-07	0.0438247	753	4.70028e-06
CYTOSKELETAL_PART	3.81354e-07	0.0723404	235	4.70108e-06
CYTOSKELETAL_PROTEIN_BINDING	3.83201e-07	0.0880503	159	4.71445e-06
AMIT_EGF_RESPONSE_40_MCF10A	4.09542e-07	0.315789	19	5.01852e-06
OUYANG_PROSTATE_CANCER_MARKERS	4.09542e-07	0.315789	19	5.01852e-06
AMIT_EGF_RESPONSE_120_MCF10A	4.12002e-07	0.186047	43	5.0287e-06
TRANSMEMBRANE_RECEPTOR_PROTEIN_TYROSINE_KINASE_ACTIVITY	4.12002e-07	0.186047	43	5.0287e-06
VERHAAK_GLIOBLASTOMA_PRONEURAL	4.17175e-07	0.0761905	210	5.0818e-06
LIU_SOX4_TARGETS_UP	4.20773e-07	0.0948905	137	5.11554e-06
TONKS_TARGETS_OF_RUNX1_RUNX1T1_FUSION_HSC_UP	4.31723e-07	0.0810811	185	5.23836e-06
PURINE_NUCLEOTIDE_BINDING	4.44699e-07	0.0758294	211	5.38522e-06
PID_FAK_PATHWAY	4.59381e-07	0.152542	59	5.55212e-06
REGULATION_OF_MOLECULAR_FUNCTION	4.73797e-07	0.0617284	324	5.71518e-06
SASAKI_TARGETS_OF_TP73_AND_TP63	4.77017e-07	0.454545	11	5.7428e-06
TONKS_TARGETS_OF_RUNX1_RUNX1T1_FUSION_HSC_DN	4.95532e-07	0.0802139	187	5.9541e-06
HOELZEL_NF1_TARGETS_UP	4.97494e-07	0.0935252	139	5.96606e-06
MORI_PRE_BI_LYMPHOCYTE_DN	4.99179e-07	0.12987	77	5.97467e-06
SERVITJA_ISLET_HNF1A_TARGETS_UP	5.18934e-07	0.0858896	163	6.1991e-06
LEE_LIVER_CANCER_CIPROFIBRATE_UP	5.32689e-07	0.15	60	6.35113e-06
QI_HYPOXIA	5.40351e-07	0.0928571	140	6.43007e-06
DOANE_RESPONSE_TO_ANDROGEN_DN	5.43171e-07	0.0705394	241	6.4512e-06
SIMBULAN_PARP1_TARGETS_UP	5.45918e-07	0.225806	31	6.45898e-06
VALK_AML_CLUSTER_4	5.45918e-07	0.225806	31	6.45898e-06
HSIAO_HOUSEKEEPING_GENES	5.68601e-07	0.0565553	389	6.71449e-06
PEDERSEN_METASTASIS_BY_ERBB2_ISOFORM_3	5.77003e-07	0.3	20	6.8007e-06
MCDOWELL_ACUTE_LUNG_INJURY_UP	5.95153e-07	0.177778	45	7.00126e-06
KEGG_REGULATION_OF_ACTIN_CYTOSKELETON	6.08587e-07	0.0740741	216	7.11691e-06
BOQUEST_STEM_CELL_DN	6.08587e-07	0.0740741	216	7.11691e-06
CHICAS_RB1_TARGETS_GROWING	6.09593e-07	0.0699588	243	7.11691e-06
ESTABLISHMENT_OF_PROTEIN_LOCALIZATION	6.07253e-07	0.0789474	190	7.11691e-06
FARMER_BREAST_CANCER_APOCRINE_VS_BASAL	6.31682e-07	0.0606061	330	7.36088e-06
CHIARADONNA_NEOPLASTIC_TRANSFORMATION_KRAS_DN	6.36082e-07	0.0915493	142	7.39187e-06
MCBRYAN_PUBERTAL_BREAST_6_7WK_DN	6.36735e-07	0.126582	79	7.39187e-06
GAL_LEUKEMIC_STEM_CELL_DN	6.45492e-07	0.0696721	244	7.47947e-06
BLUM_RESPONSE_TO_SALIRASIB_UP	6.83296e-07	0.0693878	245	7.90269e-06
TIEN_INTESTINE_PROBIOTICS_6HR_DN	6.96343e-07	0.0838323	167	8.03853e-06
PID_A6B1_A6B4_INTEGRIN_PATHWAY	7.10213e-07	0.173913	46	8.15293e-06
SESTO_RESPONSE_TO_UV_C5	7.10213e-07	0.173913	46	8.15293e-06
ZHAN_MULTIPLE_MYELOMA_CD2_DN	7.10213e-07	0.173913	46	8.15293e-06
VERHAAK_AML_WITH_NPM1_MUTATED_DN	7.23096e-07	0.0691057	246	8.28542e-06
NING_CHRONIC_OBSTRUCTIVE_PULMONARY_DISEASE_DN	7.25683e-07	0.0991736	121	8.29966e-06
REACTOME_FATTY_ACID_TRIACYLGLYCEROL_AND_KETONE_BODY_METABOLISM	7.48434e-07	0.0833333	168	8.54404e-06
RIGGINS_TAMOXIFEN_RESISTANCE_DN	7.77039e-07	0.0727273	220	8.85423e-06
PROVENZANI_METASTASIS_UP	7.91383e-07	0.0773196	194	8.99774e-06
GESERICK_TERT_TARGETS_DN	7.96682e-07	0.285714	21	8.99774e-06
MACLACHLAN_BRCA1_TARGETS_UP	7.96682e-07	0.285714	21	8.99774e-06
WANG_RESPONSE_TO_GSK3_INHIBITOR_SB216763_UP	7.98321e-07	0.0554156	397	8.99774e-06
PROTEIN_COMPLEX	7.95329e-07	0.0416667	816	8.99774e-06
REGULATION_OF_CATALYTIC_ACTIVITY	7.98375e-07	0.0652174	276	8.99774e-06
BERTUCCI_MEDULLARY_VS_DUCTAL_BREAST_CANCER_DN	8.0399e-07	0.0828402	169	9.02808e-06
ADENYL_NUCLEOTIDE_BINDING	8.0399e-07	0.0828402	169	9.02808e-06
COATES_MACROPHAGE_M1_VS_M2_UP	8.06341e-07	0.123457	81	9.03804e-06
REACTOME_SIGNALING_BY_TGF_BETA_RECEPTOR_COMPLEX	8.16634e-07	0.142857	63	9.12031e-06
PROTEIN_TYROSINE_KINASE_ACTIVITY	8.16634e-07	0.142857	63	9.12031e-06
WANG_ESOPHAGUS_CANCER_VS_NORMAL_DN	8.21352e-07	0.108911	101	9.12351e-06
BASSO_CD40_SIGNALING_UP	8.21352e-07	0.108911	101	9.12351e-06
BROWNE_HCMV_INFECTION_20HR_DN	8.21352e-07	0.108911	101	9.12351e-06
VECCHI_GASTRIC_CANCER_EARLY_UP	8.30228e-07	0.0534884	430	9.20554e-06
CHANDRAN_METASTASIS_DN	8.34497e-07	0.0620915	306	9.23629e-06
JOHNSTONE_PARVB_TARGETS_2_DN	8.36304e-07	0.0595238	336	9.23974e-06
FULCHER_INFLAMMATORY_RESPONSE_LECTIN_VS_LPS_DN	8.40231e-07	0.0518359	463	9.26655e-06
PID_DELTANP63PATHWAY	8.4374e-07	0.170213	47	9.28866e-06
BIOCARTA_DEATH_PATHWAY	8.62216e-07	0.212121	33	9.47518e-06
RODWELL_AGING_KIDNEY_NO_BLOOD_UP	8.76142e-07	0.0720721	222	9.61111e-06
REGULATION_OF_TRANSCRIPTION	8.83525e-07	0.0477032	566	9.67491e-06
PID_CXCR4_PATHWAY	9.07233e-07	0.107843	102	9.86456e-06
FRASOR_RESPONSE_TO_ESTRADIOL_DN	9.05049e-07	0.121951	82	9.86456e-06
LABBE_TGFB1_TARGETS_UP	9.07233e-07	0.107843	102	9.86456e-06
REGULATION_OF_GENE_EXPRESSION	9.04914e-07	0.0445765	673	9.86456e-06
ACEVEDO_FGFR1_TARGETS_IN_PROSTATE_CANCER_MODEL_DN	9.1992e-07	0.0616883	308	9.98493e-06
AMUNDSON_POOR_SURVIVAL_AFTER_GAMMA_RADIATION_2G	9.26311e-07	0.0818713	171	1.00367e-05
LEE_LIVER_CANCER_ACOX1_UP	9.3663e-07	0.140625	64	1.0113e-05
LIU_SMARCA4_TARGETS	9.3663e-07	0.140625	64	1.0113e-05
MEMBRANE_FRACTION	9.59826e-07	0.0589971	339	1.03454e-05
NUCLEOTIDE_BINDING	9.86513e-07	0.0714286	224	1.06145e-05
BERENJENO_ROCK_SIGNALING_NOT_VIA_RHOA_DN	9.9811e-07	0.166667	48	1.0702e-05
PROTEIN_IMPORT_INTO_NUCLEUS	9.9811e-07	0.166667	48	1.0702e-05
TURASHVILI_BREAST_DUCTAL_CARCINOMA_VS_DUCTAL_NORMAL_DN	1.02429e-06	0.0757576	198	1.09637e-05
KYNG_WERNER_SYNDROM_AND_NORMAL_AGING_DN	1.04627e-06	0.0711111	225	1.11795e-05
KEGG_GLIOMA	1.07156e-06	0.138462	65	1.14103e-05
SARTIPY_NORMAL_AT_INSULIN_RESISTANCE_UP	1.07054e-06	0.205882	34	1.14103e-05
OHGUCHI_LIVER_HNF4A_TARGETS_DN	1.10166e-06	0.0872483	149	1.17106e-05
MISSIAGLIA_REGULATED_BY_METHYLATION_UP	1.12145e-06	0.0952381	126	1.188e-05
SANSOM_APC_TARGETS_UP	1.12145e-06	0.0952381	126	1.188e-05
BREDEMEYER_RAG_SIGNALING_VIA_ATM_NOT_VIA_NFKB_UP	1.17593e-06	0.163265	49	1.24358e-05
LANDIS_ERBB2_BREAST_TUMORS_324_UP	1.18847e-06	0.0866667	150	1.2547e-05
SUBSTRATE_SPECIFIC_TRANSMEMBRANE_TRANSPORTER_ACTIVITY	1.20314e-06	0.0581395	344	1.26802e-05
AMUNDSON_GENOTOXIC_SIGNATURE	1.21416e-06	0.104762	105	1.27528e-05
WOO_LIVER_CANCER_RECURRENCE_UP	1.21416e-06	0.104762	105	1.27528e-05
PID_TCR_PATHWAY	1.22296e-06	0.136364	66	1.27914e-05
BRUNO_HEMATOPOIESIS	1.22296e-06	0.136364	66	1.27914e-05
DEBIASI_APOPTOSIS_BY_REOVIRUS_INFECTION_UP	1.22612e-06	0.0605096	314	1.27914e-05
DOUGLAS_BMI1_TARGETS_DN	1.22612e-06	0.0605096	314	1.27914e-05
NAKAMURA_TUMOR_ZONE_PERIPHERAL_VS_CENTRAL_UP	1.26552e-06	0.0631579	285	1.31802e-05
RESPONSE_TO_STRESS	1.2788e-06	0.0492126	508	1.32961e-05
HASINA_NOL7_TARGETS_UP	1.2934e-06	0.384615	13	1.34252e-05
RECEPTOR_BINDING	1.30148e-06	0.0557029	377	1.34865e-05
XU_HGF_SIGNALING_NOT_VIA_AKT1_48HR_UP	1.31943e-06	0.2	35	1.36267e-05
WANG_METHYLATED_IN_BREAST_CANCER	1.31943e-06	0.2	35	1.36267e-05
LENAOUR_DENDRITIC_CELL_MATURATION_DN	1.32688e-06	0.09375	128	1.36809e-05
INTRACELLULAR_ORGANELLE_PART	1.35252e-06	0.0360738	1192	1.39219e-05
SMID_BREAST_CANCER_NORMAL_LIKE_UP	1.36406e-06	0.0504202	476	1.40174e-05
NUCLEAR_IMPORT	1.38004e-06	0.16	50	1.4158e-05
VANHARANTA_UTERINE_FIBROID_DN	1.39247e-06	0.134328	67	1.42618e-05
BENPORATH_MYC_TARGETS_WITH_EBOX	1.39693e-06	0.0695652	230	1.42839e-05
KOYAMA_SEMA3B_TARGETS_DN	1.41366e-06	0.053528	411	1.4431e-05
NEGATIVE_REGULATION_OF_CELLULAR_METABOLIC_PROCESS	1.47016e-06	0.0656371	259	1.4983e-05
DAIRKEE_TERT_TARGETS_UP	1.47586e-06	0.0552632	380	1.50163e-05
CARBOXYLIC_ACID_METABOLIC_PROCESS	1.49655e-06	0.0786517	178	1.52018e-05
GABRIELY_MIR21_TARGETS	1.54347e-06	0.0622837	289	1.56526e-05
SENESE_HDAC1_AND_HDAC2_TARGETS_DN	1.56458e-06	0.0689655	232	1.58408e-05
KEGG_ERBB_SIGNALING_PATHWAY	1.57369e-06	0.114943	87	1.5855e-05
SMITH_TERT_TARGETS_DN	1.57369e-06	0.114943	87	1.5855e-05
SASSON_RESPONSE_TO_GONADOTROPHINS_DN	1.57369e-06	0.114943	87	1.5855e-05
KEGG_EPITHELIAL_CELL_SIGNALING_IN_HELICOBACTER_PYLORI_INFECTION	1.58187e-06	0.132353	68	1.58787e-05
PICCALUGA_ANGIOIMMUNOBLASTIC_LYMPHOMA_UP	1.58376e-06	0.0731707	205	1.58787e-05
PURINE_RIBONUCLEOTIDE_BINDING	1.58376e-06	0.0731707	205	1.58787e-05
LIN_SILENCED_BY_TUMOR_MICROENVIRONMENT	1.60888e-06	0.101852	108	1.60731e-05
ZHANG_PROLIFERATING_VS_QUIESCENT	1.61356e-06	0.156863	51	1.60731e-05
BURTON_ADIPOGENESIS_7	1.61356e-06	0.156863	51	1.60731e-05
ZHANG_TLX_TARGETS_DN	1.60888e-06	0.101852	108	1.60731e-05
OSWALD_HEMATOPOIETIC_STEM_CELL_IN_COLLAGEN_GEL_UP	1.65502e-06	0.0686695	233	1.64596e-05
PURBEY_TARGETS_OF_CTBP1_NOT_SATB1_DN	1.66412e-06	0.0513393	448	1.65234e-05
ORGANIC_ACID_METABOLIC_PROCESS	1.70891e-06	0.0777778	180	1.6941e-05
NEGATIVE_REGULATION_OF_METABOLIC_PROCESS	1.72026e-06	0.0648855	262	1.70261e-05
KEGG_APOPTOSIS	1.74978e-06	0.113636	88	1.72664e-05
GRAESSMANN_APOPTOSIS_BY_SERUM_DEPRIVATION_DN	1.75013e-06	0.0683761	234	1.72664e-05
PROTEIN_TARGETING	1.76343e-06	0.100917	109	1.737e-05
KARLSSON_TGFB1_TARGETS_DN	1.78749e-06	0.0724638	207	1.75789e-05
PID_CASPASE_PATHWAY	1.87987e-06	0.153846	52	1.83995e-05
PRAMOONJAGO_SOX4_TARGETS_UP	1.87987e-06	0.153846	52	1.83995e-05
HADDAD_B_LYMPHOCYTE_PROGENITOR	1.8756e-06	0.0614334	293	1.83995e-05
REACTOME_PLATELET_ACTIVATION_SIGNALING_AND_AGGREGATION	1.89791e-06	0.0721154	208	1.85467e-05
RICKMAN_TUMOR_DIFFERENTIATED_WELL_VS_MODERATELY_DN	1.93087e-06	0.1	110	1.88092e-05
GHANDHI_DIRECT_IRRADIATION_UP	1.93087e-06	0.1	110	1.88092e-05
SNIJDERS_AMPLIFIED_IN_HEAD_AND_NECK_TUMORS	1.9639e-06	0.189189	37	1.91009e-05
XU_HGF_TARGETS_INDUCED_BY_AKT1_48HR_UP	1.98496e-06	0.357143	14	1.92753e-05
CASORELLI_ACUTE_PROMYELOCYTIC_LEUKEMIA_DN	1.98884e-06	0.0437406	663	1.92827e-05
KIM_WT1_TARGETS_12HR_DN	2.01441e-06	0.0717703	209	1.94695e-05
GROSS_HYPOXIA_VIA_ELK3_UP	2.01441e-06	0.0717703	209	1.94695e-05
KEGG_PANCREATIC_CANCER	2.02812e-06	0.128571	70	1.95713e-05
KEGG_TIGHT_JUNCTION	2.1569e-06	0.0895522	134	2.06848e-05
GAVIN_FOXP3_TARGETS_CLUSTER_P7	2.15404e-06	0.111111	90	2.06848e-05
SASSON_RESPONSE_TO_FORSKOLIN_UP	2.15404e-06	0.111111	90	2.06848e-05
IVANOVSKA_MIR106B_TARGETS	2.15404e-06	0.111111	90	2.06848e-05
KRIEG_HYPOXIA_VIA_KDM3A	2.18265e-06	0.150943	53	2.08993e-05
KEGG_CYTOKINE_CYTOKINE_RECEPTOR_INTERACTION	2.22349e-06	0.0636704	267	2.12574e-05
KEGG_MELANOMA	2.28923e-06	0.126761	71	2.18184e-05
BROWNE_HCMV_INFECTION_6HR_UP	2.28923e-06	0.126761	71	2.18184e-05
REACTOME_SIGNALING_BY_FGFR	2.30805e-06	0.0982143	112	2.19301e-05
LABBE_WNT3A_TARGETS_UP	2.30805e-06	0.0982143	112	2.19301e-05
TARTE_PLASMA_CELL_VS_B_LYMPHOCYTE_DN	2.37366e-06	0.184211	38	2.25188e-05
CELLULAR_COMPONENT_ASSEMBLY	2.38111e-06	0.0604027	298	2.25548e-05
NUCLEUS	2.42943e-06	0.0335664	1430	2.29773e-05
PICCALUGA_ANGIOIMMUNOBLASTIC_LYMPHOMA_DN	2.52106e-06	0.0882353	136	2.37711e-05
GARGALOVIC_RESPONSE_TO_OXIDIZED_PHOSPHOLIPIDS_BLUE_UP	2.52106e-06	0.0882353	136	2.37711e-05
BIDUS_METASTASIS_DN	2.63113e-06	0.0807453	161	2.47712e-05
BURTON_ADIPOGENESIS_9	2.63721e-06	0.108696	92	2.47905e-05
PROTEIN_LOCALIZATION	2.69865e-06	0.0700935	214	2.53296e-05
PID_P53DOWNSTREAMPATHWAY	2.72269e-06	0.0875912	137	2.54777e-05
REACTOME_NGF_SIGNALLING_VIA_TRKA_FROM_THE_PLASMA_MEMBRANE	2.72269e-06	0.0875912	137	2.54777e-05
IMMUNE_SYSTEM_PROCESS	2.78127e-06	0.0572289	332	2.59866e-05
DORN_ADENOVIRUS_INFECTION_32HR_DN	2.8524e-06	0.179487	39	2.66109e-05
PID_TGFBRPATHWAY	2.91392e-06	0.145455	55	2.71029e-05
WATTEL_AUTONOMOUS_THYROID_ADENOMA_DN	2.91392e-06	0.145455	55	2.71029e-05
REACTOME_HDL_MEDIATED_LIPID_TRANSPORT	2.93751e-06	0.333333	15	2.72813e-05
KAYO_AGING_MUSCLE_UP	3.00953e-06	0.0655738	244	2.79082e-05
ADENYL_RIBONUCLEOTIDE_BINDING	3.018e-06	0.0797546	163	2.79448e-05
REACTOME_TRANSPORT_OF_INORGANIC_CATIONS_ANIONS_AND_AMINO_ACIDS_OLIGOPEPTIDES	3.21189e-06	0.106383	94	2.96955e-05
LEE_METASTASIS_AND_ALTERNATIVE_SPLICING_UP	3.25341e-06	0.121622	74	3.001e-05
IKEDA_MIR30_TARGETS_UP	3.26048e-06	0.0948276	116	3.001e-05
LIM_MAMMARY_LUMINAL_MATURE_UP	3.26048e-06	0.0948276	116	3.001e-05
GUTIERREZ_CHRONIC_LYMPHOCYTIC_LEUKEMIA_DN	3.35136e-06	0.142857	56	3.08006e-05
DORN_ADENOVIRUS_INFECTION_48HR_DN	3.40908e-06	0.175	40	3.12381e-05
NEGATIVE_REGULATION_OF_GROWTH	3.40908e-06	0.175	40	3.12381e-05
PASQUALUCCI_LYMPHOMA_BY_GC_STAGE_DN	3.45446e-06	0.0787879	165	3.15603e-05
VART_KSHV_INFECTION_ANGIOGENIC_MARKERS_UP	3.45446e-06	0.0787879	165	3.15603e-05
HUTTMANN_B_CLL_POOR_SURVIVAL_UP	3.47361e-06	0.0615942	276	3.16883e-05
KOKKINAKIS_METHIONINE_DEPRIVATION_96HR_DN	3.6441e-06	0.12	75	3.31947e-05
WANG_SMARCE1_TARGETS_DN	3.78532e-06	0.0539084	371	3.44302e-05
AMIT_SERUM_RESPONSE_240_MCF10A	3.84325e-06	0.140351	57	3.49057e-05
RUIZ_TNC_TARGETS_DN	3.95949e-06	0.084507	142	3.59087e-05
MULLIGHAN_NPM1_SIGNATURE_3_UP	4.09564e-06	0.0557185	341	3.70889e-05
KASLER_HDAC7_TARGETS_1_UP	4.11613e-06	0.0721649	194	3.72199e-05
REACTOME_REGULATION_OF_INSULIN_LIKE_GROWTH_FACTOR_IGF_ACTIVITY_BY_INSULIN_LIKE_GROWTH_FACTOR_BINDING_PROTEINS_IGFBPS	4.21546e-06	0.3125	16	3.78411e-05
REACTOME_CHYLOMICRON_MEDIATED_LIPID_TRANSPORT	4.21546e-06	0.3125	16	3.78411e-05
HE_PTEN_TARGETS_UP	4.21546e-06	0.3125	16	3.78411e-05
TIAN_BHLHA15_TARGETS	4.21546e-06	0.3125	16	3.78411e-05
LIPID_HOMEOSTASIS	4.21546e-06	0.3125	16	3.78411e-05
BASSO_B_LYMPHOCYTE_NETWORK	4.25904e-06	0.0839161	143	3.81768e-05
GAUSSMANN_MLL_AF4_FUSION_TARGETS_E_UP	4.27701e-06	0.103093	97	3.82269e-05
IVANOVA_HEMATOPOIESIS_LATE_PROGENITOR	4.27403e-06	0.0459559	544	3.82269e-05
BIOCARTA_HIVNEF_PATHWAY	4.39497e-06	0.137931	58	3.91679e-05
CHIARADONNA_NEOPLASTIC_TRANSFORMATION_KRAS_CDC25_UP	4.39497e-06	0.137931	58	3.91679e-05
KATSANOU_ELAVL1_TARGETS_UP	4.49827e-06	0.0769231	169	4.00307e-05
ANATOMICAL_STRUCTURE_MORPHOGENESIS	4.62119e-06	0.0531915	376	4.10655e-05
NIELSEN_GIST	4.69428e-06	0.102041	98	4.1655e-05
CHIANG_LIVER_CANCER_SUBCLASS_CTNNB1_DN	4.79926e-06	0.0764706	170	4.25254e-05
INTRACELLULAR_PROTEIN_TRANSPORT	4.91851e-06	0.0827586	145	4.35197e-05
GARGALOVIC_RESPONSE_TO_OXIDIZED_PHOSPHOLIPIDS_MAGENTA_UP	5.02013e-06	0.214286	28	4.42287e-05
ANION_TRANSMEMBRANE_TRANSPORTER_ACTIVITY	5.01232e-06	0.135593	59	4.42287e-05
LIPID_TRANSPORTER_ACTIVITY	5.02013e-06	0.214286	28	4.42287e-05
REACTOME_SIGNALING_BY_SCF_KIT	5.06716e-06	0.115385	78	4.45795e-05
LIM_MAMMARY_LUMINAL_MATURE_DN	5.14635e-06	0.10101	99	4.52118e-05
BENPORATH_ES_1	5.19958e-06	0.0527704	379	4.56145e-05
WELCSH_BRCA1_TARGETS_UP	5.21329e-06	0.0707071	198	4.56699e-05
JAATINEN_HEMATOPOIETIC_STEM_CELL_DN	5.25763e-06	0.0663717	226	4.59931e-05
LEE_NEURAL_CREST_STEM_CELL_UP	5.2807e-06	0.0821918	146	4.61296e-05
ACTIVE_TRANSMEMBRANE_TRANSPORTER_ACTIVITY	5.33117e-06	0.0901639	122	4.65046e-05
GAVIN_FOXP3_TARGETS_CLUSTER_P4	5.63565e-06	0.1	100	4.89963e-05
POTTI_ETOPOSIDE_SENSITIVITY	5.64854e-06	0.162791	43	4.89963e-05
DORN_ADENOVIRUS_INFECTION_24HR_DN	5.64854e-06	0.162791	43	4.89963e-05
YAO_TEMPORAL_RESPONSE_TO_PROGESTERONE_CLUSTER_12	5.63679e-06	0.113924	79	4.89963e-05
WEIGEL_OXIDATIVE_STRESS_BY_HNE_AND_TBH	5.70149e-06	0.133333	60	4.93863e-05
DAZARD_RESPONSE_TO_UV_SCC_DN	5.76972e-06	0.0894309	123	4.99072e-05
REACTOME_DESTABILIZATION_OF_MRNA_BY_BRF1	5.89187e-06	0.294118	17	5.07506e-05
BOYAULT_LIVER_CANCER_SUBCLASS_G56_DN	5.89187e-06	0.294118	17	5.07506e-05
MYOBLAST_DIFFERENTIATION	5.89187e-06	0.294118	17	5.07506e-05
REACTOME_APOPTOSIS	6.07602e-06	0.0810811	148	5.21912e-05
WEI_MIR34A_TARGETS	6.07602e-06	0.0810811	148	5.21912e-05
REACTOME_SIGNALING_BY_ERBB2	6.16469e-06	0.0990099	101	5.28245e-05
LINDGREN_BLADDER_CANCER_CLUSTER_3_DN	6.16685e-06	0.0655022	229	5.28245e-05
YAGI_AML_WITH_11Q23_REARRANGED	6.19435e-06	0.0541311	351	5.29865e-05
BIOCARTA_TNFR1_PATHWAY	6.24278e-06	0.206897	29	5.32533e-05
ABE_VEGFA_TARGETS_30MIN	6.24278e-06	0.206897	29	5.32533e-05
LINDVALL_IMMORTALIZED_BY_TERT_DN	6.2604e-06	0.1125	80	5.32565e-05
WOO_LIVER_CANCER_RECURRENCE_DN	6.2604e-06	0.1125	80	5.32565e-05
LANDIS_ERBB2_BREAST_TUMORS_324_DN	6.51173e-06	0.0805369	149	5.53183e-05
FIGUEROA_AML_METHYLATION_CLUSTER_1_UP	6.7421e-06	0.088	125	5.71967e-05
GRUETZMANN_PANCREATIC_CANCER_DN	6.94509e-06	0.0689655	203	5.88379e-05
CHIANG_LIVER_CANCER_SUBCLASS_CTNNB1_UP	7.00861e-06	0.0738636	176	5.92947e-05
KEGG_COLORECTAL_CANCER	7.32231e-06	0.129032	62	6.17795e-05
PROTEIN_IMPORT	7.32231e-06	0.129032	62	6.17795e-05
CHEN_LVAD_SUPPORT_OF_FAILING_HEART_UP	7.35285e-06	0.0970874	103	6.19525e-05
MACROMOLECULAR_COMPLEX	7.42021e-06	0.037037	945	6.24349e-05
LU_AGING_BRAIN_UP	7.4416e-06	0.0610687	262	6.25297e-05
TRANSCRIPTION_DNA_DEPENDENT	7.63543e-06	0.0424528	636	6.40712e-05
BIOCARTA_FAS_PATHWAY	7.69631e-06	0.2	30	6.4233e-05
PID_SMAD2_3NUCLEARPATHWAY	7.68646e-06	0.109756	82	6.4233e-05
PID_RAS_PATHWAY	7.69631e-06	0.2	30	6.4233e-05
GILDEA_METASTASIS	7.69631e-06	0.2	30	6.4233e-05
ST_DIFFERENTIATION_PATHWAY_IN_PC12_CELLS	7.73371e-06	0.155556	45	6.43711e-05
RASHI_RESPONSE_TO_IONIZING_RADIATION_1	7.73371e-06	0.155556	45	6.43711e-05
PEREZ_TP53_AND_TP63_TARGETS	7.76949e-06	0.0682927	205	6.45819e-05
REACTOME_SIGNALING_BY_FGFR_IN_DISEASE	7.85432e-06	0.0866142	127	6.51118e-05
INGRAM_SHH_TARGETS_UP	7.85432e-06	0.0866142	127	6.51118e-05
KOBAYASHI_EGFR_SIGNALING_6HR_DN	8.0487e-06	0.277778	18	6.65445e-05
ACTIN_FILAMENT	8.0487e-06	0.277778	18	6.65445e-05
RNA_BIOSYNTHETIC_PROCESS	8.07706e-06	0.0423197	638	6.66897e-05
PROTEIN_AMINO_ACID_DEPHOSPHORYLATION	8.26859e-06	0.126984	63	6.818e-05
IMMUNE_RESPONSE	8.41549e-06	0.0638298	235	6.92064e-05
MACROMOLECULE_LOCALIZATION	8.41549e-06	0.0638298	235	6.92064e-05
POTTI_TOPOTECAN_SENSITIVITY	8.46802e-06	0.0859375	128	6.95458e-05
PARENT_MTOR_SIGNALING_UP	8.6941e-06	0.0440917	567	7.13078e-05
RESPONSE_TO_OXIDATIVE_STRESS	8.99433e-06	0.152174	46	7.35749e-05
REGULATION_OF_CELL_GROWTH	8.99433e-06	0.152174	46	7.35749e-05
KEGG_AXON_GUIDANCE	9.12302e-06	0.0852713	129	7.44304e-05
PID_PDGFRBPATHWAY	9.12302e-06	0.0852713	129	7.44304e-05
KOKKINAKIS_METHIONINE_DEPRIVATION_48HR_DN	9.31601e-06	0.125	64	7.57048e-05
DACOSTA_UV_RESPONSE_VIA_ERCC3_TTD_UP	9.31601e-06	0.125	64	7.57048e-05
GERHOLD_ADIPOGENESIS_DN	9.31601e-06	0.125	64	7.57048e-05
KEGG_SMALL_CELL_LUNG_CANCER	9.38156e-06	0.107143	84	7.59378e-05
GRAESSMANN_RESPONSE_TO_MC_AND_SERUM_DEPRIVATION_DN	9.38156e-06	0.107143	84	7.59378e-05
SWEET_KRAS_TARGETS_UP	9.38156e-06	0.107143	84	7.59378e-05
BERENJENO_TRANSFORMED_BY_RHOA_FOREVER_DN	9.4124e-06	0.193548	31	7.60877e-05
KEEN_RESPONSE_TO_ROSIGLITAZONE_DN	9.5046e-06	0.0943396	106	7.65522e-05
GOBERT_OLIGODENDROCYTE_DIFFERENTIATION_UP	9.50705e-06	0.0438596	570	7.65522e-05
PLASARI_TGFB1_SIGNALING_VIA_NFIC_1HR_DN	9.5046e-06	0.0943396	106	7.65522e-05
MUELLER_PLURINET	9.98589e-06	0.0568562	299	8.02221e-05
JOHNSTONE_PARVB_TARGETS_3_DN	9.98879e-06	0.037037	918	8.02221e-05
LASTOWSKA_NEUROBLASTOMA_COPY_NUMBER_DN	1.02467e-05	0.03875	800	8.21862e-05
REACTOME_SIGNALING_BY_ILS	1.03333e-05	0.0934579	107	8.27735e-05
PID_NFAT_TFPATHWAY	1.04207e-05	0.148936	47	8.30428e-05
SECONDARY_ACTIVE_TRANSMEMBRANE_TRANSPORTER_ACTIVITY	1.04207e-05	0.148936	47	8.30428e-05
PHOSPHOLIPID_BINDING	1.04207e-05	0.148936	47	8.30428e-05
ATP_BINDING	1.04075e-05	0.0769231	156	8.30428e-05
ST_FAS_SIGNALING_PATHWAY	1.04731e-05	0.123077	65	8.31388e-05
PID_BCR_5PATHWAY	1.04731e-05	0.123077	65	8.31388e-05
PID_IL4_2PATHWAY	1.04731e-05	0.123077	65	8.31388e-05
BOYAULT_LIVER_CANCER_SUBCLASS_G6_DN	1.0777e-05	0.263158	19	8.5441e-05
REACTOME_CYTOKINE_SIGNALING_IN_IMMUNE_SYSTEM	1.08384e-05	0.0592593	270	8.58177e-05
PROTEIN_TRANSPORT	1.11044e-05	0.0764331	157	8.78115e-05
IVANOVA_HEMATOPOIESIS_STEM_CELL_LONG_TERM	1.13671e-05	0.0562914	302	8.97738e-05
AMIT_SERUM_RESPONSE_40_MCF10A	1.14255e-05	0.1875	32	9.01199e-05
PID_LYSOPHOSPHOLIPID_PATHWAY	1.1749e-05	0.121212	66	9.25534e-05
TAVOR_CEBPA_TARGETS_UP	1.20294e-05	0.145833	48	9.44012e-05
CHANGOLKAR_H2AFY_TARGETS_UP	1.20294e-05	0.145833	48	9.44012e-05
DELACROIX_RAR_TARGETS_UP	1.20294e-05	0.145833	48	9.44012e-05
REACTOME_DIABETES_PATHWAYS	1.22042e-05	0.0827068	133	9.56515e-05
IDENTICAL_PROTEIN_BINDING	1.23803e-05	0.0559211	304	9.69084e-05
SAFFORD_T_LYMPHOCYTE_ANERGY	1.25184e-05	0.103448	87	9.7865e-05
TIEN_INTESTINE_PROBIOTICS_24HR_DN	1.2652e-05	0.0654206	214	9.87847e-05
SCHLOSSER_SERUM_RESPONSE_UP	1.31028e-05	0.0820896	134	0.000102175
HSIAO_LIVER_SPECIFIC_GENES	1.31593e-05	0.0614754	244	0.000102229
SHAFFER_IRF4_TARGETS_IN_PLASMA_CELL_VS_MATURE_B_LYMPHOCYTE	1.31533e-05	0.119403	67	0.000102229
ENDOSOME	1.31533e-05	0.119403	67	0.000102229
OSMAN_BLADDER_CANCER_UP	1.32253e-05	0.049505	404	0.000102612
TAKAYAMA_BOUND_BY_AR	1.34529e-05	0.4	10	0.000103986
CHASSOT_SKIN_WOUND	1.34529e-05	0.4	10	0.000103986
BROWNE_HCMV_INFECTION_6HR_DN	1.34459e-05	0.075	160	0.000103986
ZHAN_LATE_DIFFERENTIATION_GENES_UP	1.37729e-05	0.181818	33	0.000106327
MEMBRANE_ORGANIZATION_AND_BIOGENESIS	1.40582e-05	0.0814815	135	0.000108394
ZHU_SKIL_TARGETS_UP	1.4177e-05	0.25	20	0.000109173
REACTOME_SEMAPHORIN_INTERACTIONS	1.46961e-05	0.117647	68	0.00011303
SANSOM_APC_MYC_TARGETS	1.47966e-05	0.0645161	217	0.000113661
KEGG_PROSTATE_CANCER	1.50729e-05	0.101124	89	0.000115354
SWEET_KRAS_ONCOGENIC_SIGNATURE	1.50729e-05	0.101124	89	0.000115354
LIU_VAV3_PROSTATE_CARCINOGENESIS_UP	1.50729e-05	0.101124	89	0.000115354
DITTMER_PTHLH_TARGETS_UP	1.5478e-05	0.0892857	112	0.000118161
FIGUEROA_AML_METHYLATION_CLUSTER_4_UP	1.5478e-05	0.0892857	112	0.000118161
SCHAEFFER_PROSTATE_DEVELOPMENT_6HR_DN	1.5607e-05	0.0447471	514	0.000118999
REACTOME_GLUCOSE_METABOLISM	1.63883e-05	0.115942	69	0.000124802
REACTOME_ABC_FAMILY_PROTEINS_MEDIATED_TRANSPORT	1.64948e-05	0.176471	34	0.000125304
FRIDMAN_IMMORTALIZATION_DN	1.64948e-05	0.176471	34	0.000125304
RIGGI_EWING_SARCOMA_PROGENITOR_DN	1.68676e-05	0.0680628	191	0.000127978
COULOUARN_TEMPORAL_TGFB1_SIGNATURE_DN	1.72962e-05	0.0797101	138	0.000131069
ZHENG_GLIOBLASTOMA_PLASTICITY_UP	1.75154e-05	0.06	250	0.000132567
MILI_PSEUDOPODIA_HAPTOTAXIS_UP	1.76291e-05	0.0444015	518	0.000133265
REACTOME_CELL_SURFACE_INTERACTIONS_AT_THE_VASCULAR_WALL	1.80585e-05	0.0989011	91	0.000136011
REACTOME_MHC_CLASS_II_ANTIGEN_PRESENTATION	1.80585e-05	0.0989011	91	0.000136011
ELVIDGE_HIF1A_TARGETS_DN	1.80585e-05	0.0989011	91	0.000136011
SMIRNOV_RESPONSE_TO_IR_6HR_DN	1.80811e-05	0.0877193	114	0.000136015
WANG_BARRETTS_ESOPHAGUS_UP	1.81339e-05	0.137255	51	0.000136247
PID_AP1_PATHWAY	1.82413e-05	0.114286	70	0.000136721
DEPHOSPHORYLATION	1.82413e-05	0.114286	70	0.000136721
HELLER_SILENCED_BY_METHYLATION_UP	1.85336e-05	0.0567376	282	0.000138744
SMID_BREAST_CANCER_RELAPSE_IN_BONE_DN	1.95342e-05	0.0539683	315	0.000145881
CELL_CYCLE_GO_0007049	1.95342e-05	0.0539683	315	0.000145881
PID_HIVNEFPATHWAY	1.96346e-05	0.171429	35	0.000146453
ONDER_CDH1_TARGETS_1_UP	1.97974e-05	0.0785714	140	0.000147134
ALCALAY_AML_BY_NPM1_LOCALIZATION_UP	1.97974e-05	0.0785714	140	0.000147134
ENZYME_LINKED_RECEPTOR_PROTEIN_SIGNALING_PATHWAY	1.97974e-05	0.0785714	140	0.000147134
JECHLINGER_EPITHELIAL_TO_MESENCHYMAL_TRANSITION_UP	2.02669e-05	0.112676	71	0.000150443
VANTVEER_BREAST_CANCER_ESR1_UP	2.06527e-05	0.0718563	167	0.000153123
CYCLIC_NUCLEOTIDE_METABOLIC_PROCESS	2.08676e-05	0.363636	11	0.000154531
LINDGREN_BLADDER_CANCER_CLUSTER_2A_DN	2.11612e-05	0.0780142	141	0.000156517
MUSCLE_DEVELOPMENT	2.15326e-05	0.0967742	93	0.000158884
TRANSMEMBRANE_RECEPTOR_ACTIVITY	2.15262e-05	0.0478469	418	0.000158884
HOFFMANN_LARGE_TO_SMALL_PRE_BII_LYMPHOCYTE_DN	2.2478e-05	0.111111	72	0.000165463
HUANG_GATA2_TARGETS_DN	2.2478e-05	0.111111	72	0.000165463
WANG_LMO4_TARGETS_DN	2.3045e-05	0.0511364	352	0.000169435
ONDER_CDH1_TARGETS_2_UP	2.31018e-05	0.0585938	256	0.000169651
PID_PI3KPLCTRKPATHWAY	2.32385e-05	0.166667	36	0.000169743
WEI_MYCN_TARGETS_WITH_E_BOX	2.32517e-05	0.0377358	795	0.000169743
ONDER_CDH1_TARGETS_1_DN	2.32486e-05	0.0710059	169	0.000169743
SEMENZA_HIF1_TARGETS	2.32385e-05	0.166667	36	0.000169743
HUANG_FOXA2_TARGETS_DN	2.32385e-05	0.166667	36	0.000169743
PID_CD8TCRPATHWAY	2.34745e-05	0.132075	53	0.000170162
BREUHAHN_GROWTH_FACTOR_SIGNALING_IN_LIVER_CANCER	2.344e-05	0.227273	22	0.000170162
KANG_FLUOROURACIL_RESISTANCE_UP	2.344e-05	0.227273	22	0.000170162
IKEDA_MIR1_TARGETS_UP	2.34745e-05	0.132075	53	0.000170162
MUSCLE_CELL_DIFFERENTIATION	2.344e-05	0.227273	22	0.000170162
NEGATIVE_REGULATION_OF_DEVELOPMENTAL_PROCESS	2.33823e-05	0.0659898	197	0.000170162
SHEDDEN_LUNG_CANCER_POOR_SURVIVAL_A6	2.37569e-05	0.0460526	456	0.000172008
TAKEDA_TARGETS_OF_NUP98_HOXA9_FUSION_16D_DN	2.41346e-05	0.0769231	143	0.000174537
FIGUEROA_AML_METHYLATION_CLUSTER_3_UP	2.46498e-05	0.0705882	170	0.000178055
HOSHIDA_LIVER_CANCER_SURVIVAL_UP	2.48876e-05	0.109589	73	0.000179563
REACTOME_DOWNSTREAM_SIGNAL_TRANSDUCTION	2.55587e-05	0.0947368	95	0.000184189
KIM_BIPOLAR_DISORDER_OLIGODENDROCYTE_DENSITY_CORR_UP	2.60337e-05	0.0395894	682	0.000187394
SHEN_SMARCA2_TARGETS_UP	2.63322e-05	0.0471698	424	0.000189322
ZHOU_TNF_SIGNALING_30MIN	2.65945e-05	0.12963	54	0.000190985
DUTERTRE_ESTRADIOL_RESPONSE_6HR_UP	2.69271e-05	0.0611354	229	0.000193149
BIOCARTA_MET_PATHWAY	2.73562e-05	0.162162	37	0.000196
GREGORY_SYNTHETIC_LETHAL_WITH_IMATINIB	2.74622e-05	0.0758621	145	0.000196531
REACTOME_G_ALPHA1213_SIGNALLING_EVENTS	2.751e-05	0.108108	74	0.000196645
REGULATION_OF_TRANSCRIPTIONDNA_DEPENDENT	2.78488e-05	0.0455531	461	0.000198837
BIOCARTA_CASPASE_PATHWAY	2.95507e-05	0.217391	23	0.000210502
ZIRN_TRETINOIN_RESPONSE_WT1_UP	2.95507e-05	0.217391	23	0.000210502
PID_FGF_PATHWAY	3.00479e-05	0.127273	55	0.000213551
LAU_APOPTOSIS_CDKN2A_UP	3.00479e-05	0.127273	55	0.000213551
KEGG_ADHERENS_JUNCTION	3.03596e-05	0.106667	75	0.000215037
PID_AVB3_INTEGRIN_PATHWAY	3.03596e-05	0.106667	75	0.000215037
CHARAFE_BREAST_CANCER_BASAL_VS_MESENCHYMAL_UP	3.0369e-05	0.0826446	121	0.000215037
WANG_CISPLATIN_RESPONSE_AND_XPC_UP	3.03962e-05	0.0643564	202	0.000215037
WEST_ADRENOCORTICAL_TUMOR_UP	3.07406e-05	0.0544218	294	0.000217224
ACEVEDO_NORMAL_TISSUE_ADJACENT_TO_LIVER_TUMOR_UP	3.10158e-05	0.0689655	174	0.000218918
REACTOME_SIGNALING_BY_PDGF	3.26045e-05	0.0819672	122	0.000229869
RECEPTOR_COMPLEX	3.38617e-05	0.125	56	0.00023846
HOOI_ST7_TARGETS_DN	3.49793e-05	0.0813008	123	0.00024577
KAYO_AGING_MUSCLE_DN	3.49793e-05	0.0813008	123	0.00024577
GOZGIT_ESR1_TARGETS_UP	3.53211e-05	0.0738255	149	0.00024789
BENPORATH_SOX2_TARGETS	3.56991e-05	0.0381471	734	0.000250258
ROZANOV_MMP14_TARGETS_UP	3.59526e-05	0.056391	266	0.000251749
BENPORATH_MYC_MAX_TARGETS	3.67799e-05	0.0374194	775	0.000256428
MISHRA_CARCINOMA_ASSOCIATED_FIBROBLAST_UP	3.68284e-05	0.208333	24	0.000256428
SEKI_INFLAMMATORY_RESPONSE_LPS_UP	3.68032e-05	0.103896	77	0.000256428
CHIANG_LIVER_CANCER_SUBCLASS_POLYSOMY7_DN	3.68284e-05	0.208333	24	0.000256428
GROWTH	3.68032e-05	0.103896	77	0.000256428
MA_MYELOID_DIFFERENTIATION_UP	3.73473e-05	0.153846	39	0.000259456
VERRECCHIA_DELAYED_RESPONSE_TO_TGFB1	3.73473e-05	0.153846	39	0.000259456
BROWNE_HCMV_INFECTION_30MIN_DN	3.75643e-05	0.0733333	150	0.000260379
NEGATIVE_REGULATION_OF_APOPTOSIS	3.75643e-05	0.0733333	150	0.000260379
MARTENS_TRETINOIN_RESPONSE_UP	3.78806e-05	0.0361727	857	0.000262277
REGULATION_OF_RNA_METABOLIC_PROCESS	3.79769e-05	0.044586	471	0.000262649
BROWNE_HCMV_INFECTION_18HR_UP	3.87633e-05	0.0674157	178	0.000267788
EBAUER_TARGETS_OF_PAX3_FOXO1_FUSION_UP	3.91821e-05	0.0628019	207	0.000270379
NEGATIVE_REGULATION_OF_PROGRAMMED_CELL_DEATH	3.99292e-05	0.0728477	151	0.000275226
STEARMAN_LUNG_CANCER_EARLY_VS_LATE_UP	4.0175e-05	0.08	125	0.000276612
KANNAN_TP53_TARGETS_UP	4.26855e-05	0.12069	58	0.000293243
REGULATION_OF_GROWTH	4.26855e-05	0.12069	58	0.000293243
TOMLINS_PROSTATE_CANCER_DN	4.33364e-05	0.15	40	0.000297054
STRIATED_MUSCLE_DEVELOPMENT	4.33364e-05	0.15	40	0.000297054
REACTOME_EXTRINSIC_PATHWAY_FOR_APOPTOSIS	4.40557e-05	0.307692	13	0.00030165
PID_P73PATHWAY	4.43506e-05	0.101266	79	0.000303333
BROWNE_HCMV_INFECTION_20HR_UP	4.49775e-05	0.0583333	240	0.00030728
LU_AGING_BRAIN_DN	4.50456e-05	0.0718954	153	0.000307405
BIOCARTA_MCALPAIN_PATHWAY	4.54205e-05	0.2	25	0.000308484
IIZUKA_LIVER_CANCER_PROGRESSION_L1_G1_UP	4.54205e-05	0.2	25	0.000308484
KIM_HYPOXIA	4.54205e-05	0.2	25	0.000308484
MIKKELSEN_NPC_HCP_WITH_H3K4ME3_AND_H3K27ME3	4.54534e-05	0.0619048	210	0.000308484
STEGER_ADIPOGENESIS_DN	4.54205e-05	0.2	25	0.000308484
RASHI_RESPONSE_TO_IONIZING_RADIATION_2	4.60156e-05	0.0787402	127	0.000311956
BENPORATH_ES_WITH_H3K27ME3	4.62545e-05	0.0330948	1118	0.000313232
PUJANA_BRCA1_PCC_NETWORK	4.79917e-05	0.029661	1652	0.000324641
ION_BINDING	4.83488e-05	0.0549451	273	0.000326699
PID_MET_PATHWAY	4.85829e-05	0.1	80	0.000327921
CELLULAR_CATABOLIC_PROCESS	5.01041e-05	0.0613208	212	0.00033782
VERHAAK_AML_WITH_NPM1_MUTATED_UP	5.07636e-05	0.0655738	183	0.000341521
REGULATION_OF_PROTEIN_KINASE_ACTIVITY	5.07158e-05	0.0709677	155	0.000341521
TRANSCRIPTION_FACTOR_BINDING	5.15343e-05	0.0521173	307	0.000346329
REACTOME_PPARA_ACTIVATES_GENE_EXPRESSION	5.25131e-05	0.0865385	104	0.000351792
OSWALD_HEMATOPOIETIC_STEM_CELL_IN_COLLAGEN_GEL_DN	5.25182e-05	0.0545455	275	0.000351792
RAY_TUMORIGENESIS_BY_ERBB2_CDC25A_UP	5.25131e-05	0.0865385	104	0.000351792
WIERENGA_STAT5A_TARGETS_DN	5.25808e-05	0.0610329	213	0.00035183
HERNANDEZ_ABERRANT_MITOSIS_BY_DOCETACEL_2NM_UP	5.31462e-05	0.0987654	81	0.000354079
GUO_HEX_TARGETS_UP	5.31462e-05	0.0987654	81	0.000354079
LEIN_MEDULLA_MARKERS	5.31462e-05	0.0987654	81	0.000354079
SHAFFER_IRF4_TARGETS_IN_ACTIVATED_B_LYMPHOCYTE	5.31462e-05	0.0987654	81	0.000354079
SCHLOSSER_SERUM_RESPONSE_DN	5.40388e-05	0.0379213	712	0.000359638
TARTE_PLASMA_CELL_VS_PLASMABLAST_DN	5.56457e-05	0.0517799	309	0.000369933
REGULATION_OF_KINASE_ACTIVITY	5.69885e-05	0.0700637	157	0.000378453
PID_UPA_UPAR_PATHWAY	5.76163e-05	0.142857	42	0.000380983
PID_ECADHERIN_STABILIZATION_PATHWAY	5.76163e-05	0.142857	42	0.000380983
BILBAN_B_CLL_LPL_DN	5.76163e-05	0.142857	42	0.000380983
NUCLEOTIDE_METABOLIC_PROCESS	5.76163e-05	0.142857	42	0.000380983
LEE_LIVER_CANCER_MYC_TGFA_UP	5.93836e-05	0.114754	61	0.00039183
STEARMAN_LUNG_CANCER_EARLY_VS_LATE_DN	5.93836e-05	0.114754	61	0.00039183
CAIRO_PML_TARGETS_BOUND_BY_MYC_DN	6.0884e-05	0.285714	14	0.000400874
VERRECCHIA_RESPONSE_TO_TGFB1_C3	6.0884e-05	0.285714	14	0.000400874
LIEN_BREAST_CARCINOMA_METAPLASTIC_VS_DUCTAL_UP	6.33475e-05	0.0963855	83	0.00041665
ZHONG_SECRETOME_OF_LUNG_CANCER_AND_FIBROBLAST	6.38706e-05	0.0757576	132	0.000419643
MACROMOLECULAR_COMPLEX_ASSEMBLY	6.43501e-05	0.0535714	280	0.000422345
PID_FCER1PATHWAY	6.60095e-05	0.112903	62	0.000430713
LIU_TARGETS_OF_VMYB_VS_CMYB_DN	6.60436e-05	0.139535	43	0.000430713
LEE_LIVER_CANCER_E2F1_UP	6.60095e-05	0.112903	62	0.000430713
NAKAMURA_METASTASIS_MODEL_DN	6.60436e-05	0.139535	43	0.000430713
BOYAULT_LIVER_CANCER_SUBCLASS_G3_UP	6.58505e-05	0.0638298	188	0.000430713
PROTEIN_KINASE_BINDING	6.60095e-05	0.112903	62	0.000430713
POSITIVE_REGULATION_OF_DEVELOPMENTAL_PROCESS	6.66274e-05	0.059633	218	0.000434062
MITSIADES_RESPONSE_TO_APLIDIN_DN	6.68693e-05	0.0562249	249	0.000435179
MULLIGHAN_MLL_SIGNATURE_2_DN	6.69783e-05	0.0533808	281	0.000435429
AKL_HTLV1_INFECTION_UP	6.7185e-05	0.185185	27	0.000435856
GENTILE_UV_LOW_DOSE_UP	6.7185e-05	0.185185	27	0.000435856
REACTOME_REGULATION_OF_MRNA_STABILITY_BY_PROTEINS_THAT_BIND_AU_RICH_ELEMENTS	6.90281e-05	0.0952381	84	0.000446874
STAMBOLSKY_RESPONSE_TO_VITAMIN_D3_UP	6.90281e-05	0.0952381	84	0.000446874
BANDRES_RESPONSE_TO_CARMUSTIN_MGMT_48HR_DN	7.15519e-05	0.068323	161	0.000462243
REGULATION_OF_TRANSFERASE_ACTIVITY	7.15519e-05	0.068323	161	0.000462243
KEGG_CHEMOKINE_SIGNALING_PATHWAY	7.28883e-05	0.0631579	190	0.000469893
RESPONSE_TO_WOUNDING	7.28883e-05	0.0631579	190	0.000469893
JOHNSTONE_PARVB_TARGETS_1_DN	7.32272e-05	0.111111	63	0.000471586
TRANSCRIPTION_FROM_RNA_POLYMERASE_II_PROMOTER	7.42695e-05	0.0437637	457	0.000477801
KEGG_ABC_TRANSPORTERS	7.54257e-05	0.136364	44	0.000482725
KEGG_VASOPRESSIN_REGULATED_WATER_REABSORPTION	7.54257e-05	0.136364	44	0.000482725
REACTOME_PI3K_EVENTS_IN_ERBB2_SIGNALING	7.54257e-05	0.136364	44	0.000482725
KERLEY_RESPONSE_TO_CISPLATIN_UP	7.54257e-05	0.136364	44	0.000482725
XU_CREBBP_TARGETS_DN	7.54257e-05	0.136364	44	0.000482725
SERVITJA_ISLET_HNF1A_TARGETS_DN	7.58445e-05	0.0825688	109	0.000484902
GAUSSMANN_MLL_AF4_FUSION_TARGETS_A_UP	7.66438e-05	0.0628272	191	0.000489506
CHYLA_CBFA2T3_TARGETS_UP	7.83225e-05	0.0465116	387	0.00049971
BIOCARTA_G1_PATHWAY	8.06991e-05	0.178571	28	0.000514342
HERNANDEZ_MITOTIC_ARREST_BY_DOCETAXEL_2_UP	8.10759e-05	0.109375	64	0.00051568
ZHANG_GATA6_TARGETS_DN	8.10759e-05	0.109375	64	0.00051568
KEGG_TGF_BETA_SIGNALING_PATHWAY	8.16627e-05	0.0930233	86	0.000517281
SUNG_METASTASIS_STROMA_UP	8.14263e-05	0.0818182	110	0.000517281
NELSON_RESPONSE_TO_ANDROGEN_UP	8.16627e-05	0.0930233	86	0.000517281
BROWNE_HCMV_INFECTION_16HR_DN	8.16627e-05	0.0930233	86	0.000517281
REACTOME_SHC1_EVENTS_IN_EGFR_SIGNALING	8.19555e-05	0.266667	15	0.000517543
KYNG_DNA_DAMAGE_BY_4NQO_OR_GAMMA_RADIATION	8.19555e-05	0.266667	15	0.000517543
ZHAN_V1_LATE_DIFFERENTIATION_GENES_DN	8.19555e-05	0.266667	15	0.000517543
DEBIASI_APOPTOSIS_BY_REOVIRUS_INFECTION_DN	8.48104e-05	0.0522648	287	0.000535025
PID_HNF3BPATHWAY	8.58399e-05	0.133333	45	0.000540415
BEGUM_TARGETS_OF_PAX3_FOXO1_FUSION_DN	8.58399e-05	0.133333	45	0.000540415
WAMUNYOKOLI_OVARIAN_CANCER_GRADES_1_2_UP	8.73023e-05	0.0729927	137	0.000548797
LABBE_TARGETS_OF_TGFB1_AND_WNT3A_UP	8.7349e-05	0.0810811	111	0.000548797
FERRANDO_T_ALL_WITH_MLL_ENL_FUSION_UP	8.86646e-05	0.091954	87	0.000555368
NUCLEOCYTOPLASMIC_TRANSPORT	8.86646e-05	0.091954	87	0.000555368
LIPID_BINDING	8.86646e-05	0.091954	87	0.000555368
YOSHIOKA_LIVER_CANCER_EARLY_RECURRENCE_DN	8.95969e-05	0.107692	65	0.000560639
GOLGI_APPARATUS	9.17034e-05	0.0577778	225	0.000572081
REGULATION_OF_TRANSCRIPTION_FROM_RNA_POLYMERASE_II_PROMOTER	9.16122e-05	0.0519031	289	0.000572081
CATABOLIC_PROCESS	9.17034e-05	0.0577778	225	0.000572081
SCHAEFFER_PROSTATE_DEVELOPMENT_48HR_DN	9.25536e-05	0.0443925	428	0.000576802
STARK_PREFRONTAL_CORTEX_22Q11_DELETION_UP	9.33819e-05	0.0615385	195	0.000581378
KEGG_HEMATOPOIETIC_CELL_LINEAGE	9.61566e-05	0.0909091	88	0.000593605
ST_TUMOR_NECROSIS_FACTOR_PATHWAY	9.62108e-05	0.172414	29	0.000593605
PID_REELINPATHWAY	9.62108e-05	0.172414	29	0.000593605
REACTOME_ANTIGEN_ACTIVATES_B_CELL_RECEPTOR_LEADING_TO_GENERATION_OF_SECOND_MESSENGERS	9.62108e-05	0.172414	29	0.000593605
REACTOME_GLYCOLYSIS	9.62108e-05	0.172414	29	0.000593605
NGUYEN_NOTCH1_TARGETS_UP	9.62108e-05	0.172414	29	0.000593605
SASSON_RESPONSE_TO_FORSKOLIN_DN	9.61566e-05	0.0909091	88	0.000593605
NUCLEAR_TRANSPORT	9.61566e-05	0.0909091	88	0.000593605
MONOCARBOXYLIC_ACID_METABOLIC_PROCESS	9.61566e-05	0.0909091	88	0.000593605
PID_TNFPATHWAY	9.73667e-05	0.130435	46	0.000600136
MASSARWEH_TAMOXIFEN_RESISTANCE_DN	9.75248e-05	0.0542636	258	0.000600512
WILCOX_PRESPONSE_TO_ROGESTERONE_DN	9.88331e-05	0.106061	66	0.000606753
KIM_GERMINAL_CENTER_T_HELPER_UP	9.88331e-05	0.106061	66	0.000606753
RAS_PROTEIN_SIGNAL_TRANSDUCTION	9.88331e-05	0.106061	66	0.000606753
PROTEIN_COMPLEX_ASSEMBLY	9.93221e-05	0.0658683	167	0.000609149
RATTENBACHER_BOUND_BY_CELF1	9.94639e-05	0.0428266	467	0.000609414
REACTOME_RESPONSE_TO_ELEVATED_PLATELET_CYTOSOLIC_CA2_	0.000104165	0.0898876	89	0.000636953
SMALL_GTPASE_MEDIATED_SIGNAL_TRANSDUCTION	0.000104165	0.0898876	89	0.000636953
FIGUEROA_AML_METHYLATION_CLUSTER_6_UP	0.000104584	0.0714286	140	0.000638885
IVANOVA_HEMATOPOIESIS_MATURE_CELL	0.000106657	0.0511945	293	0.000650901
REACTOME_TGF_BETA_RECEPTOR_SIGNALING_IN_EMT_EPITHELIAL_TO_MESENCHYMAL_TRANSITION	0.000107869	0.25	16	0.000654418
LUND_SILENCED_BY_METHYLATION	0.000107869	0.25	16	0.000654418
KANG_FLUOROURACIL_RESISTANCE_DN	0.000107869	0.25	16	0.000654418
GHO_ATF5_TARGETS_DN	0.000107869	0.25	16	0.000654418
LEE_LIVER_CANCER_HEPATOBLAST	0.000107869	0.25	16	0.000654418
REGULATION_OF_PROTEIN_IMPORT_INTO_NUCLEUS	0.000107869	0.25	16	0.000654418
GAJATE_RESPONSE_TO_TRABECTEDIN_UP	0.000108829	0.104478	67	0.00065895
REGULATION_OF_TRANSPORT	0.000108829	0.104478	67	0.00065895
PID_IL6_7PATHWAY	0.00011009	0.12766	47	0.000664357
SHETH_LIVER_CANCER_VS_TXNIP_LOSS_PAM4	0.000110153	0.0536398	261	0.000664357
LEONARD_HYPOXIA	0.00011009	0.12766	47	0.000664357
NAKAMURA_METASTASIS	0.00011009	0.12766	47	0.000664357
SABATES_COLORECTAL_ADENOMA_UP	0.000110953	0.070922	141	0.000667878
KAAB_FAILED_HEART_ATRIUM_DN	0.000110953	0.070922	141	0.000667878
TARTE_PLASMA_CELL_VS_PLASMABLAST_UP	0.000111305	0.0452261	398	0.000669346
KEGG_GAP_JUNCTION	0.000112717	0.0888889	90	0.000676519
MORI_MATURE_B_LYMPHOCYTE_UP	0.000112717	0.0888889	90	0.000676519
GAUSSMANN_MLL_AF4_FUSION_TARGETS_C_UP	0.000116353	0.0647059	170	0.000696989
IWANAGA_CARCINOGENESIS_BY_KRAS_UP	0.000116353	0.0647059	170	0.000696989
MEISSNER_NPC_HCP_WITH_H3K4ME3_AND_H3K27ME3	0.000117646	0.0704225	142	0.000703368
MIKKELSEN_ES_LCP_WITH_H3K4ME3	0.000117646	0.0704225	142	0.000703368
ORGANELLE_ORGANIZATION_AND_BIOGENESIS	0.000117975	0.0422833	473	0.000704653
DURAND_STROMA_MAX_UP	0.000119311	0.0506757	296	0.000711948
PID_TELOMERASEPATHWAY	0.000119631	0.102941	68	0.000713169
TURASHVILI_BREAST_LOBULAR_CARCINOMA_VS_DUCTAL_NORMAL_DN	0.00012184	0.0879121	91	0.000724241
ZHU_CMV_24_HR_DN	0.00012184	0.0879121	91	0.000724241
SASSON_RESPONSE_TO_GONADOTROPHINS_UP	0.00012184	0.0879121	91	0.000724241
LI_INDUCED_T_TO_NATURAL_KILLER_DN	0.000122669	0.0775862	116	0.000728465
DELYS_THYROID_CANCER_DN	0.000124558	0.0560345	232	0.000738973
KEGG_PPAR_SIGNALING_PATHWAY	0.000131288	0.101449	69	0.000774434
KEGG_COMPLEMENT_AND_COAGULATION_CASCADES	0.000131288	0.101449	69	0.000774434
PID_VEGFR1_2_PATHWAY	0.000131288	0.101449	69	0.000774434
GOTZMANN_EPITHELIAL_TO_MESENCHYMAL_TRANSITION_UP	0.000131288	0.101449	69	0.000774434
LINDSTEDT_DENDRITIC_CELL_MATURATION_C	0.000131288	0.101449	69	0.000774434
MEMBRANE_BOUND_VESICLE	0.000131001	0.0769231	117	0.000774434
KEGG_DILATED_CARDIOMYOPATHY	0.000131565	0.0869565	92	0.000774591
WINTER_HYPOXIA_UP	0.000131565	0.0869565	92	0.000774591
ORGANELLE_MEMBRANE	0.000133253	0.0501672	299	0.00078378
REACTOME_AMINO_ACID_TRANSPORT_ACROSS_THE_PLASMA_MEMBRANE	0.00013401	0.16129	31	0.000784499
JOSEPH_RESPONSE_TO_SODIUM_BUTYRATE_UP	0.00013401	0.16129	31	0.000784499
DANG_MYC_TARGETS_DN	0.00013401	0.16129	31	0.000784499
RUFFLE	0.00013401	0.16129	31	0.000784499
SKELETAL_MUSCLE_DEVELOPMENT	0.00013401	0.16129	31	0.000784499
PAL_PRMT5_TARGETS_UP	0.000136455	0.0591133	203	0.000798053
REACTOME_ARMS_MEDIATED_ACTIVATION	0.000139246	0.235294	17	0.000809779
REACTOME_DESTABILIZATION_OF_MRNA_BY_TRISTETRAPROLIN_TTP	0.000139246	0.235294	17	0.000809779
INGA_TP53_TARGETS	0.000139246	0.235294	17	0.000809779
LE_SKI_TARGETS_UP	0.000139246	0.235294	17	0.000809779
AZARE_NEOPLASTIC_TRANSFORMATION_BY_STAT3_UP	0.000139246	0.235294	17	0.000809779
INTERACTION_WITH_HOST	0.000139246	0.235294	17	0.000809779
REACTOME_AMINO_ACID_AND_OLIGOPEPTIDE_SLC_TRANSPORTERS	0.000139484	0.122449	49	0.000809987
PUIFFE_INVASION_INHIBITED_BY_ASCITES_DN	0.000139807	0.0689655	145	0.000809987
SMITH_TERT_TARGETS_UP	0.000139807	0.0689655	145	0.000809987
FIGUEROA_AML_METHYLATION_CLUSTER_7_UP	0.0001398	0.0762712	118	0.000809987
RAO_BOUND_BY_SALL4_ISOFORM_B	0.000140254	0.040619	517	0.000811819
LIU_CMYB_TARGETS_DN	0.00014259	0.428571	7	0.000823792
MIKKELSEN_DEDIFFERENTIATED_STATE_DN	0.00014259	0.428571	7	0.000823792
MIKKELSEN_IPS_LCP_WITH_H3K4ME3	0.000142883	0.0632184	174	0.000824716
KEGG_RENAL_CELL_CARCINOMA	0.000143848	0.1	70	0.000826426
LANDIS_BREAST_CANCER_PROGRESSION_DN	0.000143848	0.1	70	0.000826426
SHETH_LIVER_CANCER_VS_TXNIP_LOSS_PAM3	0.000143848	0.1	70	0.000826426
LIU_NASOPHARYNGEAL_CARCINOMA	0.000143848	0.1	70	0.000826426
KINASE_BINDING	0.000143848	0.1	70	0.000826426
PROTEIN_SERINE_THREONINE_KINASE_ACTIVITY	0.000149559	0.0585366	205	0.000858434
RNA_METABOLIC_PROCESS	0.000150968	0.0344828	841	0.000865718
SENGUPTA_NASOPHARYNGEAL_CARCINOMA_WITH_LMP1_UP	0.000151315	0.0441176	408	0.000866901
TURASHVILI_BREAST_LOBULAR_CARCINOMA_VS_LOBULAR_NORMAL_UP	0.00015294	0.0851064	94	0.000874588
GAVIN_FOXP3_TARGETS_CLUSTER_T4	0.00015294	0.0851064	94	0.000874588
ST_ERK1_ERK2_MAPK_PATHWAY	0.000156711	0.15625	32	0.000887119
PID_ANGIOPOIETINRECEPTOR_PATHWAY	0.000156341	0.12	50	0.000887119
REACTOME_SEMA4D_IN_SEMAPHORIN_SIGNALING	0.000156711	0.15625	32	0.000887119
CHARAFE_BREAST_CANCER_BASAL_VS_MESENCHYMAL_DN	0.000156341	0.12	50	0.000887119
GARGALOVIC_RESPONSE_TO_OXIDIZED_PHOSPHOLIPIDS_YELLOW_UP	0.000156711	0.15625	32	0.000887119
EBAUER_MYOGENIC_TARGETS_OF_PAX3_FOXO1_FUSION	0.000156341	0.12	50	0.000887119
SASAI_RESISTANCE_TO_NEOPLASTIC_TRANSFROMATION	0.000156341	0.12	50	0.000887119
GROSS_ELK3_TARGETS_DN	0.000156711	0.15625	32	0.000887119
SMID_BREAST_CANCER_ERBB2_UP	0.000156457	0.0680272	147	0.000887119
HOFFMANN_IMMATURE_TO_MATURE_B_LYMPHOCYTE_DN	0.000156341	0.12	50	0.000887119
GROWTH_FACTOR_BINDING	0.000156711	0.15625	32	0.000887119
MARTINEZ_RESPONSE_TO_TRABECTEDIN_UP	0.000157365	0.0985915	71	0.000889192
GU_PDEF_TARGETS_UP	0.000157365	0.0985915	71	0.000889192
EXTRACELLULAR_REGION	0.000161785	0.0425056	447	0.000913331
MARTINEZ_RESPONSE_TO_TRABECTEDIN_DN	0.000163042	0.0516605	271	0.000919584
VERHAAK_GLIOBLASTOMA_CLASSICAL	0.000163724	0.057971	207	0.000922593
HOEBEKE_LYMPHOID_STEM_CELL_UP	0.000164653	0.0842105	95	0.000926979
BORCZUK_MALIGNANT_MESOTHELIOMA_UP	0.000165436	0.0491803	305	0.000929691
BROWNE_HCMV_INFECTION_24HR_UP	0.000165389	0.0675676	148	0.000929691
HAHTOLA_MYCOSIS_FUNGOIDES_SKIN_UP	0.000166007	0.0621469	177	0.000932053
RODRIGUES_DCC_TARGETS_DN	0.000169211	0.0743802	121	0.000947457
RICKMAN_TUMOR_DIFFERENTIATED_MODERATELY_VS_POORLY_UP	0.000169211	0.0743802	121	0.000947457
AZARE_NEOPLASTIC_TRANSFORMATION_BY_STAT3_DN	0.000169211	0.0743802	121	0.000947457
BURTON_ADIPOGENESIS_2	0.000171891	0.0972222	72	0.000961596
BENPORATH_EED_TARGETS	0.000172685	0.0320151	1062	0.000965162
SIG_INSULIN_RECEPTOR_PATHWAY_IN_CARDIAC_MYOCYTES	0.000174769	0.117647	51	0.000973286
BURTON_ADIPOGENESIS_PEAK_AT_2HR	0.000174769	0.117647	51	0.000973286
GUILLAUMOND_KLF10_TARGETS_UP	0.000174769	0.117647	51	0.000973286
SECRETION	0.000174388	0.0617978	178	0.000973286
BIOCARTA_SPRY_PATHWAY	0.000176731	0.222222	18	0.000980677
REACTOME_SIGNALING_BY_CONSTITUTIVELY_ACTIVE_EGFR	0.000176731	0.222222	18	0.000980677
KAPOSI_LIVER_CANCER_MET_UP	0.000176731	0.222222	18	0.000980677
KIM_PTEN_TARGETS_UP	0.000176731	0.222222	18	0.000980677
CREIGHTON_ENDOCRINE_THERAPY_RESISTANCE_4	0.000177565	0.0488599	307	0.00098442

## Sheet: Alone
.id	pval	Fraction_Overlap	numSet	qval
GOBERT_OLIGODENDROCYTE_DIFFERENTIATION_UP	3.0476e-114	0.329825	570	1.8822e-110
DUTERTRE_ESTRADIOL_RESPONSE_24HR_UP	1.59795e-102	0.429012	324	4.93446e-99
MARSON_BOUND_BY_E2F4_UNSTIMULATED	2.63104e-93	0.258242	728	5.41644e-90
NUYTTEN_EZH2_TARGETS_DN	7.82802e-90	0.211914	1024	1.20865e-86
KINSEY_TARGETS_OF_EWSR1_FLII_FUSION_UP	5.40647e-88	0.187793	1278	6.67807e-85
KOBAYASHI_EGFR_SIGNALING_24HR_DN	6.82791e-80	0.430279	251	7.0282e-77
BENPORATH_CYCLING_GENES	5.12859e-78	0.25	648	4.52489e-75
BLUM_RESPONSE_TO_SALIRASIB_DN	4.7785e-73	0.342105	342	3.689e-70
ROSTY_CERVICAL_CANCER_PROLIFERATION_CLUSTER	1.05859e-70	0.564286	140	7.26426e-68
CYTOPLASM	1.02768e-67	0.132332	2131	6.34694e-65
GRAESSMANN_APOPTOSIS_BY_DOXORUBICIN_DN	1.15373e-66	0.142055	1781	6.47764e-64
DODD_NASOPHARYNGEAL_CARCINOMA_DN	1.96868e-66	0.159273	1375	1.01321e-63
PILON_KLF1_TARGETS_DN	4.78896e-66	0.135396	1972	2.27512e-63
ZHANG_TLX_TARGETS_60HR_DN	3.8882e-65	0.361011	277	1.71525e-62
PUJANA_BRCA1_PCC_NETWORK	5.05065e-65	0.145278	1652	2.07952e-62
SHEDDEN_LUNG_CANCER_POOR_SURVIVAL_A6	2.47861e-63	0.269737	456	9.56744e-61
BLALOCK_ALZHEIMERS_DISEASE_UP	8.06447e-62	0.140745	1691	2.92977e-59
CHANG_CYCLING_GENES	2.37401e-58	0.486486	148	8.14549e-56
SOTIRIOU_BREAST_CANCER_GRADE_1_VS_3_UP	1.49365e-57	0.476821	151	4.85515e-55
BERENJENO_TRANSFORMED_BY_RHOA_UP	2.09138e-57	0.235075	536	6.45819e-55
BIOPOLYMER_METABOLIC_PROCESS	1.05488e-56	0.135986	1684	3.10234e-54
NUCLEUS	2.97888e-56	0.145455	1430	8.36253e-54
VECCHI_GASTRIC_CANCER_EARLY_UP	5.22598e-56	0.260465	430	1.40329e-53
CAIRO_HEPATOBLASTOMA_CLASSES_UP	2.21471e-54	0.214876	605	5.69918e-52
REACTOME_CELL_CYCLE	3.03626e-54	0.258907	421	7.50077e-52
PATIL_LIVER_CANCER	5.95137e-54	0.192771	747	1.41368e-51
CROONQUIST_IL6_DEPRIVATION_DN	6.5816e-54	0.591837	98	1.50548e-51
LINDGREN_BLADDER_CANCER_CLUSTER_1_DN	1.31157e-53	0.272487	378	2.89295e-51
CASORELLI_ACUTE_PROMYELOCYTIC_LEUKEMIA_DN	9.80893e-53	0.202112	663	2.08896e-50
WHITEFORD_PEDIATRIC_CANCER_MARKERS	2.60159e-52	0.525862	116	5.35582e-50
INTRACELLULAR_ORGANELLE_PART	2.8267e-52	0.152685	1192	5.63151e-50
ORGANELLE_PART	5.29673e-52	0.152047	1197	1.02227e-49
LINDGREN_BLADDER_CANCER_CLUSTER_3_UP	5.66804e-52	0.288754	329	1.06078e-49
GRAHAM_CML_DIVIDING_VS_NORMAL_QUIESCENT_UP	7.22896e-52	0.403315	181	1.31312e-49
PUJANA_CHEK2_PCC_NETWORK	1.32714e-51	0.184852	779	2.34184e-49
BUYTAERT_PHOTODYNAMIC_THERAPY_STRESS_DN	6.91223e-51	0.202512	637	1.18583e-48
HORIUCHI_WTAP_TARGETS_DN	1.67061e-50	0.293548	310	2.78856e-48
GRAESSMANN_APOPTOSIS_BY_DOXORUBICIN_UP	1.75745e-50	0.15324	1142	2.85632e-48
PUJANA_BRCA2_PCC_NETWORK	1.7563e-49	0.245863	423	2.78126e-47
BASAKI_YBX1_TARGETS_UP	3.44219e-49	0.3	290	5.31475e-47
MARKEY_RB1_ACUTE_LOF_DN	5.30526e-49	0.342105	228	7.99154e-47
TIEN_INTESTINE_PROBIOTICS_24HR_UP	9.75922e-49	0.211849	557	1.43507e-46
GRADE_COLON_CANCER_UP	2.68219e-48	0.16992	871	3.85238e-46
REACTOME_CELL_CYCLE_MITOTIC	1.31422e-47	0.276923	325	1.84469e-45
WANG_RESPONSE_TO_GSK3_INHIBITOR_SB216763_DN	1.59934e-47	0.256684	374	2.195e-45
SARRIO_EPITHELIAL_MESENCHYMAL_TRANSITION_UP	2.53461e-47	0.383333	180	3.40298e-45
BURTON_ADIPOGENESIS_3	5.64658e-47	0.534653	101	7.41985e-45
FEVR_CTNNB1_TARGETS_DN	1.17442e-46	0.207957	553	1.51109e-44
ZHOU_CELL_CYCLE_GENES_IN_IR_RESPONSE_24HR	2.70742e-46	0.460938	128	3.41245e-44
KRIEG_HYPOXIA_NOT_VIA_KDM3A	1.11862e-45	0.175325	770	1.38172e-43
MANALO_HYPOXIA_DN	2.4339e-45	0.287197	289	2.94741e-43
CHEN_METABOLIC_SYNDROM_NETWORK	1.88424e-44	0.141322	1210	2.2379e-42
BRUINS_UVC_RESPONSE_LATE	2.05693e-44	0.145119	1137	2.39691e-42
KONG_E2F3_TARGETS	6.08898e-44	0.525773	97	6.96399e-42
TOYOTA_TARGETS_OF_MIR34B_AND_MIR34C	7.22125e-44	0.220302	463	8.10881e-42
CROONQUIST_NRAS_SIGNALING_DN	1.15059e-43	0.625	72	1.26894e-41
HOFFMANN_LARGE_TO_SMALL_PRE_BII_LYMPHOCYTE_UP	1.41006e-43	0.386503	163	1.52781e-41
DIAZ_CHRONIC_MEYLOGENOUS_LEUKEMIA_UP	1.60227e-43	0.132417	1382	1.70614e-41
ZHOU_CELL_CYCLE_GENES_IN_IR_RESPONSE_6HR	1.8613e-43	0.564706	85	1.94837e-41
FUJII_YBX1_TARGETS_DN	1.94524e-43	0.341584	202	2.0023e-41
WONG_EMBRYONIC_STEM_CELL_CORE	1.09392e-42	0.256716	335	1.10755e-40
PUJANA_ATM_PCC_NETWORK	1.30063e-42	0.128988	1442	1.2956e-40
GOLDRATH_ANTIGEN_RESPONSE	2.15109e-42	0.251445	346	2.10875e-40
NUYTTEN_NIPP1_TARGETS_DN	3.46912e-42	0.161557	848	3.34771e-40
CHIANG_LIVER_CANCER_SUBCLASS_PROLIFERATION_UP	7.5654e-41	0.353933	178	7.18829e-39
ZHENG_GLIOBLASTOMA_PLASTICITY_UP	1.44442e-40	0.292	250	1.35163e-38
DANG_BOUND_BY_MYC	2.0787e-39	0.139619	1103	1.91613e-37
GRAHAM_NORMAL_QUIESCENT_VS_NORMAL_DIVIDING_DN	1.65734e-38	0.517241	87	1.50526e-36
NUCLEOBASENUCLEOSIDENUCLEOTIDE_AND_NUCLEIC_ACID_METABOLIC_PROCESS	3.37011e-38	0.131029	1244	3.01649e-36
CYTOPLASMIC_PART	2.37809e-37	0.124367	1383	2.09816e-35
LEE_BMP2_TARGETS_DN	4.82121e-37	0.14966	882	4.19377e-35
KANG_DOXORUBICIN_RESISTANCE_UP	9.93844e-37	0.666667	54	8.52497e-35
CHICAS_RB1_TARGETS_SENESCENT	4.41588e-36	0.18007	572	3.73596e-34
GOBERT_OLIGODENDROCYTE_DIFFERENTIATION_DN	3.30876e-35	0.134259	1080	2.76148e-33
MISSIAGLIA_REGULATED_BY_METHYLATION_DN	3.83885e-35	0.401639	122	3.16117e-33
NON_MEMBRANE_BOUND_ORGANELLE	4.98764e-35	0.169572	631	4.00048e-33
INTRACELLULAR_NON_MEMBRANE_BOUND_ORGANELLE	4.98764e-35	0.169572	631	4.00048e-33
WINNEPENNINCKX_MELANOMA_METASTASIS_UP	9.85072e-35	0.339506	162	7.79975e-33
LEE_EARLY_T_LYMPHOCYTE_UP	1.09395e-34	0.429907	107	8.55221e-33
GEORGES_TARGETS_OF_MIR192_AND_MIR215	1.27847e-34	0.144457	893	9.86976e-33
REACTOME_DNA_REPLICATION	2.07439e-34	0.307292	192	1.58166e-32
MITSIADES_RESPONSE_TO_APLIDIN_DN	5.771e-34	0.26506	249	4.34655e-32
MARSON_BOUND_BY_FOXP3_UNSTIMULATED	7.50793e-34	0.125305	1229	5.58663e-32
KRIGE_RESPONSE_TO_TOSEDOSTAT_24HR_DN	1.00192e-33	0.135509	1011	7.36652e-32
RUIZ_TNC_TARGETS_DN	1.09357e-33	0.359155	142	7.94574e-32
JOHNSTONE_PARVB_TARGETS_3_DN	2.16382e-33	0.140523	918	1.55392e-31
WAKABAYASHI_ADIPOGENESIS_PPARG_RXRA_BOUND_8D	2.39585e-33	0.142857	882	1.70078e-31
CHEMNITZ_RESPONSE_TO_PROSTAGLANDIN_E2_UP	5.29395e-33	0.349315	146	3.71539e-31
COLINA_TARGETS_OF_4EBP1_AND_4EBP2	8.14366e-33	0.216292	356	5.65115e-31
GRAESSMANN_RESPONSE_TO_MC_AND_DOXORUBICIN_UP	8.69768e-33	0.166667	612	5.96854e-31
PUJANA_XPRSS_INT_NETWORK	9.82271e-33	0.321429	168	6.66649e-31
CELL_CYCLE_GO_0007049	2.12409e-32	0.228571	315	1.42591e-30
MORI_IMMATURE_B_LYMPHOCYTE_DN	2.51358e-32	0.455556	90	1.66923e-30
ISHIDA_E2F_TARGETS	2.7009e-32	0.622642	53	1.77455e-30
MUELLER_PLURINET	3.11294e-32	0.234114	299	2.02374e-30
RODRIGUES_THYROID_CARCINOMA_POORLY_DIFFERENTIATED_UP	3.42083e-32	0.162717	633	2.20073e-30
MARTENS_TRETINOIN_RESPONSE_DN	9.46854e-32	0.142687	841	6.02863e-30
BENPORATH_ES_1	1.15467e-31	0.205805	379	7.27676e-30
MACROMOLECULAR_COMPLEX	1.53566e-31	0.13545	945	9.58003e-30
TARTE_PLASMA_CELL_VS_PLASMABLAST_DN	2.81662e-31	0.226537	309	1.73955e-29
SPIELMAN_LYMPHOBLAST_EUROPEAN_VS_ASIAN_UP	6.19248e-31	0.181628	479	3.78661e-29
GAVIN_FOXP3_TARGETS_CLUSTER_P6	8.21483e-31	0.43956	91	4.974e-29
ACEVEDO_LIVER_TUMOR_VS_NORMAL_ADJACENT_TISSUE_UP	1.09183e-30	0.13905	863	6.54673e-29
BENPORATH_PROLIFERATION	1.14e-30	0.333333	147	6.76985e-29
PROTEIN_METABOLIC_PROCESS	1.36675e-30	0.120227	1231	8.0391e-29
DACOSTA_UV_RESPONSE_VIA_ERCC3_DN	1.77008e-30	0.139181	855	1.03132e-28
SHEPARD_BMYB_MORPHOLINO_DN	2.23502e-30	0.28	200	1.29005e-28
ACEVEDO_LIVER_CANCER_UP	2.72196e-30	0.131552	973	1.55656e-28
KRIGE_RESPONSE_TO_TOSEDOSTAT_6HR_DN	3.29363e-30	0.135016	911	1.86619e-28
CUI_TCF21_TARGETS_2_UP	3.64905e-30	0.189252	428	2.04877e-28
RHEIN_ALL_GLUCOCORTICOID_THERAPY_DN	6.60454e-30	0.20442	362	3.67474e-28
PARENT_MTOR_SIGNALING_UP	1.90945e-29	0.164021	567	1.05293e-27
LOPEZ_MBD_TARGETS	2.63011e-29	0.130617	957	1.43748e-27
GRAESSMANN_RESPONSE_TO_MC_AND_DOXORUBICIN_DN	3.1425e-29	0.142857	770	1.70246e-27
LIAO_METASTASIS	4.00897e-29	0.166976	539	2.15299e-27
REGULATION_OF_CELLULAR_METABOLIC_PROCESS	5.35117e-29	0.141042	787	2.84904e-27
FORTSCHEGGER_PHF8_TARGETS_DN	1.5043e-28	0.140306	784	7.94063e-27
REGULATION_OF_METABOLIC_PROCESS	2.00318e-28	0.138924	799	1.04845e-26
WHITFIELD_CELL_CYCLE_LITERATURE	5.36079e-28	0.636364	44	2.78221e-26
KAUFFMANN_DNA_REPAIR_GENES	7.21699e-28	0.247826	230	3.71434e-26
PEREZ_TP53_TARGETS	4.34709e-27	0.116695	1174	2.21881e-25
PROTEIN_COMPLEX	4.63606e-27	0.134804	816	2.34691e-25
VERNELL_RETINOBLASTOMA_PATHWAY_UP	6.6644e-27	0.471429	70	3.34629e-25
WHITFIELD_CELL_CYCLE_G2	7.48237e-27	0.274725	182	3.7267e-25
KIM_WT1_TARGETS_DN	1.33085e-26	0.172113	459	6.57547e-25
CHICAS_RB1_TARGETS_GROWING	1.51415e-26	0.234568	243	7.42176e-25
MILI_PSEUDOPODIA_HAPTOTAXIS_DN	1.8834e-26	0.14521	668	9.15897e-25
MOHANKUMAR_TLX1_TARGETS_UP	4.73407e-26	0.178744	414	2.28419e-24
WHITFIELD_CELL_CYCLE_G2_M	8.69926e-26	0.24537	216	4.16486e-24
PUJANA_BRCA_CENTERED_NETWORK	8.8611e-26	0.34188	117	4.20971e-24
WEI_MYCN_TARGETS_WITH_E_BOX	9.98984e-26	0.133333	795	4.70971e-24
ALCALAY_AML_BY_NPM1_LOCALIZATION_DN	1.12689e-25	0.266304	184	5.27246e-24
MARSON_BOUND_BY_FOXP3_STIMULATED	1.33877e-25	0.120352	1022	6.21672e-24
SONG_TARGETS_OF_IE86_CMV_PROTEIN	1.47535e-25	0.5	60	6.79984e-24
CUI_TCF21_TARGETS_2_DN	2.54982e-25	0.13012	830	1.16649e-23
REN_BOUND_BY_E2F	2.78673e-25	0.491803	61	1.26316e-23
ESTABLISHMENT_OF_LOCALIZATION	2.80202e-25	0.127586	870	1.26316e-23
CELLULAR_PROTEIN_METABOLIC_PROCESS	3.84738e-25	0.115488	1117	1.71646e-23
CELLULAR_MACROMOLECULE_METABOLIC_PROCESS	3.86315e-25	0.114943	1131	1.71646e-23
ZHANG_TLX_TARGETS_UP	3.92028e-25	0.393258	89	1.72941e-23
AFFAR_YY1_TARGETS_DN	7.4175e-25	0.230769	234	3.24897e-23
BENPORATH_NANOG_TARGETS	7.912e-25	0.120445	988	3.44116e-23
ZHAN_MULTIPLE_MYELOMA_PR_UP	1.61094e-24	0.577778	45	6.95747e-23
CREIGHTON_ENDOCRINE_THERAPY_RESISTANCE_1	1.72745e-24	0.155303	528	7.40885e-23
WEST_ADRENOCORTICAL_TUMOR_UP	1.82477e-24	0.204082	294	7.77228e-23
DNA_METABOLIC_PROCESS	2.10446e-24	0.217899	257	8.90214e-23
ENK_UV_RESPONSE_KERATINOCYTE_DN	2.44918e-24	0.160825	485	1.02899e-22
JOHNSTONE_PARVB_TARGETS_3_UP	2.61412e-24	0.169767	430	1.09086e-22
LE_EGR2_TARGETS_UP	5.44725e-24	0.342593	108	2.23257e-22
LEE_BMP2_TARGETS_UP	5.42488e-24	0.132886	745	2.23257e-22
ZWANG_TRANSIENTLY_UP_BY_1ST_EGF_PULSE_ONLY	5.45852e-24	0.0951604	1839	2.23257e-22
BENPORATH_SOX2_TARGETS	6.47135e-24	0.133515	734	2.62941e-22
ZHANG_TLX_TARGETS_36HR_DN	9.98058e-24	0.254054	185	4.0026e-22
MITOTIC_CELL_CYCLE	9.97916e-24	0.281046	153	4.0026e-22
TANG_SENESCENCE_TP53_TARGETS_DN	1.13693e-23	0.491228	57	4.5301e-22
NUYTTEN_EZH2_TARGETS_UP	1.57741e-23	0.115718	1037	6.24494e-22
KIM_ALL_DISORDERS_OLIGODENDROCYTE_NUMBER_CORR_UP	1.63891e-23	0.130952	756	6.44708e-22
FOURNIER_ACINAR_DEVELOPMENT_LATE_2	1.68503e-23	0.205776	277	6.58655e-22
ONKEN_UVEAL_MELANOMA_UP	1.83508e-23	0.128991	783	7.12794e-22
SENESE_HDAC3_TARGETS_DN	2.01907e-23	0.151119	536	7.79361e-22
MORI_LARGE_PRE_BII_LYMPHOCYTE_UP	2.25291e-23	0.383721	86	8.6422e-22
REACTOME_MITOTIC_M_M_G1_PHASES	2.3828e-23	0.261628	172	9.08406e-22
ORGANELLE_ORGANIZATION_AND_BIOGENESIS	4.55151e-23	0.158562	473	1.72455e-21
MOOTHA_HUMAN_MITODB_6_2002	5.15676e-23	0.165501	429	1.94196e-21
FRASOR_RESPONSE_TO_SERM_OR_FULVESTRANT_DN	6.54868e-23	0.52	50	2.45119e-21
FLECHNER_BIOPSY_KIDNEY_TRANSPLANT_REJECTED_VS_OK_DN	6.77496e-23	0.148352	546	2.52061e-21
CELL_CYCLE_PROCESS	7.03023e-23	0.243523	193	2.59992e-21
GRADE_COLON_AND_RECTAL_CANCER_UP	7.4138e-23	0.2	285	2.72316e-21
KOINUMA_TARGETS_OF_SMAD2_OR_SMAD3	7.45166e-23	0.125	824	2.72316e-21
DUTERTRE_ESTRADIOL_RESPONSE_6HR_UP	8.31949e-23	0.222707	229	3.02242e-21
WAKABAYASHI_ADIPOGENESIS_PPARG_BOUND_8D	8.64938e-23	0.136778	658	3.12389e-21
KAUFFMANN_MELANOMA_RELAPSE_UP	1.23133e-22	0.459016	61	4.42134e-21
ODONNELL_TFRC_TARGETS_DN	1.35319e-22	0.28777	139	4.8308e-21
WHITFIELD_CELL_CYCLE_G1_S	1.49274e-22	0.278912	147	5.29836e-21
CHICAS_RB1_TARGETS_CONFLUENT	1.9511e-22	0.144621	567	6.88572e-21
GAL_LEUKEMIC_STEM_CELL_DN	2.70576e-22	0.213115	244	9.49477e-21
KIM_BIPOLAR_DISORDER_OLIGODENDROCYTE_DENSITY_CORR_UP	2.83123e-22	0.133431	682	9.87892e-21
RNA_METABOLIC_PROCESS	3.50934e-22	0.122473	841	1.21762e-20
SENGUPTA_NASOPHARYNGEAL_CARCINOMA_UP	3.67222e-22	0.193878	294	1.26702e-20
SMID_BREAST_CANCER_BASAL_UP	4.23987e-22	0.135802	648	1.45475e-20
FERREIRA_EWINGS_SARCOMA_UNSTABLE_VS_STABLE_UP	4.43789e-22	0.257485	167	1.51428e-20
DACOSTA_UV_RESPONSE_VIA_ERCC3_UP	8.48027e-22	0.187702	309	2.8777e-20
CELL_CYCLE_PHASE	9.46745e-22	0.252941	170	3.19514e-20
REACTOME_S_PHASE	1.05391e-21	0.321101	109	3.53746e-20
BLALOCK_ALZHEIMERS_DISEASE_DN	1.18031e-21	0.105093	1237	3.94032e-20
CHROMOSOME	1.2964e-21	0.298387	124	4.30461e-20
KAUFFMANN_DNA_REPLICATION_GENES	1.33182e-21	0.272109	147	4.39857e-20
LASTOWSKA_NEUROBLASTOMA_COPY_NUMBER_DN	3.61203e-21	0.1225	800	1.18659e-19
WANG_CISPLATIN_RESPONSE_AND_XPC_UP	3.9166e-21	0.227723	202	1.27984e-19
KRIGE_RESPONSE_TO_TOSEDOSTAT_6HR_UP	4.43383e-21	0.114376	953	1.44123e-19
REACTOME_DNA_STRAND_ELONGATION	5.5367e-21	0.666667	30	1.7903e-19
YANG_BCL3_TARGETS_UP	6.27711e-21	0.17033	364	2.01914e-19
TRANSPORT	7.66036e-21	0.122013	795	2.45131e-19
DOUGLAS_BMI1_TARGETS_UP	1.05792e-20	0.139576	566	3.36789e-19
NUCLEAR_PART	1.13167e-20	0.138169	579	3.58419e-19
MOOTHA_MITOCHONDRIA	1.14359e-20	0.154362	447	3.60347e-19
MEMBRANE	1.26149e-20	0.0882648	1994	3.95481e-19
NAKAMURA_TUMOR_ZONE_PERIPHERAL_VS_CENTRAL_UP	1.37361e-20	0.189474	285	4.28454e-19
BENPORATH_MYC_MAX_TARGETS	1.40806e-20	0.122581	775	4.36995e-19
PEDERSEN_METASTASIS_BY_ERBB2_ISOFORM_7	1.4184e-20	0.16129	403	4.38001e-19
GROSS_HYPOXIA_VIA_ELK3_UP	1.72329e-20	0.220096	209	5.29505e-19
BURTON_ADIPOGENESIS_PEAK_AT_16HR	2.61648e-20	0.55	40	7.9603e-19
AMUNDSON_GAMMA_RADIATION_RESPONSE	2.61648e-20	0.55	40	7.9603e-19
BUYTAERT_PHOTODYNAMIC_THERAPY_STRESS_UP	3.11883e-20	0.119605	811	9.44209e-19
REACTOME_G2_M_CHECKPOINTS	3.35746e-20	0.511111	45	1.0115e-18
DOANE_RESPONSE_TO_ANDROGEN_DN	3.6126e-20	0.20332	241	1.08308e-18
KEGG_CELL_CYCLE	4.10624e-20	0.28125	128	1.22513e-18
CROONQUIST_NRAS_VS_STROMAL_STIMULATION_DN	4.5741e-20	0.323232	99	1.35815e-18
LY_AGING_OLD_DN	5.43893e-20	0.446429	56	1.60722e-18
REACTOME_MITOTIC_G1_G1_S_PHASES	5.71775e-20	0.270073	137	1.68156e-18
NAKAYAMA_SOFT_TISSUE_TUMORS_PCA2_UP	8.10653e-20	0.344828	87	2.37279e-18
RHODES_UNDIFFERENTIATED_CANCER	1.19971e-19	0.391304	69	3.49501e-18
DNA_BINDING	1.25066e-19	0.13289	602	3.62633e-18
ACEVEDO_NORMAL_TISSUE_ADJACENT_TO_LIVER_TUMOR_DN	1.64235e-19	0.166667	354	4.7398e-18
FLECHNER_BIOPSY_KIDNEY_TRANSPLANT_OK_VS_DONOR_UP	1.78018e-19	0.136937	555	5.11366e-18
SASAKI_ADULT_T_CELL_LEUKEMIA	2.2158e-19	0.232955	176	6.33555e-18
REGULATION_OF_GENE_EXPRESSION	2.32886e-19	0.1263	673	6.62812e-18
REACTOME_IMMUNE_SYSTEM	2.36004e-19	0.111468	933	6.68605e-18
HELLER_HDAC_TARGETS_UP	4.19782e-19	0.173502	317	1.18382e-17
REACTOME_SYNTHESIS_OF_DNA	5.02168e-19	0.326087	92	1.40972e-17
REGULATION_OF_NUCLEOBASENUCLEOSIDENUCLEOTIDE_AND_NUCLEIC_ACID_METABOLIC_PROCESS	6.1404e-19	0.12945	618	1.71598e-17
GARY_CD5_TARGETS_UP	1.07349e-18	0.143763	473	2.98642e-17
BIOPOLYMER_MODIFICATION	1.08366e-18	0.126154	650	3.00121e-17
SHEPARD_CRUSH_AND_BURN_MUTANT_DN	1.54643e-18	0.221622	185	4.26373e-17
GARCIA_TARGETS_OF_FLI1_AND_DAX1_DN	1.5559e-18	0.227273	176	4.27076e-17
SCHAEFFER_PROSTATE_DEVELOPMENT_6HR_DN	1.71522e-18	0.138132	514	4.68726e-17
MITOSIS	1.84004e-18	0.341463	82	5.0062e-17
CHROMOSOMAL_PART	1.96546e-18	0.3125	96	5.32398e-17
FULCHER_INFLAMMATORY_RESPONSE_LECTIN_VS_LPS_UP	2.09704e-18	0.131261	579	5.6556e-17
STARK_PREFRONTAL_CORTEX_22Q11_DELETION_DN	2.36426e-18	0.137331	517	6.34854e-17
LEI_MYB_TARGETS	2.37556e-18	0.169811	318	6.35128e-17
MOLENAAR_TARGETS_OF_CCND1_AND_CDK4_DN	2.66908e-18	0.413793	58	7.10528e-17
REACTOME_G1_S_TRANSITION	2.89682e-18	0.285714	112	7.67844e-17
CREIGHTON_ENDOCRINE_THERAPY_RESISTANCE_5	2.95183e-18	0.141079	482	7.79081e-17
FARMER_BREAST_CANCER_CLUSTER_2	3.08244e-18	0.575758	33	8.10091e-17
TRANSCRIPTION_DNA_DEPENDENT	3.41762e-18	0.125786	636	8.94373e-17
RNA_BIOSYNTHETIC_PROCESS	4.11679e-18	0.125392	638	1.0728e-16
REACTOME_ACTIVATION_OF_ATR_IN_RESPONSE_TO_REPLICATION_STRESS	4.47711e-18	0.526316	38	1.16179e-16
M_PHASE_OF_MITOTIC_CELL_CYCLE	5.49535e-18	0.329412	85	1.42005e-16
LY_AGING_MIDDLE_DN	5.78899e-18	0.875	16	1.4897e-16
REACTOME_ADAPTIVE_IMMUNE_SYSTEM	6.32982e-18	0.133581	539	1.62212e-16
PHONG_TNF_RESPONSE_NOT_VIA_P38	7.30507e-18	0.163205	337	1.8643e-16
TRANSCRIPTION	7.74988e-18	0.116866	753	1.96968e-16
WANG_LMO4_TARGETS_UP	8.37436e-18	0.155914	372	2.11967e-16
NEGATIVE_REGULATION_OF_CELLULAR_PROCESS	8.59056e-18	0.123839	646	2.16552e-16
REACTOME_CELL_CYCLE_CHECKPOINTS	9.34147e-18	0.266129	124	2.34524e-16
REN_ALVEOLAR_RHABDOMYOSARCOMA_DN	9.56288e-18	0.14951	408	2.39111e-16
BYSTRYKH_HEMATOPOIESIS_STEM_CELL_QTL_TRANS	9.65375e-18	0.109977	882	2.40409e-16
MOOTHA_PGC	9.74049e-18	0.147619	420	2.41595e-16
WU_APOPTOSIS_BY_CDKN1A_VIA_TP53	1.01399e-17	0.418182	55	2.50495e-16
BIDUS_METASTASIS_UP	1.12208e-17	0.200935	214	2.76094e-16
NEGATIVE_REGULATION_OF_BIOLOGICAL_PROCESS	1.25828e-17	0.121123	677	3.08377e-16
FURUKAWA_DUSP6_TARGETS_PCI35_DN	1.33817e-17	0.351351	74	3.26662e-16
MORI_EMU_MYC_LYMPHOMA_BY_ONSET_TIME_UP	1.50256e-17	0.281818	110	3.65346e-16
STEIN_ESRRA_TARGETS	1.53181e-17	0.13271	535	3.70998e-16
EGUCHI_CELL_CYCLE_RB1_TARGETS	1.68875e-17	0.695652	23	4.07411e-16
DANG_MYC_TARGETS_UP	1.74414e-17	0.244755	143	4.19136e-16
RODRIGUES_THYROID_CARCINOMA_ANAPLASTIC_UP	1.81657e-17	0.117729	722	4.3485e-16
CYTOSKELETON	1.92203e-17	0.155313	367	4.58319e-16
FEVR_CTNNB1_TARGETS_UP	1.94864e-17	0.120235	682	4.62877e-16
MATSUDA_NATURAL_KILLER_DIFFERENTIATION	2.03065e-17	0.138947	475	4.80509e-16
MEISSNER_BRAIN_HCP_WITH_H3K4ME3_AND_H3K27ME3	2.18564e-17	0.101964	1069	5.15211e-16
PROTEIN_MODIFICATION_PROCESS	2.45874e-17	0.123613	631	5.77383e-16
ALFANO_MYC_TARGETS	2.73684e-17	0.188285	239	6.40256e-16
KEGG_DNA_REPLICATION	2.86751e-17	0.527778	36	6.68292e-16
LI_WILMS_TUMOR_VS_FETAL_KIDNEY_1_DN	3.09751e-17	0.226994	163	7.19181e-16
IVANOVA_HEMATOPOIESIS_EARLY_PROGENITOR	4.08137e-17	0.131579	532	9.44064e-16
SPIELMAN_LYMPHOBLAST_EUROPEAN_VS_ASIAN_DN	4.18544e-17	0.126712	584	9.64525e-16
RODRIGUES_THYROID_CARCINOMA_POORLY_DIFFERENTIATED_DN	5.36869e-17	0.111801	805	1.2326e-15
SIGNAL_TRANSDUCTION	5.72301e-17	0.0881273	1634	1.30909e-15
ZHANG_BREAST_CANCER_PROGENITORS_UP	6.99992e-17	0.143529	425	1.59526e-15
DAIRKEE_TERT_TARGETS_UP	9.67042e-17	0.15	380	2.19576e-15
BURTON_ADIPOGENESIS_PEAK_AT_24HR	1.04636e-16	0.465116	43	2.36716e-15
GRUETZMANN_PANCREATIC_CANCER_UP	1.14392e-16	0.153631	358	2.57841e-15
MORI_PRE_BI_LYMPHOCYTE_UP	1.21933e-16	0.325	80	2.7384e-15
GAZDA_DIAMOND_BLACKFAN_ANEMIA_ERYTHROID_DN	1.35338e-16	0.133874	493	3.02843e-15
DOUGLAS_BMI1_TARGETS_DN	1.40346e-16	0.16242	314	3.12916e-15
PID_E2F_PATHWAY	1.64385e-16	0.337838	74	3.63885e-15
SHEPARD_BMYB_TARGETS	1.64385e-16	0.337838	74	3.63885e-15
BORCZUK_MALIGNANT_MESOTHELIOMA_UP	1.88373e-16	0.163934	305	4.14018e-15
REGULATION_OF_RNA_METABOLIC_PROCESS	1.87909e-16	0.135881	471	4.14018e-15
POSITIVE_REGULATION_OF_CELLULAR_PROCESS	1.93617e-16	0.118263	668	4.24034e-15
CHARAFE_BREAST_CANCER_LUMINAL_VS_MESENCHYMAL_DN	2.19944e-16	0.136957	460	4.79992e-15
REGULATION_OF_TRANSCRIPTIONDNA_DEPENDENT	2.44504e-16	0.136659	461	5.31711e-15
PUJANA_BREAST_CANCER_WITH_BRCA1_MUTATED_UP	2.58372e-16	0.392857	56	5.59896e-15
WAMUNYOKOLI_OVARIAN_CANCER_LMP_UP	3.19057e-16	0.173585	265	6.88984e-15
DELACROIX_RARG_BOUND_MEF	3.46765e-16	0.149864	367	7.4621e-15
REACTOME_E2F_MEDIATED_REGULATION_OF_DNA_REPLICATION	3.63455e-16	0.514286	35	7.79409e-15
DODD_NASOPHARYNGEAL_CARCINOMA_UP	3.73927e-16	0.0840198	1821	7.99091e-15
REACTOME_CHROMOSOME_MAINTENANCE	3.78483e-16	0.254098	122	8.06037e-15
M_PHASE	3.96809e-16	0.263158	114	8.42163e-15
CREIGHTON_ENDOCRINE_THERAPY_RESISTANCE_3	4.61967e-16	0.113889	720	9.77093e-15
REACTOME_G1_S_SPECIFIC_TRANSCRIPTION	4.97869e-16	0.736842	19	1.04943e-14
MARKEY_RB1_CHRONIC_LOF_UP	5.1537e-16	0.26087	115	1.08263e-14
DACOSTA_UV_RESPONSE_VIA_ERCC3_COMMON_DN	6.45418e-16	0.132505	483	1.35122e-14
KAMMINGA_EZH2_TARGETS	6.66962e-16	0.463415	41	1.39161e-14
VANTVEER_BREAST_CANCER_ESR1_DN	9.02312e-16	0.179167	240	1.87632e-14
MARTINEZ_RB1_TARGETS_UP	9.22714e-16	0.115899	673	1.91231e-14
BASSO_B_LYMPHOCYTE_NETWORK	9.35132e-16	0.230769	143	1.93156e-14
CHARAFE_BREAST_CANCER_LUMINAL_VS_MESENCHYMAL_UP	1.06611e-15	0.135556	450	2.19477e-14
FARMER_BREAST_CANCER_APOCRINE_VS_BASAL	1.14338e-15	0.154545	330	2.33824e-14
FARMER_BREAST_CANCER_BASAL_VS_LULMINAL	1.14338e-15	0.154545	330	2.33824e-14
DNA_REPLICATION	1.14832e-15	0.27451	102	2.34059e-14
SANSOM_APC_TARGETS_DN	1.26752e-15	0.147541	366	2.57507e-14
REGULATION_OF_CELL_CYCLE	1.38364e-15	0.203297	182	2.80176e-14
ENK_UV_RESPONSE_KERATINOCYTE_UP	1.44403e-15	0.126415	530	2.91449e-14
OXFORD_RALA_OR_RALB_TARGETS_UP	1.48952e-15	0.416667	48	2.9965e-14
DEBIASI_APOPTOSIS_BY_REOVIRUS_INFECTION_DN	1.55877e-15	0.163763	287	3.12564e-14
IVANOVA_HEMATOPOIESIS_LATE_PROGENITOR	1.56453e-15	0.125	544	3.12704e-14
HAMAI_APOPTOSIS_VIA_TRAIL_UP	1.57902e-15	0.121575	584	3.14581e-14
REICHERT_MITOSIS_LIN9_TARGETS	1.71537e-15	0.571429	28	3.40646e-14
POSITIVE_REGULATION_OF_BIOLOGICAL_PROCESS	1.77503e-15	0.112835	709	3.51365e-14
REACTOME_TELOMERE_MAINTENANCE	2.68656e-15	0.32	75	5.30101e-14
CELL_PROLIFERATION_GO_0008283	3.42092e-15	0.126706	513	6.72853e-14
REGULATION_OF_TRANSCRIPTION	3.44355e-15	0.121908	566	6.75155e-14
TRANSFERASE_ACTIVITY_TRANSFERRING_PHOSPHORUS_CONTAINING_GROUPS	3.57373e-15	0.136792	424	6.9846e-14
ACEVEDO_LIVER_CANCER_DN	3.6447e-15	0.124074	540	7.10085e-14
LU_EZH2_TARGETS_UP	4.58183e-15	0.159322	295	8.89855e-14
DAZARD_RESPONSE_TO_UV_NHEK_DN	4.64863e-15	0.154088	318	8.99998e-14
DUTERTRE_ESTRADIOL_RESPONSE_24HR_DN	5.5177e-15	0.126733	505	1.06492e-13
ODONNELL_TARGETS_OF_MYC_AND_TFRC_DN	5.65693e-15	0.422222	45	1.08839e-13
AGUIRRE_PANCREATIC_CANCER_COPY_NUMBER_UP	6.79193e-15	0.157718	298	1.3027e-13
WHITFIELD_CELL_CYCLE_S	7.14495e-15	0.209877	162	1.36617e-13
ENK_UV_RESPONSE_EPIDERMIS_DN	7.31198e-15	0.125984	508	1.39379e-13
PID_FOXM1PATHWAY	7.42657e-15	0.45	40	1.41128e-13
LY_AGING_PREMATURE_DN	7.56904e-15	0.533333	30	1.43394e-13
MILI_PSEUDOPODIA_CHEMOTAXIS_DN	7.91028e-15	0.131291	457	1.494e-13
MONTERO_THYROID_CANCER_POOR_SURVIVAL_UP	8.23369e-15	0.916667	12	1.55034e-13
GINESTIER_BREAST_CANCER_ZNF217_AMPLIFIED_DN	8.94512e-15	0.149254	335	1.67918e-13
PID_PLK1_PATHWAY	9.25692e-15	0.413043	46	1.73245e-13
BAELDE_DIABETIC_NEPHROPATHY_DN	1.01098e-14	0.133641	434	1.88635e-13
CYTOSKELETAL_PART	1.07276e-14	0.174468	235	1.99558e-13
FERRANDO_T_ALL_WITH_MLL_ENL_FUSION_DN	1.19309e-14	0.287356	87	2.21277e-13
SENESE_HDAC3_TARGETS_UP	1.2946e-14	0.125749	501	2.39385e-13
REACTOME_MEMBRANE_TRAFFICKING	1.49353e-14	0.232558	129	2.75345e-13
LINSLEY_MIR16_TARGETS	1.57678e-14	0.184466	206	2.89828e-13
REACTOME_MITOTIC_G2_G2_M_PHASES	1.88296e-14	0.296296	81	3.4508e-13
MARTINEZ_TP53_TARGETS_UP	2.34376e-14	0.116279	602	4.28257e-13
MULLIGHAN_MLL_SIGNATURE_1_UP	2.45408e-14	0.139474	380	4.47091e-13
GARY_CD5_TARGETS_DN	2.69919e-14	0.132251	431	4.903e-13
SANSOM_APC_TARGETS_REQUIRE_MYC	2.99313e-14	0.180952	210	5.42099e-13
MASSARWEH_TAMOXIFEN_RESISTANCE_UP	3.12249e-14	0.117647	578	5.63874e-13
POOLA_INVASIVE_BREAST_CANCER_UP	3.58412e-14	0.15625	288	6.45351e-13
HOSHIDA_LIVER_CANCER_SUBCLASS_S3	3.91846e-14	0.161654	266	7.035e-13
MICROTUBULE_CYTOSKELETON	4.00935e-14	0.210526	152	7.17733e-13
MARTORIATI_MDM4_TARGETS_FETAL_LIVER_DN	4.24358e-14	0.122568	514	7.57466e-13
RESPONSE_TO_DNA_DAMAGE_STIMULUS	4.37892e-14	0.203704	162	7.79373e-13
IVANOVA_HEMATOPOIESIS_STEM_CELL_AND_PROGENITOR	4.7534e-14	0.110132	681	8.43592e-13
PAL_PRMT5_TARGETS_UP	5.13874e-14	0.182266	203	9.09366e-13
CHIANG_LIVER_CANCER_SUBCLASS_UNANNOTATED_DN	5.39426e-14	0.186528	193	9.51856e-13
KEGG_ENDOCYTOSIS	5.52019e-14	0.191257	183	9.71302e-13
YAMAZAKI_TCEB3_TARGETS_DN	6.51453e-14	0.176744	215	1.143e-12
GRAHAM_CML_QUIESCENT_VS_NORMAL_QUIESCENT_UP	1.09683e-13	0.275862	87	1.91898e-12
REACTOME_DNA_REPAIR	1.19639e-13	0.241071	112	2.08726e-12
BENPORATH_MYC_TARGETS_WITH_EBOX	1.22847e-13	0.169565	230	2.13719e-12
VANTVEER_BREAST_CANCER_METASTASIS_DN	1.27402e-13	0.231405	121	2.21021e-12
KRIGE_RESPONSE_TO_TOSEDOSTAT_24HR_UP	1.38752e-13	0.103448	783	2.40036e-12
INTRACELLULAR_SIGNALING_CASCADE	1.41425e-13	0.109445	667	2.43978e-12
PETROVA_ENDOTHELIUM_LYMPHATIC_VS_BLOOD_UP	1.58506e-13	0.221374	131	2.72684e-12
GENTILE_UV_HIGH_DOSE_DN	1.63664e-13	0.147436	312	2.80774e-12
RESPONSE_TO_ENDOGENOUS_STIMULUS	1.66353e-13	0.18	200	2.84596e-12
CAIRO_LIVER_DEVELOPMENT_DN	1.85674e-13	0.171171	222	3.16775e-12
GARGALOVIC_RESPONSE_TO_OXIDIZED_PHOSPHOLIPIDS_TURQUOISE_DN	2.00045e-13	0.358491	53	3.40351e-12
STEIN_ESRRA_TARGETS_UP	2.13615e-13	0.134021	388	3.62442e-12
BILD_E2F3_ONCOGENIC_SIGNATURE	2.46724e-13	0.162602	246	4.1747e-12
KIM_ALL_DISORDERS_CALB1_CORR_UP	2.4762e-13	0.116788	548	4.17842e-12
IGARASHI_ATF4_TARGETS_DN	2.49299e-13	0.266667	90	4.19529e-12
PENG_RAPAMYCIN_RESPONSE_UP	2.65112e-13	0.17734	203	4.44927e-12
SUNG_METASTASIS_STROMA_DN	2.96454e-13	0.351852	54	4.96179e-12
DNA_REPAIR	3.0275e-13	0.224	125	5.05346e-12
HEDENFALK_BREAST_CANCER_BRCA1_VS_BRCA2	3.08714e-13	0.196319	163	5.13913e-12
SENESE_HDAC1_TARGETS_UP	3.29149e-13	0.124726	457	5.46457e-12
MULLIGHAN_MLL_SIGNATURE_2_UP	3.33789e-13	0.129187	418	5.52676e-12
REACTOME_ACTIVATION_OF_THE_PRE_REPLICATIVE_COMPLEX	3.46489e-13	0.483871	31	5.7217e-12
YU_MYC_TARGETS_UP	3.553e-13	0.404762	42	5.84156e-12
MITOCHONDRION	3.55639e-13	0.139942	343	5.84156e-12
KINASE_ACTIVITY	4.03611e-13	0.135501	369	6.61194e-12
AMUNDSON_RESPONSE_TO_ARSENITE	4.3423e-13	0.170507	217	7.09472e-12
PUJANA_BREAST_CANCER_LIT_INT_NETWORK	5.04081e-13	0.247525	101	8.21425e-12
ZHOU_INFLAMMATORY_RESPONSE_LIVE_DN	5.15997e-13	0.132812	384	8.38631e-12
RIZ_ERYTHROID_DIFFERENTIATION	5.23948e-13	0.285714	77	8.49318e-12
POST_TRANSLATIONAL_PROTEIN_MODIFICATION	5.51612e-13	0.121849	476	8.91821e-12
CYTOSKELETON_ORGANIZATION_AND_BIOGENESIS	5.64498e-13	0.173077	208	9.10272e-12
PENG_LEUCINE_DEPRIVATION_DN	5.75861e-13	0.181818	187	9.26177e-12
ENZYME_REGULATOR_ACTIVITY	5.81317e-13	0.142415	323	9.32523e-12
MARTINEZ_RB1_AND_TP53_TARGETS_UP	6.07042e-13	0.111481	601	9.71267e-12
REACTOME_EXTENSION_OF_TELOMERES	6.24981e-13	0.518519	27	9.97386e-12
SWEET_LUNG_CANCER_KRAS_UP	6.32843e-13	0.120163	491	1.00733e-11
PID_PDGFRBPATHWAY	6.93575e-13	0.217054	129	1.10116e-11
RESPONSE_TO_STRESS	8.49442e-13	0.11811	508	1.34517e-11
LIM_MAMMARY_STEM_CELL_DN	8.65948e-13	0.126168	428	1.3678e-11
LABBE_WNT3A_TARGETS_UP	8.71404e-13	0.232143	112	1.37259e-11
RAY_TUMORIGENESIS_BY_ERBB2_CDC25A_DN	8.73429e-13	0.194969	159	1.37259e-11
HAN_SATB1_TARGETS_DN	9.369e-13	0.124434	442	1.4686e-11
TRANSCRIPTION_FROM_RNA_POLYMERASE_II_PROMOTER	1.09604e-12	0.122538	457	1.7137e-11
GREENBAUM_E2A_TARGETS_UP	1.10412e-12	0.454545	33	1.72199e-11
RUTELLA_RESPONSE_TO_HGF_UP	1.15597e-12	0.126794	418	1.7983e-11
ORGANELLE_LUMEN	1.19846e-12	0.122271	458	1.85506e-11
MEMBRANE_ENCLOSED_LUMEN	1.19846e-12	0.122271	458	1.85506e-11
PID_ATR_PATHWAY	1.36949e-12	0.410256	39	2.11449e-11
MARTINEZ_RESPONSE_TO_TRABECTEDIN_DN	1.4233e-12	0.151292	271	2.19209e-11
PURBEY_TARGETS_OF_CTBP1_NOT_SATB1_DN	1.61441e-12	0.122768	448	2.48025e-11
REACTOME_M_G1_TRANSITION	1.62902e-12	0.271605	81	2.49649e-11
LU_AGING_BRAIN_UP	1.97726e-12	0.152672	262	3.02266e-11
SANSOM_APC_MYC_TARGETS	2.0677e-12	0.165899	217	3.14535e-11
WONG_MITOCHONDRIA_GENE_MODULE	2.0677e-12	0.165899	217	3.14535e-11
WONG_ADULT_TISSUE_STEM_MODULE	2.31117e-12	0.102635	721	3.50707e-11
FARMER_BREAST_CANCER_APOCRINE_VS_LUMINAL	3.10678e-12	0.138037	326	4.70282e-11
VANOEVELEN_MYOGENESIS_SIN3A_TARGETS	3.13444e-12	0.163636	220	4.73308e-11
KEGG_BASE_EXCISION_REPAIR	3.19285e-12	0.428571	35	4.80953e-11
STEIN_ESRRA_TARGETS_RESPONSIVE_TO_ESTROGEN_DN	3.45572e-12	0.390244	41	5.18023e-11
DELPUECH_FOXO3_TARGETS_DN	3.45572e-12	0.390244	41	5.18023e-11
MEMBRANE_PART	3.47707e-12	0.0790419	1670	5.1996e-11
ZHANG_TLX_TARGETS_36HR_UP	3.59427e-12	0.162896	221	5.36189e-11
ESTABLISHMENT_OF_CELLULAR_LOCALIZATION	3.8072e-12	0.133144	353	5.66584e-11
REACTOME_METABOLISM_OF_AMINO_ACIDS_AND_DERIVATIVES	4.14801e-12	0.17	200	6.1582e-11
BHAT_ESR1_TARGETS_NOT_VIA_AKT1_UP	4.18121e-12	0.165877	211	6.19261e-11
KINSEY_TARGETS_OF_EWSR1_FLII_FUSION_DN	4.27688e-12	0.136778	329	6.31913e-11
IVANOVA_HEMATOPOIESIS_MATURE_CELL	4.68706e-12	0.143345	293	6.90867e-11
YAGI_AML_WITH_INV_16_TRANSLOCATION	5.63662e-12	0.123223	422	8.28851e-11
LASTOWSKA_NEUROBLASTOMA_COPY_NUMBER_UP	5.97161e-12	0.176796	181	8.76025e-11
RICKMAN_METASTASIS_DN	7.33479e-12	0.149425	261	1.07345e-10
BOCHKIS_FOXA2_TARGETS	7.37882e-12	0.122353	425	1.07734e-10
NIKOLSKY_BREAST_CANCER_17Q21_Q25_AMPLICON	8.0015e-12	0.134328	335	1.1648e-10
PETROVA_ENDOTHELIUM_LYMPHATIC_VS_BLOOD_DN	8.01552e-12	0.185185	162	1.1648e-10
BONOME_OVARIAN_CANCER_SURVIVAL_SUBOPTIMAL_DEBULKING	9.59303e-12	0.113725	510	1.39076e-10
NADERI_BREAST_CANCER_PROGNOSIS_UP	9.97046e-12	0.34	50	1.4421e-10
HUTTMANN_B_CLL_POOR_SURVIVAL_UP	1.05701e-11	0.144928	276	1.52525e-10
ACEVEDO_FGFR1_TARGETS_IN_PROSTATE_CANCER_MODEL_UP	1.1714e-11	0.141869	289	1.68638e-10
MCBRYAN_PUBERTAL_BREAST_6_7WK_UP	1.29002e-11	0.167513	197	1.85283e-10
SCIAN_CELL_CYCLE_TARGETS_OF_TP53_AND_TP73_DN	1.30304e-11	0.545455	22	1.86718e-10
MIKKELSEN_ES_ICP_WITH_H3K4ME3	1.35354e-11	0.100279	718	1.93505e-10
SERVITJA_LIVER_HNF1A_TARGETS_UP	1.35958e-11	0.2	135	1.9392e-10
HOLLMANN_APOPTOSIS_VIA_CD40_DN	1.49407e-11	0.146067	267	2.12612e-10
PEREZ_TP63_TARGETS	1.65706e-11	0.129577	355	2.34188e-10
KIM_ALL_DISORDERS_DURATION_CORR_DN	1.64955e-11	0.191781	146	2.34188e-10
LIM_MAMMARY_STEM_CELL_UP	1.65544e-11	0.114519	489	2.34188e-10
BIOCARTA_MCM_PATHWAY	1.72711e-11	0.611111	18	2.43531e-10
PILON_KLF1_TARGETS_UP	1.80203e-11	0.113095	504	2.53516e-10
PENG_RAPAMYCIN_RESPONSE_DN	1.8228e-11	0.15102	245	2.55855e-10
BHAT_ESR1_TARGETS_VIA_AKT1_UP	1.86711e-11	0.142349	281	2.61479e-10
NAKAMURA_TUMOR_ZONE_PERIPHERAL_VS_CENTRAL_DN	1.91328e-11	0.104101	634	2.6734e-10
REACTOME_UNWINDING_OF_DNA	2.07137e-11	0.818182	11	2.88775e-10
CREIGHTON_ENDOCRINE_THERAPY_RESISTANCE_4	2.17397e-11	0.136808	307	3.02397e-10
SHEN_SMARCA2_TARGETS_UP	2.2014e-11	0.120283	424	3.05525e-10
CELLULAR_LOCALIZATION	2.2164e-11	0.126685	371	3.06917e-10
MIYAGAWA_TARGETS_OF_EWSR1_ETS_FUSIONS_UP	2.36867e-11	0.146718	259	3.27269e-10
NUCLEOTIDE_BINDING	2.3926e-11	0.15625	224	3.29837e-10
SCHLOSSER_SERUM_RESPONSE_DN	2.42009e-11	0.0997191	712	3.32884e-10
GINESTIER_BREAST_CANCER_20Q13_AMPLIFICATION_DN	2.55882e-11	0.172222	180	3.51184e-10
HOSHIDA_LIVER_CANCER_SUBCLASS_S1	2.86788e-11	0.151899	237	3.92728e-10
NUCLEAR_LUMEN	2.88917e-11	0.124031	387	3.94768e-10
KAAB_HEART_ATRIUM_VS_VENTRICLE_DN	2.99164e-11	0.145594	261	4.07867e-10
NIKOLSKY_BREAST_CANCER_16P13_AMPLICON	3.01857e-11	0.208333	120	4.10632e-10
PYROPHOSPHATASE_ACTIVITY	3.08934e-11	0.154867	226	4.19336e-10
AMUNDSON_POOR_SURVIVAL_AFTER_GAMMA_RADIATION_2G	3.30193e-11	0.175439	171	4.47209e-10
TONKS_TARGETS_OF_RUNX1_RUNX1T1_FUSION_MONOCYTE_UP	3.4018e-11	0.161765	204	4.59727e-10
PENG_GLUTAMINE_DEPRIVATION_DN	3.52451e-11	0.130564	337	4.7527e-10
STEIN_ESR1_TARGETS	3.75149e-11	0.247059	85	5.04775e-10
CONCANNON_APOPTOSIS_BY_EPOXOMICIN_DN	3.83978e-11	0.174419	172	5.15532e-10
REACTOME_LAGGING_STRAND_SYNTHESIS	3.9448e-11	0.578947	19	5.2734e-10
LI_WILMS_TUMOR_ANAPLASTIC_UP	3.9448e-11	0.578947	19	5.2734e-10
DITTMER_PTHLH_TARGETS_UP	3.98319e-11	0.214286	112	5.30177e-10
HYDROLASE_ACTIVITY_ACTING_ON_ACID_ANHYDRIDES	3.97615e-11	0.153509	228	5.30177e-10
DACOSTA_UV_RESPONSE_VIA_ERCC3_COMMON_UP	4.06672e-11	0.25974	77	5.40131e-10
REACTOME_CYCLIN_A_B1_ASSOCIATED_EVENTS_DURING_G2_M_TRANSITION	4.21479e-11	0.666667	15	5.58595e-10
REGULATION_OF_MITOSIS	4.91064e-11	0.365854	41	6.49424e-10
HELLER_HDAC_TARGETS_SILENCED_BY_METHYLATION_UP	4.95565e-11	0.114967	461	6.53976e-10
CHARAFE_BREAST_CANCER_LUMINAL_VS_BASAL_UP	5.09621e-11	0.123684	380	6.71091e-10
YOSHIMURA_MAPK8_TARGETS_UP	5.10836e-11	0.0819923	1305	6.7126e-10
DAZARD_UV_RESPONSE_CLUSTER_G6	5.27097e-11	0.183007	153	6.91157e-10
CELL_DEVELOPMENT	5.88873e-11	0.105719	577	7.70526e-10
LEE_LIVER_CANCER_SURVIVAL_DN	5.99475e-11	0.171429	175	7.8274e-10
REACTOME_MITOTIC_PROMETAPHASE	6.03537e-11	0.241379	87	7.86381e-10
HAMAI_APOPTOSIS_VIA_TRAIL_DN	6.08146e-11	0.166667	186	7.90718e-10
BRUINS_UVC_RESPONSE_EARLY_LATE	6.11182e-11	0.132492	317	7.92996e-10
BRUINS_UVC_RESPONSE_VIA_TP53_GROUP_B	6.31501e-11	0.107468	549	8.17641e-10
HORIUCHI_WTAP_TARGETS_UP	7.2341e-11	0.133987	306	9.34682e-10
RODRIGUES_THYROID_CARCINOMA_ANAPLASTIC_DN	7.51816e-11	0.108007	537	9.69356e-10
ZHANG_BREAST_CANCER_PROGENITORS_DN	7.65749e-11	0.186207	145	9.85264e-10
OLSSON_E2F3_TARGETS_DN	8.15502e-11	0.326531	49	1.0471e-09
PURINE_NUCLEOTIDE_BINDING	8.56672e-11	0.156398	211	1.09768e-09
PASQUALUCCI_LYMPHOMA_BY_GC_STAGE_UP	8.93046e-11	0.137809	283	1.14192e-09
TORCHIA_TARGETS_OF_EWSR1_FLI1_FUSION_DN	9.11648e-11	0.130841	321	1.16329e-09
BURTON_ADIPOGENESIS_5	9.19584e-11	0.198413	126	1.171e-09
NUCLEOSIDE_TRIPHOSPHATASE_ACTIVITY	9.74018e-11	0.15566	212	1.23776e-09
LIU_SOX4_TARGETS_DN	9.82058e-11	0.132686	309	1.24542e-09
HESS_TARGETS_OF_HOXA9_AND_MEIS1_UP	1.19509e-10	0.276923	65	1.51247e-09
NUYTTEN_NIPP1_TARGETS_UP	1.21691e-10	0.0949285	769	1.53694e-09
SCHAEFFER_PROSTATE_DEVELOPMENT_48HR_UP	1.27284e-10	0.110883	487	1.6043e-09
ORGANELLE_MEMBRANE	1.28692e-10	0.133779	299	1.61874e-09
RAO_BOUND_BY_SALL4_ISOFORM_B	1.42448e-10	0.108317	517	1.78813e-09
JOHANSSON_GLIOMAGENESIS_BY_PDGFB_UP	1.45202e-10	0.293103	58	1.819e-09
PHOSPHORYLATION	1.46607e-10	0.13099	313	1.83288e-09
REACTOME_MHC_CLASS_II_ANTIGEN_PRESENTATION	1.49703e-10	0.230769	91	1.8678e-09
THILLAINADESAN_ZNF217_TARGETS_UP	1.57963e-10	0.340909	44	1.96293e-09
ANATOMICAL_STRUCTURE_DEVELOPMENT	1.57963e-10	0.0868707	1013	1.96293e-09
PRAMOONJAGO_SOX4_TARGETS_DN	1.61345e-10	0.313725	51	2.00094e-09
LI_WILMS_TUMOR_VS_FETAL_KIDNEY_1_UP	1.62797e-10	0.164835	182	2.0149e-09
REGULATION_OF_TRANSCRIPTION_FROM_RNA_POLYMERASE_II_PROMOTER	1.68085e-10	0.134948	289	2.07619e-09
ZHENG_BOUND_BY_FOXP3	1.72387e-10	0.10998	491	2.12508e-09
PURINE_RIBONUCLEOTIDE_BINDING	1.72906e-10	0.156098	205	2.12723e-09
BERENJENO_TRANSFORMED_BY_RHOA_DN	1.75431e-10	0.119289	394	2.154e-09
MULLIGHAN_NPM1_SIGNATURE_3_UP	1.79798e-10	0.1261	341	2.20323e-09
POSITIVE_REGULATION_OF_CELLULAR_METABOLIC_PROCESS	1.88457e-10	0.148472	229	2.30478e-09
HAN_SATB1_TARGETS_UP	1.91122e-10	0.118987	395	2.33275e-09
CELL_FRACTION	2.00316e-10	0.109533	493	2.44014e-09
IDENTICAL_PROTEIN_BINDING	2.13395e-10	0.131579	304	2.59434e-09
RUAN_RESPONSE_TO_TNF_DN	2.23653e-10	0.238095	84	2.71372e-09
WILCOX_PRESPONSE_TO_ROGESTERONE_UP	2.33583e-10	0.177632	152	2.82864e-09
MCBRYAN_PUBERTAL_BREAST_4_5WK_DN	2.36634e-10	0.158163	196	2.85999e-09
INTRACELLULAR_TRANSPORT	2.42946e-10	0.135714	280	2.93054e-09
REACTOME_POL_SWITCHING	2.49372e-10	0.692308	13	3.00218e-09
ENK_UV_RESPONSE_EPIDERMIS_UP	2.53483e-10	0.133106	293	3.03982e-09
ZHANG_TLX_TARGETS_60HR_UP	2.53483e-10	0.133106	293	3.03982e-09
REGULATION_OF_DEVELOPMENTAL_PROCESS	2.6016e-10	0.113636	440	3.11386e-09
SHETH_LIVER_CANCER_VS_TXNIP_LOSS_PAM2	2.72341e-10	0.176471	153	3.25335e-09
CHARAFE_BREAST_CANCER_LUMINAL_VS_BASAL_DN	2.8148e-10	0.112088	455	3.35602e-09
WANG_CLIM2_TARGETS_UP	2.83535e-10	0.137546	269	3.37402e-09
CHANDRAN_METASTASIS_UP	2.9779e-10	0.149321	221	3.53683e-09
DELYS_THYROID_CANCER_UP	3.29752e-10	0.112867	443	3.90893e-09
BRUINS_UVC_RESPONSE_VIA_TP53_GROUP_A	3.34795e-10	0.0890869	898	3.96109e-09
BOYAULT_LIVER_CANCER_SUBCLASS_G3_UP	3.67474e-10	0.159574	188	4.33942e-09
BLALOCK_ALZHEIMERS_DISEASE_INCIPIENT_UP	3.96519e-10	0.117949	390	4.67348e-09
CHANG_CORE_SERUM_RESPONSE_UP	4.15985e-10	0.150943	212	4.89357e-09
BROWNE_HCMV_INFECTION_14HR_DN	4.18688e-10	0.130872	298	4.91601e-09
POSITIVE_REGULATION_OF_METABOLIC_PROCESS	4.27207e-10	0.144068	236	5.00651e-09
UDAYAKUMAR_MED1_TARGETS_UP	4.29688e-10	0.185185	135	5.02605e-09
GTPASE_REGULATOR_ACTIVITY	4.41339e-10	0.192	125	5.15257e-09
YAGI_AML_WITH_11Q23_REARRANGED	4.49087e-10	0.122507	351	5.23313e-09
RUTELLA_RESPONSE_TO_CSF2RB_AND_IL4_UP	4.59943e-10	0.12426	338	5.34954e-09
PLASMA_MEMBRANE	4.64855e-10	0.0778401	1426	5.39652e-09
MEMBRANE_FRACTION	5.03918e-10	0.123894	339	5.83902e-09
PID_MYC_ACTIVPATHWAY	5.21849e-10	0.240506	79	6.03547e-09
CHIARADONNA_NEOPLASTIC_TRANSFORMATION_KRAS_UP	5.23547e-10	0.190476	126	6.04378e-09
DURCHDEWALD_SKIN_CARCINOGENESIS_DN	6.246e-10	0.136364	264	7.19689e-09
REACTOME_REPAIR_SYNTHESIS_FOR_GAP_FILLING_BY_DNA_POL_IN_TC_NER	6.71953e-10	0.642857	14	7.72808e-09
PYEON_CANCER_HEAD_AND_NECK_VS_CERVICAL_UP	7.04457e-10	0.15544	193	8.08685e-09
FERNANDEZ_BOUND_BY_MYC	7.43022e-10	0.159341	182	8.51373e-09
SHETH_LIVER_CANCER_VS_TXNIP_LOSS_PAM1	7.61964e-10	0.144105	229	8.71461e-09
BIOSYNTHETIC_PROCESS	8.75888e-10	0.108511	470	9.99904e-09
MOREAUX_MULTIPLE_MYELOMA_BY_TACI_DN	8.78272e-10	0.162791	172	1.00078e-08
DAVICIONI_MOLECULAR_ARMS_VS_ERMS_UP	8.88712e-10	0.123494	332	1.01081e-08
DAVICIONI_TARGETS_OF_PAX_FOXO1_FUSIONS_UP	9.00355e-10	0.137255	255	1.02217e-08
MONNIER_POSTRADIATION_TUMOR_ESCAPE_DN	9.41981e-10	0.117962	373	1.06746e-08
MULLIGHAN_MLL_SIGNATURE_2_DN	9.80119e-10	0.131673	281	1.10865e-08
PID_RB_1PATHWAY	1.03768e-09	0.261538	65	1.16947e-08
REACTOME_ASSEMBLY_OF_THE_PRE_REPLICATIVE_COMPLEX	1.03768e-09	0.261538	65	1.16947e-08
RODWELL_AGING_KIDNEY_UP	1.05848e-09	0.106776	487	1.19074e-08
PHOSPHOTRANSFERASE_ACTIVITY_ALCOHOL_GROUP_AS_ACCEPTOR	1.0645e-09	0.122754	334	1.19533e-08
LE_NEURONAL_DIFFERENTIATION_DN	1.11047e-09	0.526316	19	1.24469e-08
OSMAN_BLADDER_CANCER_UP	1.24986e-09	0.113861	404	1.39839e-08
BROWNE_HCMV_INFECTION_48HR_DN	1.26086e-09	0.105159	504	1.40815e-08
SMID_BREAST_CANCER_BASAL_DN	1.30603e-09	0.0941512	701	1.45597e-08
LU_AGING_BRAIN_DN	1.34658e-09	0.169935	153	1.49847e-08
JI_RESPONSE_TO_FSH_DN	1.36019e-09	0.275862	58	1.51088e-08
JIANG_HYPOXIA_NORMAL	1.45709e-09	0.125402	311	1.61562e-08
MORI_MATURE_B_LYMPHOCYTE_DN	1.53635e-09	0.24	75	1.70045e-08
ACOSTA_PROLIFERATION_INDEPENDENT_MYC_TARGETS_UP	1.59558e-09	0.22619	84	1.76285e-08
GROSS_HYPOXIA_VIA_ELK3_AND_HIF1A_DN	1.70312e-09	0.203883	103	1.8783e-08
RUTELLA_RESPONSE_TO_HGF_VS_CSF2RB_AND_IL4_UP	1.71506e-09	0.112745	408	1.88809e-08
FOSTER_TOLERANT_MACROPHAGE_DN	1.85479e-09	0.112469	409	2.03829e-08
THEILGAARD_NEUTROPHIL_AT_SKIN_WOUND_DN	1.90999e-09	0.142222	225	2.09522e-08
MULTICELLULAR_ORGANISMAL_DEVELOPMENT	1.92348e-09	0.0829361	1049	2.10628e-08
DEURIG_T_CELL_PROLYMPHOCYTIC_LEUKEMIA_UP	1.94645e-09	0.116848	368	2.1239e-08
YAGI_AML_WITH_T_8_21_TRANSLOCATION	1.94645e-09	0.116848	368	2.1239e-08
PID_AURORA_A_PATHWAY	1.99734e-09	0.387097	31	2.17559e-08
INTERPHASE	2.21504e-09	0.25	68	2.40846e-08
MARTORIATI_MDM4_TARGETS_FETAL_LIVER_UP	2.38741e-09	0.140969	227	2.59132e-08
REACTOME_TRANSCRIPTION_COUPLED_NER_TC_NER	2.54736e-09	0.311111	45	2.75525e-08
ABRAMSON_INTERACT_WITH_AIRE	2.54736e-09	0.311111	45	2.75525e-08
PURBEY_TARGETS_OF_CTBP1_NOT_SATB1_UP	2.56086e-09	0.119186	344	2.76501e-08
ZHOU_INFLAMMATORY_RESPONSE_LIVE_UP	2.5718e-09	0.105155	485	2.7679e-08
MARTENS_BOUND_BY_PML_RARA_FUSION	2.57249e-09	0.107456	456	2.7679e-08
ADENYL_NUCLEOTIDE_BINDING	2.66281e-09	0.159763	169	2.86009e-08
ROZANOV_MMP14_TARGETS_UP	2.80107e-09	0.131579	266	3.00337e-08
GOTZMANN_EPITHELIAL_TO_MESENCHYMAL_TRANSITION_UP	2.82406e-09	0.246377	69	3.01754e-08
ZAMORA_NOS2_TARGETS_UP	2.82406e-09	0.246377	69	3.01754e-08
HELLER_HDAC_TARGETS_DN	2.85426e-09	0.126712	292	3.04454e-08
LINDGREN_BLADDER_CANCER_CLUSTER_3_DN	2.97561e-09	0.139738	229	3.16851e-08
WILLIAMS_ESR1_TARGETS_UP	3.06898e-09	0.423077	26	3.26231e-08
KATSANOU_ELAVL1_TARGETS_DN	3.15211e-09	0.168919	148	3.34491e-08
REACTOME_METABOLISM_OF_PROTEINS	3.28306e-09	0.102317	518	3.47791e-08
BILD_MYC_ONCOGENIC_SIGNATURE	3.43528e-09	0.145631	206	3.63292e-08
NAKAMURA_CANCER_MICROENVIRONMENT_DN	3.51977e-09	0.304348	46	3.71591e-08
FINETTI_BREAST_CANCER_KINOME_RED	3.55621e-09	0.5625	16	3.74798e-08
PID_AURORA_B_PATHWAY	3.63344e-09	0.333333	39	3.81635e-08
SPINDLE	3.63344e-09	0.333333	39	3.81635e-08
ONDER_CDH1_TARGETS_2_UP	3.68235e-09	0.132812	256	3.86115e-08
MCBRYAN_PUBERTAL_BREAST_6_7WK_DN	3.76852e-09	0.227848	79	3.93814e-08
TOOKER_GEMCITABINE_RESISTANCE_UP	3.76852e-09	0.227848	79	3.93814e-08
CAIRO_HEPATOBLASTOMA_UP	3.85732e-09	0.144928	207	4.02413e-08
PLASARI_TGFB1_TARGETS_10HR_DN	3.92096e-09	0.135246	244	4.08361e-08
INTERPHASE_OF_MITOTIC_CELL_CYCLE	3.9647e-09	0.258065	62	4.12222e-08
BIDUS_METASTASIS_DN	4.12398e-09	0.161491	161	4.27004e-08
DAIRKEE_CANCER_PRONE_RESPONSE_BPA_E2	4.12761e-09	0.186441	118	4.27004e-08
JOHNSTONE_PARVB_TARGETS_2_DN	4.1198e-09	0.119048	336	4.27004e-08
LANDIS_ERBB2_BREAST_TUMORS_324_UP	4.19144e-09	0.166667	150	4.32882e-08
RIGGINS_TAMOXIFEN_RESISTANCE_DN	4.25982e-09	0.140909	220	4.3921e-08
LEE_LIVER_CANCER_SURVIVAL_UP	4.73244e-09	0.151351	185	4.87125e-08
MONNIER_POSTRADIATION_TUMOR_ESCAPE_UP	4.75351e-09	0.111959	393	4.88481e-08
LIPID_METABOLIC_PROCESS	5.11883e-09	0.12	325	5.25148e-08
LIU_PROSTATE_CANCER_DN	5.37676e-09	0.10395	481	5.50695e-08
ADENYL_RIBONUCLEOTIDE_BINDING	5.38942e-09	0.159509	163	5.51077e-08
SCIBETTA_KDM5B_TARGETS_DN	5.77078e-09	0.222222	81	5.89096e-08
FOSTER_KDM1A_TARGETS_DN	6.08263e-09	0.14218	211	6.19907e-08
PENG_LEUCINE_DEPRIVATION_UP	6.38944e-09	0.169014	142	6.50102e-08
CELL_CYCLE_CHECKPOINT_GO_0000075	6.53885e-09	0.291667	48	6.6421e-08
DNA_DEPENDENT_DNA_REPLICATION	6.93199e-09	0.267857	56	7.02989e-08
SIMBULAN_PARP1_TARGETS_DN	7.27276e-09	0.529412	17	7.36337e-08
GOLGI_APPARATUS	7.34539e-09	0.137778	225	7.42473e-08
ROME_INSULIN_TARGETS_IN_MUSCLE_UP	7.51405e-09	0.106335	442	7.5828e-08
WEST_ADRENOCORTICAL_TUMOR_DN	7.6396e-09	0.0989011	546	7.69693e-08
HOLLMANN_APOPTOSIS_VIA_CD40_UP	7.72477e-09	0.144279	201	7.77007e-08
ENZYME_BINDING	8.43271e-09	0.151685	178	8.46836e-08
ATP_BINDING	9.55309e-09	0.160256	156	9.5779e-08
NUCLEOPLASM	9.81032e-09	0.125448	279	9.81986e-08
HIRSCH_CELLULAR_TRANSFORMATION_SIGNATURE_DN	1.0007e-08	0.194175	103	1.00005e-07
REACTOME_GLOBAL_GENOMIC_NER_GG_NER	1.00968e-08	0.342857	35	1.00739e-07
MEISSNER_NPC_HCP_WITH_H3K4ME2	1.05544e-08	0.101833	491	1.04966e-07
PROTEIN_KINASE_CASCADE	1.05426e-08	0.122867	293	1.04966e-07
MACROMOLECULE_BIOSYNTHETIC_PROCESS	1.16103e-08	0.11838	321	1.15282e-07
KEGG_MISMATCH_REPAIR	1.17814e-08	0.434783	23	1.16605e-07
PID_PRLSIGNALINGEVENTSPATHWAY	1.17814e-08	0.434783	23	1.16605e-07
CELLULAR_LIPID_METABOLIC_PROCESS	1.18868e-08	0.129412	255	1.17461e-07
CYTOSOL	1.21442e-08	0.141463	205	1.19621e-07
PROTEIN_SERINE_THREONINE_KINASE_ACTIVITY	1.21442e-08	0.141463	205	1.19621e-07
BHATI_G2M_ARREST_BY_2METHOXYESTRADIOL_UP	1.25258e-08	0.176	125	1.23183e-07
RASHI_RESPONSE_TO_IONIZING_RADIATION_5	1.29006e-08	0.163265	147	1.26668e-07
WIERENGA_STAT5A_TARGETS_GROUP1	1.2958e-08	0.169118	136	1.27029e-07
HYDROLASE_ACTIVITY_ACTING_ON_ESTER_BONDS	1.31099e-08	0.126394	269	1.28315e-07
MORI_SMALL_PRE_BII_LYMPHOCYTE_DN	1.3684e-08	0.223684	76	1.33511e-07
PEART_HDAC_PROLIFERATION_CLUSTER_DN	1.3684e-08	0.223684	76	1.33511e-07
PROVENZANI_METASTASIS_UP	1.37921e-08	0.14433	194	1.34354e-07
HSIAO_LIVER_SPECIFIC_GENES	1.42387e-08	0.131148	244	1.38485e-07
MCBRYAN_PUBERTAL_BREAST_5_6WK_DN	1.49561e-08	0.167883	137	1.45234e-07
REACTOME_NUCLEOTIDE_EXCISION_REPAIR	1.55652e-08	0.27451	51	1.50911e-07
KEGG_PROGESTERONE_MEDIATED_OOCYTE_MATURATION	1.57831e-08	0.209302	86	1.52784e-07
ENDOMEMBRANE_SYSTEM	1.6206e-08	0.136364	220	1.56633e-07
DELPUECH_FOXO3_TARGETS_UP	1.67858e-08	0.235294	68	1.61983e-07
SENESE_HDAC1_TARGETS_DN	1.9221e-08	0.126923	260	1.85194e-07
REACTOME_TRANS_GOLGI_NETWORK_VESICLE_BUDDING	1.93576e-08	0.25	60	1.86219e-07
TONKS_TARGETS_OF_RUNX1_RUNX1T1_FUSION_HSC_UP	1.95388e-08	0.145946	185	1.87669e-07
BOYLAN_MULTIPLE_MYELOMA_C_D_UP	1.98377e-08	0.165468	139	1.90245e-07
REGULATION_OF_SIGNAL_TRANSDUCTION	1.9988e-08	0.135135	222	1.91389e-07
BOYAULT_LIVER_CANCER_SUBCLASS_G23_UP	2.04743e-08	0.269231	52	1.95742e-07
REGULATION_OF_CELLULAR_PROTEIN_METABOLIC_PROCESS	2.08431e-08	0.154321	162	1.9896e-07
WELCSH_BRCA1_TARGETS_UP	2.16856e-08	0.141414	198	2.06682e-07
KUMAMOTO_RESPONSE_TO_NUTLIN_3A_DN	2.48187e-08	0.7	10	2.36179e-07
REACTOME_BASE_EXCISION_REPAIR	2.55982e-08	0.473684	19	2.43222e-07
BOYAULT_LIVER_CANCER_SUBCLASS_G123_UP	2.57874e-08	0.288889	45	2.44644e-07
MENSSEN_MYC_TARGETS	2.67461e-08	0.264151	53	2.53349e-07
BHATTACHARYA_EMBRYONIC_STEM_CELL	2.78138e-08	0.202247	89	2.6306e-07
REACTOME_CLASS_I_MHC_MEDIATED_ANTIGEN_PROCESSING_PRESENTATION	2.81646e-08	0.12749	251	2.65971e-07
BURTON_ADIPOGENESIS_6	3.09436e-08	0.142857	189	2.91768e-07
KOYAMA_SEMA3B_TARGETS_UP	3.15154e-08	0.119863	292	2.96706e-07
PROTEIN_AMINO_ACID_PHOSPHORYLATION	3.27262e-08	0.121864	279	3.07636e-07
SYSTEM_DEVELOPMENT	3.40454e-08	0.0836237	861	3.19551e-07
SMIRNOV_RESPONSE_TO_IR_6HR_UP	3.42812e-08	0.150602	166	3.21276e-07
KEGG_LYSOSOME	3.43496e-08	0.173554	121	3.21429e-07
MACROMOLECULAR_COMPLEX_ASSEMBLY	3.57617e-08	0.121429	280	3.34137e-07
ONKEN_UVEAL_MELANOMA_DN	3.7397e-08	0.0969582	526	3.48888e-07
GOZGIT_ESR1_TARGETS_DN	3.87441e-08	0.0857875	781	3.6091e-07
HELLER_HDAC_TARGETS_SILENCED_BY_METHYLATION_DN	3.90596e-08	0.120996	281	3.63302e-07
CHROMATIN_BINDING	4.05746e-08	0.34375	32	3.76825e-07
BROWNE_HCMV_INFECTION_14HR_UP	4.21283e-08	0.153846	156	3.90667e-07
WIERENGA_STAT5A_TARGETS_UP	4.3799e-08	0.133641	217	4.05551e-07
MARTINEZ_RB1_AND_TP53_TARGETS_DN	4.47307e-08	0.0930626	591	4.13558e-07
YOSHIMURA_MAPK8_TARGETS_DN	4.54219e-08	0.10929	366	4.19321e-07
PUIFFE_INVASION_INHIBITED_BY_ASCITES_UP	4.56609e-08	0.207317	82	4.20898e-07
PID_FANCONI_PATHWAY	4.59311e-08	0.276596	47	4.22758e-07
CHUNG_BLISTER_CYTOTOXICITY_UP	4.627e-08	0.164179	134	4.25243e-07
PEREZ_TP53_AND_TP63_TARGETS	4.63945e-08	0.136585	205	4.25754e-07
ONE_CARBON_COMPOUND_METABOLIC_PROCESS	4.87132e-08	0.384615	26	4.46369e-07
MCBRYAN_PUBERTAL_TGFB1_TARGETS_UP	4.92356e-08	0.147929	169	4.5024e-07
MOREAUX_B_LYMPHOCYTE_MATURATION_BY_TACI_DN	4.93543e-08	0.219178	73	4.5024e-07
JISON_SICKLE_CELL_DISEASE_DN	4.9352e-08	0.143646	181	4.5024e-07
DAZARD_RESPONSE_TO_UV_NHEK_UP	4.9924e-08	0.127049	244	4.54765e-07
ZHOU_INFLAMMATORY_RESPONSE_FIMA_DN	5.07454e-08	0.119718	284	4.61566e-07
HOSHIDA_LIVER_CANCER_SURVIVAL_DN	5.14625e-08	0.176991	113	4.674e-07
BERTUCCI_MEDULLARY_VS_DUCTAL_BREAST_CANCER_UP	5.15578e-08	0.135922	206	4.67578e-07
CELLULAR_COMPONENT_ASSEMBLY	5.25752e-08	0.11745	298	4.76106e-07
TRANSCRIPTION_FACTOR_ACTIVITY	5.36995e-08	0.110169	354	4.85575e-07
BLUM_RESPONSE_TO_SALIRASIB_UP	5.48781e-08	0.126531	245	4.95508e-07
PROTEIN_KINASE_ACTIVITY	5.53186e-08	0.119298	285	4.98756e-07
REGULATION_OF_APOPTOSIS	5.86074e-08	0.111437	341	5.27637e-07
KEGG_OOCYTE_MEIOSIS	5.99562e-08	0.175439	114	5.38995e-07
OKUMURA_INFLAMMATORY_RESPONSE_LPS	6.18922e-08	0.142077	183	5.5559e-07
REGULATION_OF_PROGRAMMED_CELL_DEATH	6.32956e-08	0.111111	342	5.67363e-07
BIOCARTA_PTC1_PATHWAY	6.57512e-08	0.636364	11	5.8682e-07
REACTOME_CDC6_ASSOCIATION_WITH_THE_ORC_ORIGIN_COMPLEX	6.57512e-08	0.636364	11	5.8682e-07
KALMA_E2F1_TARGETS	6.57512e-08	0.636364	11	5.8682e-07
SHEDDEN_LUNG_CANCER_GOOD_SURVIVAL_A4	6.69185e-08	0.137755	196	5.96376e-07
MIKKELSEN_NPC_ICP_WITH_H3K4ME3	6.90209e-08	0.101124	445	6.14227e-07
ACTIN_FILAMENT_BASED_PROCESS	6.97231e-08	0.173913	115	6.19583e-07
APOPTOSIS_GO	7.31798e-08	0.102088	431	6.49366e-07
KOKKINAKIS_METHIONINE_DEPRIVATION_96HR_DN	7.39273e-08	0.213333	75	6.55057e-07
REACTOME_RECRUITMENT_OF_MITOTIC_CENTROSOME_PROTEINS_AND_COMPLEXES	7.69865e-08	0.227273	66	6.81187e-07
REACTOME_TRANSCRIPTION	7.80459e-08	0.133333	210	6.88588e-07
RIZKI_TUMOR_INVASIVENESS_3D_UP	7.80459e-08	0.133333	210	6.88588e-07
PROGRAMMED_CELL_DEATH	7.82121e-08	0.101852	432	6.89069e-07
REGULATION_OF_PROTEIN_METABOLIC_PROCESS	7.86591e-08	0.144509	173	6.92021e-07
WANG_TUMOR_INVASIVENESS_UP	8.17041e-08	0.106952	374	7.17788e-07
OUELLET_OVARIAN_CANCER_INVASIVE_VS_LMP_UP	9.37822e-08	0.17094	117	8.22726e-07
REACTOME_ORC1_REMOVAL_FROM_CHROMATIN	9.53411e-08	0.223881	67	8.33962e-07
REACTOME_ANTIGEN_PROCESSING_UBIQUITINATION_PROTEASOME_DEGRADATION	9.56032e-08	0.132075	212	8.33962e-07
CELLULAR_CATABOLIC_PROCESS	9.56032e-08	0.132075	212	8.33962e-07
SMALL_GTPASE_REGULATOR_ACTIVITY	9.53411e-08	0.223881	67	8.33962e-07
IGLESIAS_E2F_TARGETS_UP	9.6507e-08	0.152318	151	8.40659e-07
CATABOLIC_PROCESS	9.72773e-08	0.128889	225	8.46175e-07
REACTOME_HEMOSTASIS	1.0124e-07	0.0987124	466	8.79406e-07
KOHOUTEK_CCNT1_TARGETS	1.02973e-07	0.26	50	8.93208e-07
ANTI_APOPTOSIS	1.0848e-07	0.169492	118	9.39655e-07
CELLULAR_BIOSYNTHETIC_PROCESS	1.10181e-07	0.11215	321	9.53052e-07
KIM_WT1_TARGETS_8HR_UP	1.11463e-07	0.146341	164	9.61446e-07
PETROVA_PROX1_TARGETS_UP	1.11409e-07	0.357143	28	9.61446e-07
PID_FAK_PATHWAY	1.16746e-07	0.237288	59	1.0003e-06
REACTOME_LOSS_OF_NLP_FROM_MITOTIC_CENTROSOMES	1.16746e-07	0.237288	59	1.0003e-06
TIEN_INTESTINE_PROBIOTICS_24HR_DN	1.16777e-07	0.130841	214	1.0003e-06
CAFFAREL_RESPONSE_TO_THC_24HR_5_DN	1.16746e-07	0.237288	59	1.0003e-06
ZWANG_EGF_INTERVAL_DN	1.16777e-07	0.130841	214	1.0003e-06
CHIARADONNA_NEOPLASTIC_TRANSFORMATION_CDC25_DN	1.23464e-07	0.150327	153	1.05611e-06
ZWANG_CLASS_1_TRANSIENTLY_INDUCED_BY_EGF	1.29572e-07	0.0949612	516	1.10683e-06
KEGG_PYRIMIDINE_METABOLISM	1.31718e-07	0.183673	98	1.1236e-06
KESHELAVA_MULTIPLE_DRUG_RESISTANCE	1.36025e-07	0.193182	88	1.15874e-06
LI_AMPLIFIED_IN_LUNG_CANCER	1.38252e-07	0.140449	178	1.1761e-06
MULLIGHAN_MLL_SIGNATURE_1_DN	1.40803e-07	0.123967	242	1.19451e-06
HIRSCH_CELLULAR_TRANSFORMATION_SIGNATURE_UP	1.40803e-07	0.123967	242	1.19451e-06
RICKMAN_TUMOR_DIFFERENTIATED_WELL_VS_POORLY_DN	1.44007e-07	0.104712	382	1.22001e-06
REACTOME_CELL_CELL_COMMUNICATION	1.44411e-07	0.166667	120	1.22175e-06
YAGI_AML_FAB_MARKERS	1.47822e-07	0.136126	191	1.2489e-06
REACTOME_FACTORS_INVOLVED_IN_MEGAKARYOCYTE_DEVELOPMENT_AND_PLATELET_PRODUCTION	1.61427e-07	0.159091	132	1.35952e-06
LI_DCP2_BOUND_MRNA	1.61575e-07	0.191011	89	1.35952e-06
SMALL_GTPASE_MEDIATED_SIGNAL_TRANSDUCTION	1.61575e-07	0.191011	89	1.35952e-06
PID_BARD1PATHWAY	1.6361e-07	0.344828	29	1.37477e-06
WOOD_EBV_EBNA1_TARGETS_UP	1.64478e-07	0.172727	110	1.38018e-06
BASAKI_YBX1_TARGETS_DN	1.65418e-07	0.104167	384	1.38619e-06
REACTOME_RESOLUTION_OF_AP_SITES_VIA_THE_MULTIPLE_NUCLEOTIDE_PATCH_REPLACEMENT_PATHWAY	1.67701e-07	0.470588	17	1.40342e-06
MCBRYAN_PUBERTAL_BREAST_4_5WK_UP	1.70094e-07	0.118081	271	1.42151e-06
KEGG_NUCLEOTIDE_EXCISION_REPAIR	1.7945e-07	0.272727	44	1.49768e-06
BENPORATH_ES_CORE_NINE_CORRELATED	1.81255e-07	0.18	100	1.50867e-06
GOLGI_APPARATUS_PART	1.81255e-07	0.18	100	1.50867e-06
ZWANG_EGF_PERSISTENTLY_DN	1.82641e-07	0.229508	61	1.51816e-06
KEGG_PATHWAYS_IN_CANCER	1.88398e-07	0.109756	328	1.5639e-06
YAO_TEMPORAL_RESPONSE_TO_PROGESTERONE_CLUSTER_17	1.918e-07	0.138122	181	1.59001e-06
SMITH_TERT_TARGETS_UP	1.95055e-07	0.151724	145	1.61483e-06
BERTUCCI_MEDULLARY_VS_DUCTAL_BREAST_CANCER_DN	1.97884e-07	0.142012	169	1.63606e-06
NIKOLSKY_BREAST_CANCER_8Q23_Q24_AMPLICON	1.9934e-07	0.146497	157	1.64588e-06
REACTOME_METABOLISM_OF_LIPIDS_AND_LIPOPROTEINS	2.11773e-07	0.0962343	478	1.74517e-06
KOBAYASHI_EGFR_SIGNALING_24HR_UP	2.11929e-07	0.178218	101	1.74517e-06
PROTEIN_DIMERIZATION_ACTIVITY	2.13536e-07	0.137363	182	1.75606e-06
ACEVEDO_LIVER_TUMOR_VS_NORMAL_ADJACENT_TISSUE_DN	2.18849e-07	0.116788	274	1.79735e-06
GEORGES_CELL_CYCLE_MIR192_TARGETS	2.26788e-07	0.225806	62	1.86009e-06
HSIAO_HOUSEKEEPING_GENES	2.32708e-07	0.102828	389	1.90611e-06
GABRIELY_MIR21_TARGETS	2.41369e-07	0.114187	289	1.97443e-06
ZWANG_CLASS_3_TRANSIENTLY_INDUCED_BY_EGF	2.52947e-07	0.126126	222	2.0664e-06
TSENG_IRS1_TARGETS_UP	2.54793e-07	0.168142	113	2.07873e-06
MULLIGHAN_NPM1_MUTATED_SIGNATURE_1_UP	2.5827e-07	0.115942	276	2.10432e-06
BENPORATH_OCT4_TARGETS	2.61503e-07	0.113793	290	2.12785e-06
ZHOU_INFLAMMATORY_RESPONSE_FIMA_UP	2.62294e-07	0.0919118	544	2.12868e-06
ANATOMICAL_STRUCTURE_MORPHOGENESIS	2.61994e-07	0.103723	376	2.12868e-06
KEGG_ARGININE_AND_PROLINE_METABOLISM	2.74817e-07	0.240741	54	2.22447e-06
KEGG_INOSITOL_PHOSPHATE_METABOLISM	2.74817e-07	0.240741	54	2.22447e-06
VERHAAK_GLIOBLASTOMA_NEURAL	2.78704e-07	0.128571	210	2.25298e-06
GOTTWEIN_TARGETS_OF_KSHV_MIR_K12_11	2.80311e-07	0.222222	63	2.26005e-06
BURTON_ADIPOGENESIS_PEAK_AT_0HR	2.80311e-07	0.222222	63	2.26005e-06
MARTINEZ_TP53_TARGETS_DN	2.81123e-07	0.0893761	593	2.26365e-06
SMID_BREAST_CANCER_LUMINAL_A_DN	2.90663e-07	0.444444	18	2.33438e-06
REPLICATION_FORK	2.90663e-07	0.444444	18	2.33438e-06
SENESE_HDAC2_TARGETS_UP	2.9376e-07	0.166667	114	2.35619e-06
KEEN_RESPONSE_TO_ROSIGLITAZONE_UP	2.99707e-07	0.289474	38	2.39765e-06
BOYLAN_MULTIPLE_MYELOMA_C_CLUSTER_UP	2.99707e-07	0.289474	38	2.39765e-06
CHANDRAN_METASTASIS_DN	3.05324e-07	0.111111	306	2.43944e-06
NUCLEOPLASM_PART	3.06921e-07	0.127962	211	2.44902e-06
ATPASE_ACTIVITY_COUPLED	3.13556e-07	0.182796	93	2.49874e-06
TURASHVILI_BREAST_DUCTAL_CARCINOMA_VS_LOBULAR_NORMAL_UP	3.16197e-07	0.205479	73	2.51654e-06
SANSOM_APC_TARGETS_UP	3.27778e-07	0.15873	126	2.60535e-06
TRANSCRIPTION_FACTOR_BINDING	3.29655e-07	0.110749	307	2.6169e-06
KYNG_WERNER_SYNDROM_AND_NORMAL_AGING_DN	3.34358e-07	0.124444	225	2.65083e-06
KEGG_GLYCINE_SERINE_AND_THREONINE_METABOLISM	3.3539e-07	0.322581	31	2.6522e-06
CHROMOSOMEPERICENTRIC_REGION	3.3539e-07	0.322581	31	2.6522e-06
REACTOME_DEPOSITION_OF_NEW_CENPA_CONTAINING_NUCLEOSOMES_AT_THE_CENTROMERE	3.44928e-07	0.21875	64	2.72414e-06
LAU_APOPTOSIS_CDKN2A_UP	3.46025e-07	0.236364	55	2.72931e-06
KEGG_UBIQUITIN_MEDIATED_PROTEOLYSIS	3.48493e-07	0.152174	138	2.74178e-06
JIANG_VHL_TARGETS	3.48493e-07	0.152174	138	2.74178e-06
WANG_SMARCE1_TARGETS_UP	3.57675e-07	0.114286	280	2.81043e-06
REACTOME_DEVELOPMENTAL_BIOLOGY	3.70695e-07	0.10101	396	2.90904e-06
CAIRO_HEPATOBLASTOMA_DN	3.82507e-07	0.116105	267	2.99792e-06
ACTIN_CYTOSKELETON_ORGANIZATION_AND_BIOGENESIS	3.87965e-07	0.171429	105	3.03685e-06
UDAYAKUMAR_MED1_TARGETS_DN	3.88999e-07	0.120833	240	3.04109e-06
REACTOME_POST_TRANSLATIONAL_PROTEIN_MODIFICATION	3.99455e-07	0.132979	188	3.11888e-06
KORKOLA_TERATOMA	4.01553e-07	0.282051	39	3.1313e-06
IVANOVA_HEMATOPOIESIS_STEM_CELL	4.05209e-07	0.11811	254	3.15583e-06
KOKKINAKIS_METHIONINE_DEPRIVATION_48HR_UP	4.25573e-07	0.15625	128	3.31025e-06
KEEN_RESPONSE_TO_ROSIGLITAZONE_DN	4.49042e-07	0.169811	106	3.4884e-06
REACTOME_REGULATION_OF_MITOTIC_CELL_CYCLE	4.57319e-07	0.188235	85	3.54825e-06
SCHLOSSER_MYC_AND_SERUM_RESPONSE_SYNERGY	4.69398e-07	0.3125	32	3.63739e-06
ACTIN_CYTOSKELETON	4.83877e-07	0.155039	129	3.74489e-06
KEGG_REGULATION_OF_ACTIN_CYTOSKELETON	4.92057e-07	0.125	216	3.80343e-06
ZHOU_INFLAMMATORY_RESPONSE_LPS_UP	5.03173e-07	0.0974478	431	3.88449e-06
POSITIVE_REGULATION_OF_TRANSCRIPTIONDNA_DEPENDENT	5.10309e-07	0.161017	118	3.93467e-06
KEGG_TRYPTOPHAN_METABOLISM	5.32783e-07	0.275	40	4.09772e-06
RIZ_ERYTHROID_DIFFERENTIATION_CCNE1	5.32783e-07	0.275	40	4.09772e-06
NIKOLSKY_BREAST_CANCER_7Q21_Q22_AMPLICON	5.48518e-07	0.197368	76	4.20825e-06
SU_TESTIS	5.48518e-07	0.197368	76	4.20825e-06
JAEGER_METASTASIS_DN	5.66591e-07	0.116279	258	4.33517e-06
CHIARADONNA_NEOPLASTIC_TRANSFORMATION_KRAS_DN	5.67166e-07	0.147887	142	4.33517e-06
POSITIVE_REGULATION_OF_NUCLEOBASENUCLEOSIDENUCLEOTIDE_AND_NUCLEIC_ACID_METABOLIC_PROCESS	5.6636e-07	0.142857	154	4.33517e-06
ZHANG_TLX_TARGETS_DN	5.9815e-07	0.166667	108	4.56071e-06
CELL_PROJECTION	5.9815e-07	0.166667	108	4.56071e-06
PASINI_SUZ12_TARGETS_DN	6.00139e-07	0.107937	315	4.57023e-06
REACTOME_ASSOCIATION_OF_LICENSING_FACTORS_WITH_THE_PRE_REPLICATIVE_COMPLEX	6.1147e-07	0.5	14	4.64507e-06
LIM_MAMMARY_LUMINAL_PROGENITOR_DN	6.1147e-07	0.5	14	4.64507e-06
VANTVEER_BREAST_CANCER_ESR1_UP	6.13326e-07	0.137725	167	4.64773e-06
PROTEIN_COMPLEX_ASSEMBLY	6.13326e-07	0.137725	167	4.64773e-06
NEGATIVE_REGULATION_OF_CELLULAR_METABOLIC_PROCESS	6.15338e-07	0.11583	259	4.65726e-06
ION_BINDING	6.22307e-07	0.113553	273	4.70424e-06
MICROTUBULE_ORGANIZING_CENTER	6.26712e-07	0.208955	67	4.73176e-06
SWEET_LUNG_CANCER_KRAS_DN	6.42371e-07	0.0965517	435	4.84406e-06
BROWNE_HCMV_INFECTION_48HR_UP	6.43667e-07	0.133333	180	4.84791e-06
JAATINEN_HEMATOPOIETIC_STEM_CELL_UP	6.45683e-07	0.107595	316	4.85196e-06
BROWNE_HCMV_INFECTION_2HR_DN	6.45776e-07	0.244898	49	4.85196e-06
UBIQUITIN_LIGASE_COMPLEX	6.62501e-07	0.346154	26	4.96716e-06
TRANSMEMBRANE_TRANSPORTER_ACTIVITY	6.62717e-07	0.101333	375	4.96716e-06
POSITIVE_REGULATION_OF_RNA_METABOLIC_PROCESS	6.66061e-07	0.158333	120	4.98618e-06
WAKASUGI_HAVE_ZNF143_BINDING_SITES	6.68875e-07	0.224138	58	5.00118e-06
PYEON_HPV_POSITIVE_TUMORS_UP	6.81131e-07	0.173469	98	5.08051e-06
TAKAO_RESPONSE_TO_UVB_RADIATION_DN	6.81131e-07	0.173469	98	5.08051e-06
AMBROSINI_FLAVOPIRIDOL_TREATMENT_TP53	6.88452e-07	0.165138	109	5.12893e-06
CHEMNITZ_RESPONSE_TO_PROSTAGLANDIN_E2_DN	7.08362e-07	0.0997442	391	5.27089e-06
EBAUER_TARGETS_OF_PAX3_FOXO1_FUSION_UP	7.23871e-07	0.125604	207	5.37335e-06
KARLSSON_TGFB1_TARGETS_DN	7.23871e-07	0.125604	207	5.37335e-06
WANG_MLL_TARGETS	7.24787e-07	0.110727	289	5.37369e-06
LEE_CALORIE_RESTRICTION_NEOCORTEX_DN	7.47036e-07	0.181818	88	5.532e-06
UEDA_PERIFERAL_CLOCK	7.58927e-07	0.136095	169	5.60662e-06
SESTO_RESPONSE_TO_UV_C7	7.58711e-07	0.205882	68	5.60662e-06
XU_HGF_SIGNALING_NOT_VIA_AKT1_48HR_DN	7.75867e-07	0.4	20	5.72491e-06
LINDVALL_IMMORTALIZED_BY_TERT_UP	7.79292e-07	0.192308	78	5.74332e-06
NEGATIVE_REGULATION_OF_METABOLIC_PROCESS	7.85864e-07	0.114504	262	5.78486e-06
SERVITJA_LIVER_HNF1A_TARGETS_DN	7.92113e-07	0.140127	157	5.82392e-06
HEDENFALK_BREAST_CANCER_HEREDITARY_VS_SPORADIC	8.17187e-07	0.24	50	6.00113e-06
KAAB_HEART_ATRIUM_VS_VENTRICLE_UP	8.39409e-07	0.116466	249	6.15699e-06
REACTOME_RNA_POL_I_RNA_POL_III_AND_MITOCHONDRIAL_TRANSCRIPTION	8.63984e-07	0.155738	122	6.32973e-06
ELVIDGE_HYPOXIA_DN	9.05371e-07	0.143836	146	6.62508e-06
PID_P73PATHWAY	9.24656e-07	0.189873	79	6.7582e-06
GRAESSMANN_APOPTOSIS_BY_SERUM_DEPRIVATION_UP	9.46797e-07	0.0887681	552	6.91184e-06
OHM_METHYLATED_IN_ADULT_CANCERS	9.56532e-07	0.333333	27	6.95824e-06
WANG_TUMOR_INVASIVENESS_DN	9.5523e-07	0.12381	210	6.95824e-06
G1_S_TRANSITION_OF_MITOTIC_CELL_CYCLE	9.56532e-07	0.333333	27	6.95824e-06
SHEPARD_CRUSH_AND_BURN_MUTANT_UP	9.68349e-07	0.126904	197	7.02764e-06
NEGATIVE_REGULATION_OF_DEVELOPMENTAL_PROCESS	9.68349e-07	0.126904	197	7.02764e-06
REACTOME_AXON_GUIDANCE	9.90021e-07	0.115538	251	7.17649e-06
REACTOME_E2F_ENABLED_INHIBITION_OF_PRE_REPLICATION_COMPLEX_FORMATION	1.00028e-06	0.6	10	7.22541e-06
MANN_RESPONSE_TO_AMIFOSTINE_DN	1.00028e-06	0.6	10	7.22541e-06
SEMBA_FHIT_TARGETS_DN	1.00028e-06	0.6	10	7.22541e-06
MOREAUX_MULTIPLE_MYELOMA_BY_TACI_UP	1.02107e-06	0.0970874	412	7.36695e-06
LAIHO_COLORECTAL_CANCER_SERRATED_UP	1.03863e-06	0.160714	112	7.48489e-06
SENESE_HDAC1_AND_HDAC2_TARGETS_UP	1.05179e-06	0.117647	238	7.5709e-06
BROWNE_HCMV_INFECTION_20HR_DN	1.0573e-06	0.168317	101	7.60174e-06
ALONSO_METASTASIS_UP	1.06446e-06	0.126263	198	7.64427e-06
PID_MET_PATHWAY	1.09394e-06	0.1875	80	7.84689e-06
TARTE_PLASMA_CELL_VS_PLASMABLAST_UP	1.1023e-06	0.0979899	398	7.89769e-06
REACTOME_PROCESSIVE_SYNTHESIS_ON_THE_LAGGING_STRAND	1.10461e-06	0.466667	15	7.90507e-06
CHROMOSOME_ORGANIZATION_AND_BIOGENESIS	1.11405e-06	0.153226	124	7.96337e-06
IKEDA_MIR133_TARGETS_UP	1.18001e-06	0.255814	43	8.42516e-06
HU_GENOTOXIC_DAMAGE_4HR	1.19e-06	0.285714	35	8.47688e-06
CHROMATIN	1.19e-06	0.285714	35	8.47688e-06
WEST_ADRENOCORTICAL_TUMOR_MARKERS_UP	1.20689e-06	0.380952	21	8.58731e-06
GENTILE_RESPONSE_CLUSTER_D3	1.23737e-06	0.213115	61	8.79399e-06
REGULATION_OF_CELLULAR_COMPONENT_ORGANIZATION_AND_BIOGENESIS	1.26229e-06	0.152	125	8.95049e-06
ENZYME_ACTIVATOR_ACTIVITY	1.26229e-06	0.152	125	8.95049e-06
XU_GH1_AUTOCRINE_TARGETS_UP	1.26511e-06	0.11194	268	8.96023e-06
LANDIS_ERBB2_BREAST_TUMORS_324_DN	1.27042e-06	0.14094	149	8.98756e-06
PID_P53DOWNSTREAMPATHWAY	1.28728e-06	0.145985	137	9.06526e-06
REACTOME_NGF_SIGNALLING_VIA_TRKA_FROM_THE_PLASMA_MEMBRANE	1.28728e-06	0.145985	137	9.06526e-06
WAMUNYOKOLI_OVARIAN_CANCER_GRADES_1_2_UP	1.28728e-06	0.145985	137	9.06526e-06
MACROMOLECULE_CATABOLIC_PROCESS	1.28728e-06	0.145985	137	9.06526e-06
BAKKER_FOXO3_TARGETS_DN	1.29147e-06	0.128342	187	9.08444e-06
SMIRNOV_RESPONSE_TO_IR_6HR_DN	1.35465e-06	0.157895	114	9.518e-06
YAMAZAKI_TCEB3_TARGETS_UP	1.40693e-06	0.131429	175	9.8741e-06
NEGATIVE_REGULATION_OF_APOPTOSIS	1.41917e-06	0.14	150	9.9487e-06
MISSIAGLIA_REGULATED_BY_METHYLATION_UP	1.42823e-06	0.150794	126	1.00008e-05
WANG_CISPLATIN_RESPONSE_AND_XPC_DN	1.4309e-06	0.118421	228	1.00082e-05
COULOUARN_TEMPORAL_TGFB1_SIGNATURE_DN	1.44639e-06	0.144928	138	1.01051e-05
FAELT_B_CLL_WITH_VH3_21_UP	1.51353e-06	0.25	44	1.05622e-05
CELL_JUNCTION	1.5183e-06	0.182927	82	1.05716e-05
MICROTUBULE_BASED_PROCESS	1.5183e-06	0.182927	82	1.05716e-05
DANG_REGULATED_BY_MYC_UP	1.5717e-06	0.194444	72	1.09311e-05
NEGATIVE_REGULATION_OF_PROGRAMMED_CELL_DEATH	1.58364e-06	0.139073	151	1.10017e-05
REACTOME_GOLGI_ASSOCIATED_VESICLE_BIOGENESIS	1.59754e-06	0.226415	53	1.10858e-05
RAY_TUMORIGENESIS_BY_ERBB2_CDC25A_UP	1.61228e-06	0.163462	104	1.11756e-05
SUBSTRATE_SPECIFIC_TRANSMEMBRANE_TRANSPORTER_ACTIVITY	1.6374e-06	0.101744	344	1.1337e-05
AMIT_EGF_RESPONSE_480_HELA	1.67268e-06	0.134146	164	1.15683e-05
HAHTOLA_MYCOSIS_FUNGOIDES_CD4_DN	1.7554e-06	0.155172	116	1.20997e-05
MATTIOLI_MGUS_VS_PCL	1.7554e-06	0.155172	116	1.20997e-05
LIM_MAMMARY_LUMINAL_MATURE_UP	1.7554e-06	0.155172	116	1.20997e-05
REACTOME_SIGNALLING_BY_NGF	1.78303e-06	0.119816	217	1.22765e-05
LIU_CMYB_TARGETS_UP	1.85405e-06	0.133333	165	1.27512e-05
RIGGI_EWING_SARCOMA_PROGENITOR_DN	1.88958e-06	0.125654	191	1.29812e-05
YU_BAP1_TARGETS	1.89381e-06	0.310345	29	1.29958e-05
REGULATION_OF_DNA_METABOLIC_PROCESS	1.92707e-06	0.244444	45	1.32093e-05
SUBSTRATE_SPECIFIC_TRANSPORTER_ACTIVITY	1.94928e-06	0.0969388	392	1.33467e-05
THUM_SYSTOLIC_HEART_FAILURE_UP	1.97124e-06	0.0945626	423	1.34822e-05
NUCLEAR_CHROMOSOME	1.97546e-06	0.222222	54	1.3496e-05
MILI_PSEUDOPODIA_HAPTOTAXIS_UP	1.98708e-06	0.0888031	518	1.35604e-05
SENESE_HDAC1_AND_HDAC2_TARGETS_DN	2.00365e-06	0.116379	232	1.36584e-05
SHEPARD_BMYB_MORPHOLINO_UP	2.02395e-06	0.121951	205	1.37816e-05
CHIANG_LIVER_CANCER_SUBCLASS_PROLIFERATION_DN	2.08687e-06	0.128492	179	1.41944e-05
BIOCARTA_SRCRPTP_PATHWAY	2.12171e-06	0.545455	11	1.43997e-05
LIANG_SILENCED_BY_METHYLATION_DN	2.12171e-06	0.545455	11	1.43997e-05
REACTOME_DOWNSTREAM_SIGNAL_TRANSDUCTION	2.15771e-06	0.168421	95	1.46279e-05
REACTOME_METABOLISM_OF_CARBOHYDRATES	2.19953e-06	0.11336	247	1.48241e-05
SHETH_LIVER_CANCER_VS_TXNIP_LOSS_PAM4	2.19212e-06	0.111111	261	1.48241e-05
ZHAN_MULTIPLE_MYELOMA_UP	2.20105e-06	0.203125	64	1.48241e-05
PETROVA_PROX1_TARGETS_DN	2.20105e-06	0.203125	64	1.48241e-05
RHODES_CANCER_META_SIGNATURE	2.20105e-06	0.203125	64	1.48241e-05
GERHOLD_ADIPOGENESIS_DN	2.20105e-06	0.203125	64	1.48241e-05
GOTZMANN_EPITHELIAL_TO_MESENCHYMAL_TRANSITION_DN	2.21247e-06	0.121359	206	1.48848e-05
GROSS_HYPOXIA_VIA_ELK3_AND_HIF1A_UP	2.27801e-06	0.140845	142	1.5309e-05
PURBEY_TARGETS_OF_CTBP1_AND_SATB1_DN	2.29829e-06	0.127778	180	1.54118e-05
ORGANIC_ACID_METABOLIC_PROCESS	2.29829e-06	0.127778	180	1.54118e-05
GRAESSMANN_APOPTOSIS_BY_SERUM_DEPRIVATION_DN	2.36295e-06	0.115385	234	1.58282e-05
SANA_RESPONSE_TO_IFNG_DN	2.43348e-06	0.176471	85	1.6283e-05
REACTOME_NUCLEOTIDE_BINDING_DOMAIN_LEUCINE_RICH_REPEAT_CONTAINING_RECEPTOR_NLR_SIGNALING_PATHWAYS	2.43649e-06	0.23913	46	1.62855e-05
ORGAN_DEVELOPMENT	2.46293e-06	0.0858144	571	1.64444e-05
JISON_SICKLE_CELL_DISEASE_UP	2.5291e-06	0.127072	181	1.6868e-05
ENZYME_INHIBITOR_ACTIVITY	2.5594e-06	0.151261	119	1.70516e-05
PID_NECTIN_PATHWAY	2.60425e-06	0.3	30	1.73317e-05
INTEGRAL_TO_MEMBRANE	2.60725e-06	0.0691729	1330	1.73331e-05
LEE_LIVER_CANCER_MYC_TGFA_DN	2.64565e-06	0.2	65	1.75505e-05
BOYAULT_LIVER_CANCER_SUBCLASS_G6_UP	2.64565e-06	0.2	65	1.75505e-05
BIOCARTA_CELLCYCLE_PATHWAY	2.69674e-06	0.347826	23	1.78511e-05
CAIRO_PML_TARGETS_BOUND_BY_MYC_UP	2.69674e-06	0.347826	23	1.78511e-05
RHO_PROTEIN_SIGNAL_TRANSDUCTION	2.73037e-06	0.263158	38	1.80543e-05
SCHLOSSER_SERUM_RESPONSE_AUGMENTED_BY_MYC	2.75786e-06	0.157407	108	1.82166e-05
ENVELOPE	2.77333e-06	0.130178	169	1.82797e-05
ORGANELLE_ENVELOPE	2.77333e-06	0.130178	169	1.82797e-05
RICKMAN_TUMOR_DIFFERENTIATED_WELL_VS_POORLY_UP	2.78054e-06	0.114407	236	1.83077e-05
HADDAD_B_LYMPHOCYTE_PROGENITOR	2.80453e-06	0.105802	293	1.8446e-05
BROWNE_HCMV_INFECTION_16HR_DN	2.83352e-06	0.174419	86	1.86168e-05
POSITIVE_REGULATION_OF_TRANSCRIPTION	2.83914e-06	0.138889	144	1.86339e-05
FORTSCHEGGER_PHF8_TARGETS_UP	2.90103e-06	0.107527	279	1.90199e-05
ZHONG_RESPONSE_TO_AZACITIDINE_AND_TSA_UP	3.05531e-06	0.125683	183	1.99995e-05
IRITANI_MAD1_TARGETS_DN	3.06015e-06	0.234043	47	1.99995e-05
LEADING_EDGE	3.06015e-06	0.234043	47	1.99995e-05
KEGG_PHOSPHATIDYLINOSITOL_SIGNALING_SYSTEM	3.08849e-06	0.184211	76	2.01633e-05
REGULATION_OF_MOLECULAR_FUNCTION	3.12965e-06	0.101852	324	2.04105e-05
CAIRO_HEPATOBLASTOMA_CLASSES_DN	3.13862e-06	0.119048	210	2.04474e-05
SWEET_KRAS_TARGETS_DN	3.1681e-06	0.19697	66	2.0596e-05
RAS_PROTEIN_SIGNAL_TRANSDUCTION	3.1681e-06	0.19697	66	2.0596e-05
RICKMAN_TUMOR_DIFFERENTIATED_MODERATELY_VS_POORLY_UP	3.26652e-06	0.14876	121	2.12135e-05
HAHTOLA_SEZARY_SYNDROM_UP	3.29062e-06	0.163265	98	2.13476e-05
WU_CELL_MIGRATION	3.35423e-06	0.125	184	2.17374e-05
WANG_SMARCE1_TARGETS_DN	3.50242e-06	0.097035	371	2.26739e-05
CAFFAREL_RESPONSE_TO_THC_DN	3.53242e-06	0.290323	31	2.28442e-05
HELLER_SILENCED_BY_METHYLATION_UP	3.6047e-06	0.106383	282	2.32872e-05
REACTOME_SIGNALING_BY_PDGF	3.68234e-06	0.147541	122	2.37392e-05
BYSTRYKH_HEMATOPOIESIS_STEM_CELL_AND_BRAIN_QTL_TRANS	3.67956e-06	0.124324	185	2.37392e-05
GTPASE_ACTIVITY	3.77262e-06	0.161616	99	2.42958e-05
BROWNE_HCMV_INFECTION_4HR_DN	3.7931e-06	0.110236	254	2.44023e-05
KYNG_DNA_DAMAGE_UP	3.80502e-06	0.115044	226	2.44535e-05
BROWNE_HCMV_INFECTION_20HR_UP	3.82537e-06	0.1125	240	2.45587e-05
BIOCARTA_G2_PATHWAY	3.89548e-06	0.333333	24	2.4957e-05
REACTOME_KINESINS	3.89548e-06	0.333333	24	2.4957e-05
PHONG_TNF_RESPONSE_VIA_P38_COMPLETE	4.12731e-06	0.114537	227	2.64148e-05
BRUECKNER_TARGETS_OF_MIRLET7A3_DN	4.25275e-06	0.179487	78	2.71613e-05
ELECTRON_CARRIER_ACTIVITY	4.25275e-06	0.179487	78	2.71613e-05
CHICAS_RB1_TARGETS_LOW_SERUM	4.31692e-06	0.16	100	2.75427e-05
WHITFIELD_CELL_CYCLE_M_G1	4.35249e-06	0.135135	148	2.7741e-05
CENTROSOME	4.39508e-06	0.206897	58	2.79835e-05
AFFAR_YY1_TARGETS_UP	4.40733e-06	0.116822	214	2.80198e-05
VANDESLUIS_COMMD1_TARGETS_GROUP_3_UP	4.40985e-06	0.168539	89	2.80198e-05
INTRINSIC_TO_MEMBRANE	4.47812e-06	0.0682493	1348	2.84244e-05
LINDSTEDT_DENDRITIC_CELL_MATURATION_D	4.49402e-06	0.191176	68	2.84959e-05
BENPORATH_ES_2	4.53361e-06	0.25	40	2.87175e-05
PROVENZANI_METASTASIS_DN	4.56636e-06	0.139706	136	2.88953e-05
ATPASE_ACTIVITY	4.5903e-06	0.151786	112	2.90171e-05
NEMETH_INFLAMMATORY_RESPONSE_LPS_DN	4.73099e-06	0.28125	32	2.98759e-05
NEGATIVE_REGULATION_OF_DNA_METABOLIC_PROCESS	4.88624e-06	0.388889	18	3.07933e-05
PROTEIN_AMINO_ACID_O_LINKED_GLYCOSYLATION	4.88624e-06	0.388889	18	3.07933e-05
REACTOME_INTEGRIN_CELL_SURFACE_INTERACTIONS	4.96957e-06	0.177215	79	3.12547e-05
MALONEY_RESPONSE_TO_17AAG_DN	4.96957e-06	0.177215	79	3.12547e-05
COLDREN_GEFITINIB_RESISTANCE_DN	5.24973e-06	0.113043	230	3.2983e-05
KEGG_P53_SIGNALING_PATHWAY	5.32484e-06	0.188406	69	3.33531e-05
ZHANG_RESPONSE_TO_CANTHARIDIN_DN	5.32484e-06	0.188406	69	3.33531e-05
NEGATIVE_REGULATION_OF_CATALYTIC_ACTIVITY	5.32484e-06	0.188406	69	3.33531e-05
BOQUEST_STEM_CELL_CULTURED_VS_FRESH_UP	5.38188e-06	0.0917647	425	3.36763e-05
REACTOME_G0_AND_EARLY_G1	5.51687e-06	0.32	25	3.44181e-05
RUAN_RESPONSE_TO_TROGLITAZONE_UP	5.51687e-06	0.32	25	3.44181e-05
RNA_BINDING	5.51715e-06	0.108108	259	3.44181e-05
PID_CXCR4_PATHWAY	5.62095e-06	0.156863	102	3.50303e-05
KONDO_EZH2_TARGETS	5.63331e-06	0.110204	245	3.50366e-05
RUTELLA_RESPONSE_TO_HGF_VS_CSF2RB_AND_IL4_DN	5.63331e-06	0.110204	245	3.50366e-05
WOO_LIVER_CANCER_RECURRENCE_DN	5.79168e-06	0.175	80	3.59853e-05
HOFMANN_CELL_LYMPHOMA_UP	5.84363e-06	0.22	50	3.62352e-05
CHIBA_RESPONSE_TO_TSA	5.84363e-06	0.22	50	3.62352e-05
HAHTOLA_MYCOSIS_FUNGOIDES_SKIN_UP	5.95399e-06	0.124294	177	3.68825e-05
PID_CDC42_PATHWAY	6.28847e-06	0.185714	70	3.88376e-05
LANDIS_BREAST_CANCER_PROGRESSION_DN	6.28847e-06	0.185714	70	3.88376e-05
SHETH_LIVER_CANCER_VS_TXNIP_LOSS_PAM3	6.28847e-06	0.185714	70	3.88376e-05
HOELZEL_NF1_TARGETS_UP	6.31861e-06	0.136691	139	3.89848e-05
KIM_MYCN_AMPLIFICATION_TARGETS_DN	6.39659e-06	0.15534	103	3.92697e-05
KIM_GASTRIC_CANCER_CHEMOSENSITIVITY	6.39659e-06	0.15534	103	3.92697e-05
BACOLOD_RESISTANCE_TO_ALKYLATING_AGENTS_DN	6.38011e-06	0.2	60	3.92697e-05
BILD_HRAS_ONCOGENIC_SIGNATURE	6.38829e-06	0.10728	261	3.92697e-05
GTPASE_ACTIVATOR_ACTIVITY	6.38011e-06	0.2	60	3.92697e-05
CARBOXYLIC_ACID_METABOLIC_PROCESS	6.52665e-06	0.123596	178	4.00284e-05
PICCALUGA_ANGIOIMMUNOBLASTIC_LYMPHOMA_UP	6.53969e-06	0.117073	205	4.00686e-05
BHATI_G2M_ARREST_BY_2METHOXYESTRADIOL_DN	6.56763e-06	0.141732	127	4.01601e-05
TRANSCRIPTION_REPRESSOR_ACTIVITY	6.56209e-06	0.131579	152	4.01601e-05
DARWICHE_PAPILLOMA_RISK_LOW_DN	6.62081e-06	0.127273	165	4.04053e-05
REGULATION_OF_CATALYTIC_ACTIVITY	6.61559e-06	0.105072	276	4.04053e-05
REACTOME_ASPARAGINE_N_LINKED_GLYCOSYLATION	6.73221e-06	0.17284	81	4.09234e-05
WATANABE_RECTAL_CANCER_RADIOTHERAPY_RESPONSIVE_DN	6.72598e-06	0.163043	92	4.09234e-05
JUBAN_TARGETS_OF_SPI1_AND_FLI1_DN	6.72598e-06	0.163043	92	4.09234e-05
TRANSFERASE_ACTIVITY_TRANSFERRING_HEXOSYL_GROUPS	6.73221e-06	0.17284	81	4.09234e-05
PLASMA_MEMBRANE_PART	6.81309e-06	0.0699482	1158	4.13743e-05
LU_EZH2_TARGETS_DN	7.01576e-06	0.0917874	414	4.25632e-05
QI_HYPOXIA	7.02509e-06	0.135714	140	4.2578e-05
RIGGI_EWING_SARCOMA_PROGENITOR_UP	7.07895e-06	0.0906977	430	4.28623e-05
DELACROIX_RAR_BOUND_ES	7.0861e-06	0.0887446	462	4.28636e-05
WANG_LMO4_TARGETS_DN	7.11547e-06	0.0965909	352	4.29992e-05
BOYAULT_LIVER_CANCER_SUBCLASS_G3_DN	7.16799e-06	0.215686	51	4.32742e-05
CELLULAR_MACROMOLECULE_CATABOLIC_PROCESS	7.26646e-06	0.153846	104	4.38258e-05
SA_REG_CASCADE_OF_CYCLIN_EXPR	7.32631e-06	0.461538	13	4.41006e-05
NEGATIVE_REGULATION_OF_DNA_REPLICATION	7.32631e-06	0.461538	13	4.41006e-05
POTTI_TOPOTECAN_SENSITIVITY	7.34438e-06	0.140625	128	4.41664e-05
WALLACE_JAK2_TARGETS_UP	7.67437e-06	0.307692	26	4.6106e-05
REACTOME_HIV_INFECTION	7.72583e-06	0.115942	207	4.637e-05
MACROMOLECULE_LOCALIZATION	7.75396e-06	0.110638	235	4.64936e-05
REGULATION_OF_CELL_PROLIFERATION	7.7989e-06	0.100649	308	4.67177e-05
TIEN_INTESTINE_PROBIOTICS_6HR_DN	8.00305e-06	0.125749	167	4.78942e-05
KEGG_AXON_GUIDANCE	8.20264e-06	0.139535	129	4.88991e-05
PID_ATM_PATHWAY	8.19845e-06	0.264706	34	4.88991e-05
CONDENSED_CHROMOSOME	8.19845e-06	0.264706	34	4.88991e-05
VESICLE_MEDIATED_TRANSPORT	8.18924e-06	0.118557	194	4.88991e-05
PID_ERBB1_DOWNSTREAM_PATHWAY	8.24042e-06	0.152381	105	4.9077e-05
IWANAGA_CARCINOGENESIS_BY_KRAS_PTEN_UP	8.55681e-06	0.121547	181	5.09122e-05
MITOCHONDRIAL_PART	8.65521e-06	0.133803	142	5.14481e-05
SESTO_RESPONSE_TO_UV_C8	8.6876e-06	0.180556	72	5.15414e-05
PROTEIN_DOMAIN_SPECIFIC_BINDING	8.6876e-06	0.180556	72	5.15414e-05
KYNG_DNA_DAMAGE_DN	8.91899e-06	0.117949	195	5.28634e-05
JIANG_HYPOXIA_CANCER	9.02797e-06	0.168675	83	5.3458e-05
CORRE_MULTIPLE_MYELOMA_DN	9.11174e-06	0.193548	62	5.39024e-05
POMEROY_MEDULLOBLASTOMA_PROGNOSIS_DN	9.13893e-06	0.232558	43	5.40115e-05
REGULATION_OF_BIOLOGICAL_QUALITY	9.22975e-06	0.0906921	419	5.44961e-05
YAO_TEMPORAL_RESPONSE_TO_PROGESTERONE_CLUSTER_14	9.59152e-06	0.132867	143	5.6524e-05
RIBONUCLEOPROTEIN_COMPLEX	9.59152e-06	0.132867	143	5.6524e-05
KEGG_CHRONIC_MYELOID_LEUKEMIA	1.01648e-05	0.178082	73	5.98455e-05
REACTOME_SIGNALLING_TO_RAS	1.05029e-05	0.296296	27	6.17773e-05
ROESSLER_LIVER_CANCER_METASTASIS_UP	1.05444e-05	0.149533	107	6.19619e-05
NEGATIVE_REGULATION_OF_TRANSFERASE_ACTIVITY	1.06245e-05	0.257143	35	6.23732e-05
NEGATIVE_REGULATION_OF_NUCLEOBASENUCLEOSIDENUCLEOTIDE_AND_NUCLEIC_ACID_METABOLIC_PROCESS	1.07024e-05	0.113744	211	6.27711e-05
PANGAS_TUMOR_SUPPRESSION_BY_SMAD1_AND_SMAD5_DN	1.07237e-05	0.127389	157	6.28363e-05
FLECHNER_PBL_KIDNEY_TRANSPLANT_REJECTED_VS_OK_UP	1.08265e-05	0.190476	63	6.33186e-05
KYNG_DNA_DAMAGE_BY_4NQO_OR_UV	1.08265e-05	0.190476	63	6.33186e-05
NEGATIVE_REGULATION_OF_TRANSPORT	1.10507e-05	0.35	20	6.4569e-05
JAEGER_METASTASIS_UP	1.13817e-05	0.227273	44	6.64398e-05
GOLDRATH_HOMEOSTATIC_PROLIFERATION	1.15757e-05	0.122807	171	6.75086e-05
INTRACELLULAR_PROTEIN_TRANSPORT	1.17418e-05	0.131034	145	6.84128e-05
WESTON_VEGFA_TARGETS_3HR	1.18586e-05	0.175676	74	6.90282e-05
JAZAG_TGFB1_SIGNALING_UP	1.18985e-05	0.148148	108	6.91952e-05
GAUSSMANN_MLL_AF4_FUSION_TARGETS_F_UP	1.21498e-05	0.118919	185	7.05898e-05
RUTELLA_RESPONSE_TO_CSF2RB_AND_IL4_DN	1.22198e-05	0.0984127	315	7.09303e-05
KOKKINAKIS_METHIONINE_DEPRIVATION_48HR_DN	1.2817e-05	0.1875	64	7.4261e-05
AUNG_GASTRIC_CANCER	1.28297e-05	0.203704	54	7.4261e-05
PERINUCLEAR_REGION_OF_CYTOPLASM	1.28297e-05	0.203704	54	7.4261e-05
CYTOSKELETAL_PROTEIN_BINDING	1.29669e-05	0.125786	159	7.49844e-05
NING_CHRONIC_OBSTRUCTIVE_PULMONARY_DISEASE_DN	1.32087e-05	0.140496	121	7.63116e-05
TRANSCRIPTION_COFACTOR_ACTIVITY	1.34221e-05	0.109649	228	7.74719e-05
REACTOME_SIGNALLING_TO_ERKS	1.36374e-05	0.25	36	7.85679e-05
MMS_MOUSE_LYMPH_HIGH_4HRS_UP	1.36374e-05	0.25	36	7.85679e-05
RNA_PROCESSING	1.38538e-05	0.121387	173	7.97401e-05
CHANDRAN_METASTASIS_TOP50_DN	1.4083e-05	0.222222	45	8.09085e-05
RASHI_RESPONSE_TO_IONIZING_RADIATION_1	1.4083e-05	0.222222	45	8.09085e-05
BIOCARTA_G1_PATHWAY	1.41614e-05	0.285714	28	8.12831e-05
SCHMAHL_PDGF_SIGNALING	1.43557e-05	0.555556	9	8.23222e-05
MASSARWEH_TAMOXIFEN_RESISTANCE_DN	1.45533e-05	0.104651	258	8.33775e-05
KEGG_FOCAL_ADHESION	1.46785e-05	0.114428	201	8.397e-05
MARKEY_RB1_ACUTE_LOF_UP	1.46839e-05	0.111628	215	8.397e-05
TOOKER_GEMCITABINE_RESISTANCE_DN	1.47511e-05	0.139344	122	8.42764e-05
MARTINEZ_RB1_TARGETS_DN	1.49623e-05	0.0828729	543	8.54041e-05
PEDERSEN_METASTASIS_BY_ERBB2_ISOFORM_4	1.50795e-05	0.145455	110	8.59934e-05
LEE_LIVER_CANCER_ACOX1_DN	1.51199e-05	0.184615	65	8.60652e-05
INTERCELLULAR_JUNCTION	1.51199e-05	0.184615	65	8.60652e-05
NUCLEASE_ACTIVITY	1.54296e-05	0.2	55	8.77471e-05
REGULATION_OF_TRANSFERASE_ACTIVITY	1.56234e-05	0.124224	161	8.87671e-05
BROWNE_HCMV_INFECTION_24HR_UP	1.57827e-05	0.128378	148	8.95079e-05
SASSON_RESPONSE_TO_GONADOTROPHINS_DN	1.57812e-05	0.16092	87	8.95079e-05
OXIDOREDUCTASE_ACTIVITY	1.59531e-05	0.100346	289	9.03909e-05
FOURNIER_ACINAR_DEVELOPMENT_LATE_DN	1.59727e-05	0.333333	21	9.04191e-05
MAHAJAN_RESPONSE_TO_IL1A_DN	1.60051e-05	0.171053	76	9.05195e-05
GENERATION_OF_PRECURSOR_METABOLITES_AND_ENERGY	1.6452e-05	0.138211	123	9.29623e-05
SCHUETZ_BREAST_CANCER_DUCTAL_INVASIVE_UP	1.6792e-05	0.0940171	351	9.47964e-05
BRUECKNER_TARGETS_OF_MIRLET7A3_UP	1.69369e-05	0.144144	111	9.5527e-05
GRUETZMANN_PANCREATIC_CANCER_DN	1.72411e-05	0.1133	203	9.71544e-05
LEE_AGING_MUSCLE_DN	1.73182e-05	0.217391	46	9.74107e-05
GUANYL_NUCLEOTIDE_EXCHANGE_FACTOR_ACTIVITY	1.73182e-05	0.217391	46	9.74107e-05
OHGUCHI_LIVER_HNF4A_TARGETS_DN	1.73835e-05	0.127517	149	9.76891e-05
TENEDINI_MEGAKARYOCYTE_MARKERS	1.77759e-05	0.181818	66	9.97129e-05
RAMASWAMY_METASTASIS_UP	1.77759e-05	0.181818	66	9.97129e-05
TIEN_INTESTINE_PROBIOTICS_2HR_DN	1.80452e-05	0.159091	88	0.000100766
MARTORIATI_MDM4_TARGETS_NEUROEPITHELIUM_UP	1.8032e-05	0.119318	176	0.000100766
ZHANG_TARGETS_OF_EWSR1_FLI1_FUSION	1.80452e-05	0.159091	88	0.000100766
CHIANG_LIVER_CANCER_SUBCLASS_CTNNB1_UP	1.8032e-05	0.119318	176	0.000100766
SASSON_RESPONSE_TO_FORSKOLIN_DN	1.80452e-05	0.159091	88	0.000100766
LEE_LIVER_CANCER_MYC_E2F1_UP	1.84741e-05	0.196429	56	0.000103068
PROTEIN_HETERODIMERIZATION_ACTIVITY	1.85189e-05	0.168831	77	0.000103224
NUNODA_RESPONSE_TO_DASATINIB_IMATINIB_UP	1.88347e-05	0.275862	29	0.00010489
ROVERSI_GLIOMA_COPY_NUMBER_UP	1.89788e-05	0.15	100	0.000105401
DING_LUNG_CANCER_EXPRESSION_BY_COPY_NUMBER	1.89788e-05	0.15	100	0.000105401
PASINI_SUZ12_TARGETS_UP	1.89946e-05	0.142857	112	0.000105401
TRANSFERASE_ACTIVITY_TRANSFERRING_GLYCOSYL_GROUPS	1.89946e-05	0.142857	112	0.000105401
LI_INDUCED_T_TO_NATURAL_KILLER_UP	1.91712e-05	0.0977199	307	0.000106285
SA_G1_AND_S_PHASES	1.98676e-05	0.4	15	0.000109949
MARKS_HDAC_TARGETS_DN	1.98676e-05	0.4	15	0.000109949
REGULATION_OF_TRANSPORT	2.08296e-05	0.179104	67	0.000115169
ZHAN_MULTIPLE_MYELOMA_MF_UP	2.11717e-05	0.212766	47	0.000116851
COATED_VESICLE	2.11717e-05	0.212766	47	0.000116851
BOYAULT_LIVER_CANCER_SUBCLASS_G1_UP	2.12712e-05	0.141593	113	0.000117295
REACTOME_SIGNALING_BY_SCF_KIT	2.13721e-05	0.166667	78	0.000117747
WIELAND_UP_BY_HBV_INFECTION	2.14291e-05	0.148515	101	0.00011785
BROWNE_HCMV_INFECTION_18HR_UP	2.14143e-05	0.117978	178	0.00011785
ENDOPLASMIC_RETICULUM	2.19922e-05	0.0986395	294	0.00012084
BORLAK_LIVER_CANCER_EGF_UP	2.20252e-05	0.192982	57	0.000120914
RAMPON_ENRICHED_LEARNING_ENVIRONMENT_LATE_UP	2.25743e-05	0.318182	22	0.000123818
LENAOUR_DENDRITIC_CELL_MATURATION_UP	2.37864e-05	0.140351	114	0.00013035
PID_TELOMERASEPATHWAY	2.433e-05	0.176471	68	0.000133093
CASTELLANO_NRAS_TARGETS_UP	2.433e-05	0.176471	68	0.000133093
CELL_SURFACE	2.46029e-05	0.164557	79	0.000134467
ZHAN_MULTIPLE_MYELOMA_SUBGROUPS	2.47367e-05	0.266667	30	0.000135079
LIU_VMYB_TARGETS_UP	2.5137e-05	0.133858	127	0.000137022
RASHI_RESPONSE_TO_IONIZING_RADIATION_2	2.5137e-05	0.133858	127	0.000137022
OSMAN_BLADDER_CANCER_DN	2.53402e-05	0.08867	406	0.000138008
PID_HES_HEYPATHWAY	2.57381e-05	0.208333	48	0.00013956
REACTOME_PI_METABOLISM	2.57381e-05	0.208333	48	0.00013956
REACTOME_PACKAGING_OF_TELOMERE_ENDS	2.57381e-05	0.208333	48	0.00013956
ENGELMANN_CANCER_PROGENITORS_UP	2.57381e-05	0.208333	48	0.00013956
UBIQUITIN_CYCLE	2.57381e-05	0.208333	48	0.00013956
MITSIADES_RESPONSE_TO_APLIDIN_UP	2.61046e-05	0.0865604	439	0.000141423
ODONNELL_TFRC_TARGETS_UP	2.69225e-05	0.0855263	456	0.000145726
PID_ECADHERIN_NASCENTAJ_PATHWAY	2.73913e-05	0.230769	39	0.000147875
VERRECCHIA_DELAYED_RESPONSE_TO_TGFB1	2.73913e-05	0.230769	39	0.000147875
BURTON_ADIPOGENESIS_PEAK_AT_8HR	2.73913e-05	0.230769	39	0.000147875
REACTOME_GAP_JUNCTION_DEGRADATION	2.77112e-05	0.5	10	0.00014908
REACTOME_REMOVAL_OF_THE_FLAP_INTERMEDIATE_FROM_THE_C_STRAND	2.77112e-05	0.5	10	0.00014908
OHASHI_AURKB_TARGETS	2.77112e-05	0.5	10	0.00014908
LYSOSOMAL_MEMBRANE	2.77112e-05	0.5	10	0.00014908
AGUIRRE_PANCREATIC_CANCER_COPY_NUMBER_DN	2.78663e-05	0.105042	238	0.000149784
WELCSH_BRCA1_TARGETS_DN	2.82056e-05	0.12766	141	0.000151476
BASSO_HAIRY_CELL_LEUKEMIA_DN	2.82529e-05	0.1625	80	0.000151598
PID_VEGFR1_2_PATHWAY	2.83311e-05	0.173913	69	0.000151886
ZHENG_FOXP3_TARGETS_IN_THYMUS_UP	3.00691e-05	0.112245	196	0.000161064
REGULATION_OF_PROTEIN_KINASE_ACTIVITY	3.04258e-05	0.122581	155	0.000162834
DNA_REPLICATION_INITIATION	3.0653e-05	0.375	16	0.000163907
KIM_WT1_TARGETS_8HR_DN	3.08461e-05	0.131783	129	0.000164797
DAVICIONI_PAX_FOXO1_SIGNATURE_IN_ARMS_UP	3.09284e-05	0.186441	59	0.000164951
BOYLAN_MULTIPLE_MYELOMA_C_DN	3.09284e-05	0.186441	59	0.000164951
LINDGREN_BLADDER_CANCER_HIGH_RECURRENCE	3.11228e-05	0.204082	49	0.000165845
REACTOME_LYSOSOME_VESICLE_BIOGENESIS	3.12707e-05	0.304348	23	0.00016606
CHEN_ETV5_TARGETS_TESTIS	3.12707e-05	0.304348	23	0.00016606
FERRANDO_HOX11_NEIGHBORS	3.12707e-05	0.304348	23	0.00016606
REGULATION_OF_SMALL_GTPASE_MEDIATED_SIGNAL_TRANSDUCTION	3.12707e-05	0.304348	23	0.00016606
PENG_GLUCOSE_DEPRIVATION_DN	3.18284e-05	0.118343	169	0.000168877
PID_P38ALPHABETAPATHWAY	3.21121e-05	0.258065	31	0.000170236
COATES_MACROPHAGE_M1_VS_M2_UP	3.23671e-05	0.160494	81	0.00017144
KOYAMA_SEMA3B_TARGETS_DN	3.27894e-05	0.0875912	411	0.000173528
KEGG_PANCREATIC_CANCER	3.28917e-05	0.171429	70	0.00017392
KOKKINAKIS_METHIONINE_DEPRIVATION_96HR_UP	3.29844e-05	0.136752	117	0.000174112
BIOPOLYMER_CATABOLIC_PROCESS	3.29844e-05	0.136752	117	0.000174112
PROTEIN_UBIQUITINATION	3.40275e-05	0.225	40	0.000179465
SANSOM_APC_TARGETS	3.45146e-05	0.108491	212	0.000181879
REACTOME_PHOSPHOLIPID_METABOLISM	3.51526e-05	0.111111	198	0.000185083
DOANE_RESPONSE_TO_ANDROGEN_UP	3.52432e-05	0.11413	184	0.000185402
LEE_RECENT_THYMIC_EMIGRANT	3.59306e-05	0.105727	227	0.000188858
IVANOVA_HEMATOPOIESIS_STEM_CELL_LONG_TERM	3.60669e-05	0.0960265	302	0.000189412
REACTOME_TRANSMEMBRANE_TRANSPORT_OF_SMALL_MOLECULES	3.62909e-05	0.0871671	413	0.000190427
NING_CHRONIC_OBSTRUCTIVE_PULMONARY_DISEASE_UP	3.64025e-05	0.121019	157	0.000190527
REGULATION_OF_KINASE_ACTIVITY	3.64025e-05	0.121019	157	0.000190527
PROTEIN_TRANSPORT	3.64025e-05	0.121019	157	0.000190527
CUI_GLUCOSE_DEPRIVATION	3.64392e-05	0.183333	60	0.000190558
CHYLA_CBFA2T3_TARGETS_DN	3.6809e-05	0.103306	242	0.000192329
ST_INTEGRIN_SIGNALING_PATHWAY	3.69946e-05	0.158537	82	0.000192972
BHAT_ESR1_TARGETS_VIA_AKT1_DN	3.69946e-05	0.158537	82	0.000192972
CHARAFE_BREAST_CANCER_BASAL_VS_MESENCHYMAL_DN	3.74426e-05	0.2	50	0.000194815
CHEN_NEUROBLASTOMA_COPY_NUMBER_GAINS	3.74426e-05	0.2	50	0.000194815
KENNY_CTNNB1_TARGETS_UP	3.74426e-05	0.2	50	0.000194815
KEGG_HUNTINGTONS_DISEASE	3.82003e-05	0.113514	185	0.00019859
PROTEIN_LOCALIZATION	4.00145e-05	0.107477	214	0.000207847
MICROTUBULE	4.12392e-05	0.25	32	0.000213848
CHROMOSOME_SEGREGATION	4.12392e-05	0.25	32	0.000213848
MIYAGAWA_TARGETS_OF_EWSR1_ETS_FUSIONS_DN	4.14008e-05	0.104803	229	0.000214506
DEURIG_T_CELL_PROLYMPHOCYTIC_LEUKEMIA_DN	4.18346e-05	0.09375	320	0.000216572
RIZ_ERYTHROID_DIFFERENTIATION_HBZ	4.19748e-05	0.219512	41	0.000216934
KUROKAWA_LIVER_CANCER_CHEMOTHERAPY_DN	4.19748e-05	0.219512	41	0.000216934
LEE_CALORIE_RESTRICTION_NEOCORTEX_UP	4.21884e-05	0.156627	83	0.000217674
KAYO_AGING_MUSCLE_UP	4.21852e-05	0.102459	244	0.000217674
REACTOME_SULFUR_AMINO_ACID_METABOLISM	4.25429e-05	0.291667	24	0.00021932
BAKKER_FOXO3_TARGETS_UP	4.27751e-05	0.180328	61	0.000220333
SESTO_RESPONSE_TO_UV_C0	4.28984e-05	0.140187	107	0.000220784
AMUNDSON_POOR_SURVIVAL_AFTER_GAMMA_RADIATION_8G	4.35927e-05	0.147368	95	0.00022417
ZERBINI_RESPONSE_TO_SULINDAC_DN	4.38119e-05	0.666667	6	0.00022511
BURTON_ADIPOGENESIS_2	4.39535e-05	0.166667	72	0.000225463
MATZUK_SPERMATOCYTE	4.39535e-05	0.166667	72	0.000225463
FRASOR_TAMOXIFEN_RESPONSE_UP	4.48266e-05	0.196078	51	0.00022937
CHAUHAN_RESPONSE_TO_METHOXYESTRADIOL_UP	4.48266e-05	0.196078	51	0.00022937
HELICASE_ACTIVITY	4.48266e-05	0.196078	51	0.00022937
DARWICHE_SQUAMOUS_CELL_CARCINOMA_UP	4.51029e-05	0.123288	146	0.000230401
PECE_MAMMARY_STEM_CELL_UP	4.51029e-05	0.123288	146	0.000230401
CHIARADONNA_NEOPLASTIC_TRANSFORMATION_CDC25_UP	4.51933e-05	0.133333	120	0.000230673
IWANAGA_CARCINOGENESIS_BY_KRAS_PTEN_DN	4.55109e-05	0.0906516	353	0.000232102
KEGG_SMALL_CELL_LUNG_CANCER	4.80058e-05	0.154762	84	0.00024402
DACOSTA_UV_RESPONSE_VIA_ERCC3_TTD_DN	4.80058e-05	0.154762	84	0.00024402
SWEET_KRAS_TARGETS_UP	4.80058e-05	0.154762	84	0.00024402
LABBE_TARGETS_OF_TGFB1_AND_WNT3A_DN	4.78984e-05	0.138889	108	0.00024402
REACTOME_DSCAM_INTERACTIONS	4.90358e-05	0.454545	11	0.000248234
CHUANG_OXIDATIVE_STRESS_RESPONSE_DN	4.90358e-05	0.454545	11	0.000248234
NUCLEAR_UBIQUITIN_LIGASE_COMPLEX	4.90358e-05	0.454545	11	0.000248234
VACUOLAR_MEMBRANE	4.90358e-05	0.454545	11	0.000248234
INTERCELLULAR_JUNCTION_ASSEMBLY	4.90358e-05	0.454545	11	0.000248234
REACTOME_RNA_POL_I_PROMOTER_OPENING	5.00359e-05	0.177419	62	0.00025304
PROTEIN_HOMODIMERIZATION_ACTIVITY	5.00672e-05	0.132231	121	0.00025304
REACTOME_MEIOTIC_SYNAPSIS	5.06005e-05	0.164384	73	0.000254901
DITTMER_PTHLH_TARGETS_DN	5.06005e-05	0.164384	73	0.000254901
POSITIVE_REGULATION_OF_CELLULAR_PROTEIN_METABOLIC_PROCESS	5.06005e-05	0.164384	73	0.000254901
PROTEIN_C_TERMINUS_BINDING	5.06005e-05	0.164384	73	0.000254901
UNFOLDED_PROTEIN_BINDING	5.14349e-05	0.214286	42	0.000258893
BANDRES_RESPONSE_TO_CARMUSTIN_MGMT_48HR_DN	5.15753e-05	0.118012	161	0.000259389
REACTOME_TRANSPORT_TO_THE_GOLGI_AND_SUBSEQUENT_MODIFICATION	5.24318e-05	0.242424	33	0.000263482
REACTOME_SIGNALING_BY_EGFR_IN_CANCER	5.34026e-05	0.137615	109	0.000268054
POSITIVE_REGULATION_OF_DEVELOPMENTAL_PROCESS	5.34286e-05	0.105505	218	0.000268054
LEIN_CEREBELLUM_MARKERS	5.45085e-05	0.152941	85	0.000272808
SMID_BREAST_CANCER_RELAPSE_IN_BRAIN_DN	5.45085e-05	0.152941	85	0.000272808
CHIANG_LIVER_CANCER_SUBCLASS_UNANNOTATED_UP	5.45085e-05	0.152941	85	0.000272808
ACTIVE_TRANSMEMBRANE_TRANSPORTER_ACTIVITY	5.53979e-05	0.131148	122	0.000277034
ESTABLISHMENT_OF_PROTEIN_LOCALIZATION	5.65775e-05	0.110526	190	0.000282704
REACTOME_SMOOTH_MUSCLE_CONTRACTION	5.69419e-05	0.28	25	0.000284066
NAGASHIMA_NRG1_SIGNALING_UP	5.69207e-05	0.113636	176	0.000284066
TURASHVILI_BREAST_LOBULAR_CARCINOMA_VS_LOBULAR_NORMAL_DN	5.80989e-05	0.162162	74	0.000288904
LEE_METASTASIS_AND_ALTERNATIVE_SPLICING_UP	5.80989e-05	0.162162	74	0.000288904
POTTI_ADRIAMYCIN_SENSITIVITY	5.80989e-05	0.162162	74	0.000288904
GLYCOPROTEIN_BIOSYNTHETIC_PROCESS	5.80989e-05	0.162162	74	0.000288904
ROYLANCE_BREAST_CANCER_16Q_COPY_NUMBER_UP	5.83302e-05	0.174603	63	0.000289355
LEE_LIVER_CANCER_MYC_DN	5.83302e-05	0.174603	63	0.000289355
BRIDEAU_IMPRINTED_GENES	5.83302e-05	0.174603	63	0.000289355
HUANG_GATA2_TARGETS_UP	5.90919e-05	0.120805	149	0.000292899
KAN_RESPONSE_TO_ARSENIC_TRIOXIDE	6.12216e-05	0.130081	123	0.000302968
DAZARD_RESPONSE_TO_UV_SCC_UP	6.12216e-05	0.130081	123	0.000302968
REACTOME_L1CAM_INTERACTIONS	6.17631e-05	0.151163	86	0.000304915
REACTOME_MEIOTIC_RECOMBINATION	6.17631e-05	0.151163	86	0.000304915
NELSON_RESPONSE_TO_ANDROGEN_UP	6.17631e-05	0.151163	86	0.000304915
GAVIN_FOXP3_TARGETS_CLUSTER_T7	6.18787e-05	0.142857	98	0.000305242
PID_TCPTP_PATHWAY	6.26309e-05	0.209302	43	0.000308459
PROTEIN_MODIFICATION_BY_SMALL_PROTEIN_CONJUGATION	6.26309e-05	0.209302	43	0.000308459
KRIEG_HYPOXIA_VIA_KDM3A	6.33703e-05	0.188679	53	0.000311853
BIOCARTA_MPR_PATHWAY	6.60421e-05	0.235294	34	0.00032398
HONRADO_BREAST_CANCER_BRCA1_VS_BRCA2	6.60805e-05	0.333333	18	0.00032398
WANG_RESPONSE_TO_BEXAROTENE_UP	6.60421e-05	0.235294	34	0.00032398
BOUDOUKHA_BOUND_BY_IGF2BP2	6.60969e-05	0.135135	111	0.00032398
SPINDLE_POLE	6.60805e-05	0.333333	18	0.00032398
PID_AVB3_INTEGRIN_PATHWAY	6.65376e-05	0.16	75	0.000325623
POSITIVE_REGULATION_OF_PROTEIN_METABOLIC_PROCESS	6.65376e-05	0.16	75	0.000325623
SECRETION	6.6763e-05	0.11236	178	0.000326467
RECEPTOR_BINDING	6.9158e-05	0.0875332	377	0.000337911
KEGG_ERBB_SIGNALING_PATHWAY	6.9841e-05	0.149425	87	0.000340709
NUCLEOCYTOPLASMIC_TRANSPORT	6.9841e-05	0.149425	87	0.000340709
FLECHNER_PBL_KIDNEY_TRANSPLANT_OK_VS_DONOR_UP	7.04307e-05	0.119205	151	0.000343044
BOSCO_ALLERGEN_INDUCED_TH2_ASSOCIATED_MODULE	7.04307e-05	0.119205	151	0.000343044
RODWELL_AGING_KIDNEY_NO_BLOOD_UP	7.07331e-05	0.103604	222	0.000344246
ZWANG_TRANSIENTLY_UP_BY_2ND_EGF_PULSE_ONLY	7.1694e-05	0.0614493	1725	0.000348647
DOANE_BREAST_CANCER_ESR1_UP	7.33808e-05	0.133929	112	0.000356569
STEARMAN_LUNG_CANCER_EARLY_VS_LATE_UP	7.45035e-05	0.128	125	0.00036174
PID_RAC1_PATHWAY	7.48568e-05	0.185185	54	0.00036317
VALK_AML_CLUSTER_8	7.50931e-05	0.269231	26	0.000363745
WANG_CLASSIC_ADIPOGENIC_TARGETS_OF_PPARG	7.50931e-05	0.269231	26	0.000363745
MARTIN_INTERACT_WITH_HDAC	7.58092e-05	0.204545	44	0.000366639
MEDINA_SMARCA4_TARGETS	7.58092e-05	0.204545	44	0.000366639
KEGG_VEGF_SIGNALING_PATHWAY	7.60125e-05	0.157895	76	0.000367334
QI_PLASMACYTOMA_DN	7.74997e-05	0.14	100	0.000374228
TRANSLATION	7.80878e-05	0.111111	180	0.000376774
HUMMERICH_SKIN_CANCER_PROGRESSION_UP	7.88189e-05	0.147727	88	0.000379117
KYNG_DNA_DAMAGE_BY_GAMMA_AND_UV_RADIATION	7.88189e-05	0.147727	88	0.000379117
BHAT_ESR1_TARGETS_NOT_VIA_AKT1_DN	7.88189e-05	0.147727	88	0.000379117
NUCLEAR_TRANSPORT	7.88189e-05	0.147727	88	0.000379117
REACTOME_SIGNALING_BY_RHO_GTPASES	8.13567e-05	0.132743	113	0.000391019
STARK_PREFRONTAL_CORTEX_22Q11_DELETION_UP	8.24555e-05	0.107692	195	0.000395102
BASOLATERAL_PLASMA_MEMBRANE	8.24621e-05	0.228571	35	0.000395102
MICROTUBULE_CYTOSKELETON_ORGANIZATION_AND_BIOGENESIS	8.24621e-05	0.228571	35	0.000395102
DNA_PACKAGING	8.24621e-05	0.228571	35	0.000395102
RUIZ_TNC_TARGETS_UP	8.36492e-05	0.117647	153	0.000400168
DURAND_STROMA_MAX_DN	8.36492e-05	0.117647	153	0.000400168
MEMBRANE_LIPID_METABOLIC_PROCESS	8.65226e-05	0.138614	101	0.000413594
JACKSON_DNMT1_TARGETS_UP	8.66267e-05	0.155844	77	0.000413771
ALCALAY_AML_BY_NPM1_LOCALIZATION_UP	8.78532e-05	0.121429	140	0.000419306
REACTOME_RNA_POL_I_TRANSCRIPTION	8.87791e-05	0.146067	89	0.000423071
VANLOO_SP3_TARGETS_DN	8.87791e-05	0.146067	89	0.000423071
KARLSSON_TGFB1_TARGETS_UP	9.02487e-05	0.125984	127	0.000429742
ZHONG_SECRETOME_OF_LUNG_CANCER_AND_ENDOTHELIUM	9.06479e-05	0.166667	66	0.000431311
RNA_POLYMERASE_II_TRANSCRIPTION_FACTOR_ACTIVITY	9.10841e-05	0.10989	182	0.000433053
SMITH_LIVER_CANCER	9.12408e-05	0.2	45	0.000433464
BIOCARTA_STATHMIN_PATHWAY	9.31387e-05	0.315789	19	0.000441462
JEON_SMAD6_TARGETS_DN	9.31387e-05	0.315789	19	0.000441462
CHEN_PDGF_TARGETS	9.31387e-05	0.315789	19	0.000441462
DER_IFN_BETA_RESPONSE_UP	9.64447e-05	0.137255	102	0.000456431
CHAUHAN_RESPONSE_TO_METHOXYESTRADIOL_DN	9.64447e-05	0.137255	102	0.000456431
RATTENBACHER_BOUND_BY_CELF1	9.71322e-05	0.0813704	467	0.000459333
RADMACHER_AML_PROGNOSIS	9.84912e-05	0.153846	78	0.000465403
NITROGEN_COMPOUND_METABOLIC_PROCESS	9.90081e-05	0.116129	155	0.000467488
RAO_BOUND_BY_SALL4	9.92971e-05	0.101322	227	0.000468494
ONDER_CDH1_TARGETS_1_DN	9.96042e-05	0.112426	169	0.000469119
MARZEC_IL2_SIGNALING_UP	9.96072e-05	0.130435	115	0.000469119
SASSON_RESPONSE_TO_FORSKOLIN_UP	9.98092e-05	0.144444	90	0.000469119
IVANOVSKA_MIR106B_TARGETS	9.98092e-05	0.144444	90	0.000469119
GLYCOPROTEIN_METABOLIC_PROCESS	9.98092e-05	0.144444	90	0.000469119
BIOCARTA_AT1R_PATHWAY	0.000102126	0.222222	36	0.00047928
WEIGEL_OXIDATIVE_STRESS_BY_TBH_AND_H2O2	0.000102126	0.222222	36	0.00047928
PEDRIOLI_MIR31_TARGETS_DN	0.000102996	0.0837321	418	0.000482993
HENDRICKS_SMARCA4_TARGETS_UP	0.000103191	0.178571	56	0.000483541
CATION_BINDING	0.000105145	0.103286	213	0.000492326
ACEVEDO_LIVER_CANCER_WITH_H3K27ME3_DN	0.000106109	0.100877	228	0.000496463
GAUSSMANN_MLL_AF4_FUSION_TARGETS_C_UP	0.000107776	0.111765	170	0.000503496
CHIANG_LIVER_CANCER_SUBCLASS_CTNNB1_DN	0.000107776	0.111765	170	0.000503496
SATO_SILENCED_BY_METHYLATION_IN_PANCREATIC_CANCER_1	0.000107923	0.0835322	419	0.000503805
HALMOS_CEBPA_TARGETS_DN	0.000109222	0.195652	46	0.000509098
BRACHAT_RESPONSE_TO_CAMPTOTHECIN_DN	0.000109222	0.195652	46	0.000509098
REACTOME_MEIOSIS	0.000110001	0.12931	116	0.000511958
LI_INDUCED_T_TO_NATURAL_KILLER_DN	0.000110001	0.12931	116	0.000511958
YAO_TEMPORAL_RESPONSE_TO_PROGESTERONE_CLUSTER_16	0.000111725	0.151899	79	0.000519588
SASSON_RESPONSE_TO_GONADOTROPHINS_UP	0.000112003	0.142857	91	0.000520491
THUM_SYSTOLIC_HEART_FAILURE_DN	0.000112654	0.0983607	244	0.000521945
KIM_WT1_TARGETS_UP	0.000112608	0.102804	214	0.000521945
MCBRYAN_PUBERTAL_BREAST_3_4WK_UP	0.000112608	0.102804	214	0.000521945
STRUCTURAL_MOLECULE_ACTIVITY	0.000112654	0.0983607	244	0.000521945
DARWICHE_SKIN_TUMOR_PROMOTER_DN	0.000114173	0.108108	185	0.000528586
OSWALD_HEMATOPOIETIC_STEM_CELL_IN_COLLAGEN_GEL_DN	0.000114616	0.0945455	275	0.00053024
BORCZUK_MALIGNANT_MESOTHELIOMA_DN	0.000119287	0.134615	104	0.000551435
BROWNE_INTERFERON_RESPONSIVE_GENES	0.000119807	0.161765	68	0.000553424
AMIT_SERUM_RESPONSE_240_MCF10A	0.00012046	0.175439	57	0.00055561
PEART_HDAC_PROLIFERATION_CLUSTER_UP	0.00012046	0.175439	57	0.00055561
KUMAR_TARGETS_OF_MLL_AF9_FUSION	0.000122057	0.0839506	405	0.000562557
TERAO_AOX4_TARGETS_HG_UP	0.000125546	0.25	28	0.000577773
ACEVEDO_FGFR1_TARGETS_IN_PROSTATE_CANCER_MODEL_DN	0.000125455	0.0909091	308	0.000577773
YAO_TEMPORAL_RESPONSE_TO_PROGESTERONE_CLUSTER_13	0.00012591	0.110465	172	0.000579018
CREIGHTON_ENDOCRINE_THERAPY_RESISTANCE_2	0.000126206	0.0803383	473	0.000579947
RODRIGUES_NTN1_TARGETS_DN	0.000126701	0.113924	158	0.000581354
NIKOLSKY_BREAST_CANCER_11Q12_Q14_AMPLICON	0.000126701	0.113924	158	0.000581354
REACTOME_P38MAPK_EVENTS	0.000127272	0.384615	13	0.000582245
VACUOLAR_PART	0.000127272	0.384615	13	0.000582245
INTERCELLULAR_JUNCTION_ASSEMBLY_AND_MAINTENANCE	0.000127272	0.384615	13	0.000582245
ACTIN_FILAMENT_BUNDLE_FORMATION	0.000127272	0.384615	13	0.000582245
REGULATION_OF_DNA_REPLICATION	0.000128319	0.3	20	0.000586602
WOOD_EBV_EBNA1_TARGETS_DN	0.000130076	0.191489	47	0.000592878
BOHN_PRIMARY_IMMUNODEFICIENCY_SYNDROM_UP	0.000130076	0.191489	47	0.000592878
MICROTUBULE_ASSOCIATED_COMPLEX	0.000130076	0.191489	47	0.000592878
DNA_RECOMBINATION	0.000130076	0.191489	47	0.000592878
WAKABAYASHI_ADIPOGENESIS_PPARG_RXRA_BOUND_WITH_H4K20ME1_MARK	0.000135808	0.117241	145	0.000618548
SENGUPTA_EBNA1_ANTICORRELATED	0.000135946	0.109827	173	0.000618719
CHIARADONNA_NEOPLASTIC_TRANSFORMATION_KRAS_CDC25_UP	0.000140108	0.172414	58	0.000636254
MORI_LARGE_PRE_BII_LYMPHOCYTE_DN	0.000140108	0.172414	58	0.000636254
KANNAN_TP53_TARGETS_UP	0.000140108	0.172414	58	0.000636254
REGULATION_OF_TRANSLATION	0.00014029	0.139785	93	0.000636613
CROMER_METASTASIS_DN	0.000142818	0.148148	81	0.000647136
HUANG_DASATINIB_RESISTANCE_UP	0.000142818	0.148148	81	0.000647136
BIOCARTA_INTEGRIN_PATHWAY	0.000153147	0.210526	38	0.000692921
APPIERTO_RESPONSE_TO_FENRETINIDE_UP	0.000153147	0.210526	38	0.000692921
BERENJENO_ROCK_SIGNALING_NOT_VIA_RHOA_DN	0.000154154	0.1875	48	0.000695438
FAELT_B_CLL_WITH_VH_REARRANGEMENTS_DN	0.000154154	0.1875	48	0.000695438
BURTON_ADIPOGENESIS_4	0.000154154	0.1875	48	0.000695438
HANN_RESISTANCE_TO_BCL2_INHIBITOR_DN	0.000154154	0.1875	48	0.000695438
DURAND_STROMA_MAX_UP	0.000155218	0.0912162	296	0.000699728
GAL_LEUKEMIC_STEM_CELL_UP	0.000156259	0.120301	133	0.000703905
PID_AP1_PATHWAY	0.000156595	0.157143	70	0.000704906
KEGG_HISTIDINE_METABOLISM	0.000159499	0.241379	29	0.000715892
CHOW_RASSF1_TARGETS_DN	0.000159499	0.241379	29	0.000715892
AIYAR_COBRA1_TARGETS_DN	0.000159499	0.241379	29	0.000715892
RAS_GTPASE_ACTIVATOR_ACTIVITY	0.000159499	0.241379	29	0.000715892
PID_SMAD2_3NUCLEARPATHWAY	0.00016096	0.146341	82	0.000720875
ODONNELL_METASTASIS_UP	0.00016096	0.146341	82	0.000720875
BILD_CTNNB1_ONCOGENIC_SIGNATURE	0.00016096	0.146341	82	0.000720875
SCHAEFFER_PROSTATE_DEVELOPMENT_48HR_DN	0.000162795	0.0817757	428	0.000728566
KEGG_CELL_ADHESION_MOLECULES_CAMS	0.000170608	0.119403	134	0.000762978
REACTOME_METABOLISM_OF_RNA	0.000172348	0.0878788	330	0.000770202
BIOCARTA_ATRBRCA_PATHWAY	0.000173258	0.285714	21	0.000771478
JOHANSSON_GLIOMAGENESIS_BY_PDGFB_DN	0.000173258	0.285714	21	0.000771478
KANNAN_TP53_TARGETS_DN	0.000173258	0.285714	21	0.000771478
MARIADASON_RESPONSE_TO_BUTYRATE_SULINDAC_4	0.000173258	0.285714	21	0.000771478
MITOTIC_CELL_CYCLE_CHECKPOINT	0.000173258	0.285714	21	0.000771478
KIM_WT1_TARGETS_12HR_UP	0.000174076	0.111111	162	0.000774008
MIKKELSEN_MCV6_LCP_WITH_H3K4ME3	0.000174076	0.111111	162	0.000774008
REACTOME_APOPTOSIS	0.000174454	0.114865	148	0.000775129
KEGG_T_CELL_RECEPTOR_SIGNALING_PATHWAY	0.000179335	0.12963	108	0.000794527
REACTOME_SIGNALING_BY_INSULIN_RECEPTOR	0.000179335	0.12963	108	0.000794527
RAMALHO_STEMNESS_UP	0.000179171	0.101942	206	0.000794527
WESTON_VEGFA_TARGETS	0.000179335	0.12963	108	0.000794527
GENERATION_OF_NEURONS	0.000181034	0.144578	83	0.000801479
MOLECULAR_ADAPTOR_ACTIVITY	0.000181836	0.183673	49	0.000803879
UBIQUITIN_PROTEIN_LIGASE_ACTIVITY	0.000181836	0.183673	49	0.000803879
BIOCARTA_FMLP_PATHWAY	0.0001856	0.205128	39	0.000818763
GENTILE_UV_RESPONSE_CLUSTER_D5	0.0001856	0.205128	39	0.000818763
MATZUK_MEIOTIC_AND_DNA_REPAIR	0.0001856	0.205128	39	0.000818763
WEIGEL_OXIDATIVE_STRESS_BY_HNE_AND_TBH	0.000187579	0.166667	60	0.000826902
GOZGIT_ESR1_TARGETS_UP	0.000189311	0.114094	149	0.000832755
TSAI_RESPONSE_TO_IONIZING_RADIATION	0.000189311	0.114094	149	0.000832755
IVANOVA_HEMATOPOIESIS_INTERMEDIATE_PROGENITOR	0.000189311	0.114094	149	0.000832755
LOPEZ_MESOTELIOMA_SURVIVAL_TIME_UP	0.00019111	0.357143	14	0.000836497
RAMJAUN_APOPTOSIS_BY_TGFB1_VIA_MAPK1_DN	0.000190995	0.5	8	0.000836497
REICHERT_G1S_REGULATORS_AS_PI3K_TARGETS	0.000190995	0.5	8	0.000836497
ZHOU_CELL_CYCLE_GENES_IN_IR_RESPONSE_2HR	0.000190995	0.5	8	0.000836497
KINESIN_COMPLEX	0.00019111	0.357143	14	0.000836497
REGULATION_OF_RHO_PROTEIN_SIGNAL_TRANSDUCTION	0.00019111	0.357143	14	0.000836497
AMINOPEPTIDASE_ACTIVITY	0.00019111	0.357143	14	0.000836497
REACTOME_SIGNALING_BY_ROBO_RECEPTOR	0.000200514	0.233333	30	0.000876415
GUILLAUMOND_KLF10_TARGETS_DN	0.000200514	0.233333	30	0.000876415
HUANG_GATA2_TARGETS_DN	0.000202554	0.152778	72	0.000884706
SLEBOS_HEAD_AND_NECK_CANCER_WITH_HPV_UP	0.000203205	0.142857	84	0.000886921
REACTOME_PLATELET_ACTIVATION_SIGNALING_AND_AGGREGATION	0.000204828	0.100962	208	0.000893376
BENPORATH_NOS_TARGETS	0.000212288	0.106145	179	0.000925257
DAZARD_RESPONSE_TO_UV_SCC_DN	0.000213002	0.121951	123	0.000927717
EBAUER_MYOGENIC_TARGETS_OF_PAX3_FOXO1_FUSION	0.000213532	0.18	50	0.00092806
MARTINEZ_RESPONSE_TO_TRABECTEDIN	0.000213532	0.18	50	0.00092806
STAMBOLSKY_TARGETS_OF_MUTATED_TP53_DN	0.000213532	0.18	50	0.00092806
LYTIC_VACUOLE	0.000215972	0.163934	61	0.000937347
LYSOSOME	0.000215972	0.163934	61	0.000937347
RICKMAN_TUMOR_DIFFERENTIATED_WELL_VS_MODERATELY_DN	0.000218082	0.127273	110	0.000945175
SUNG_METASTASIS_STROMA_UP	0.000218082	0.127273	110	0.000945175
TOMLINS_PROSTATE_CANCER_DN	0.000223494	0.2	40	0.000966594
ELLWOOD_MYC_TARGETS_DN	0.000223494	0.2	40	0.000966594
REGULATION_OF_ORGANELLE_ORGANIZATION_AND_BIOGENESIS	0.000223494	0.2	40	0.000966594
CARBOHYDRATE_METABOLIC_PROCESS	0.000228125	0.105556	180	0.000985934
PID_PDGFRAPATHWAY	0.000229764	0.272727	22	0.000990938
WANG_METASTASIS_OF_BREAST_CANCER_ESR1_UP	0.000229764	0.272727	22	0.000990938
DEOXYRIBONUCLEASE_ACTIVITY	0.000229764	0.272727	22	0.000990938
BROWNE_HCMV_INFECTION_16HR_UP	0.000231487	0.0977778	225	0.000997673
