# Supplementary material for: Genome-Wide Transcriptional Regulation Mediated by Biochemically Distinct SWI/SNF Complexes
Source: PLoS Genet. 2015 Dec 30;11(12):e1005748. doi: 10.1371/journal.pgen.1005748 (PMC4699898; doi:10.1371/journal.pgen.1005748)
Supplement: S10 Table — CSV file containing all significantly changed genes following ARID knockdown. Contains ‘Alone’ or ‘Jointly’ regulated label. (CSV) [file pgen.1005748.s023.csv]

gene	baseMean	log2FoldChange	padj	alone_or_joint	direction	inall	num_regulated	knockdown
AASS	158.512	0.806947	0.053184	Alone	Repressed	FALSE	One	ARID1A
AC098614.2	813.979	-1.03563	0.00234424	Alone	Activated	FALSE	One	ARID1A
ACAT2	1597.39	0.77448	0.0709821	Alone	Repressed	FALSE	One	ARID1A
ACBD6	498.061	-0.700547	0.0163743	Alone	Activated	FALSE	One	ARID1A
ACSL4	1284.25	0.67038	0.0854236	Alone	Repressed	FALSE	One	ARID1A
ADAMTSL4	763.382	0.961237	0.0268104	Alone	Repressed	FALSE	One	ARID1A
AK4P1	117.875	1.1005	0.00313332	Alone	Repressed	FALSE	One	ARID1A
AKR1B10	853.999	0.900757	0.0548384	Alone	Repressed	FALSE	One	ARID1A
ALDH1L1	1102.79	0.95896	0.0860391	Alone	Repressed	FALSE	One	ARID1A
ALDH3A2	920.654	0.593887	0.0226402	Alone	Repressed	FALSE	One	ARID1A
ALPK2	144.722	-1.08559	0.016507	Alone	Activated	FALSE	One	ARID1A
APBA3	477.146	-0.49567	0.0990803	Alone	Activated	FALSE	One	ARID1A
APP	3539.33	-0.664617	0.00915063	Alone	Activated	FALSE	One	ARID1A
ARHGEF3	364.161	-0.728353	0.0909433	Alone	Activated	FALSE	One	ARID1A
ARID1A	1607	-0.97676	5.1076e-05	Alone	Activated	FALSE	One	ARID1A
ARRB2	1090.42	-0.915832	0.00591798	Alone	Activated	FALSE	One	ARID1A
ASB2	230.65	-1.86292	0.000114889	Alone	Activated	FALSE	One	ARID1A
ASB9	120.723	0.980115	0.0722234	Alone	Repressed	FALSE	One	ARID1A
ASPSCR1	4219.66	-0.66555	0.0740261	Alone	Activated	FALSE	One	ARID1A
ATF3	160.986	-1.23231	0.0425615	Alone	Activated	FALSE	One	ARID1A
BAD	455.779	-0.762356	0.0854236	Alone	Activated	FALSE	One	ARID1A
BHMT	424.002	1.65457	0.000854302	Alone	Repressed	FALSE	One	ARID1A
BHMT2	505.123	0.859293	0.0198519	Alone	Repressed	FALSE	One	ARID1A
BTG2	446.436	-0.950581	0.0130746	Alone	Activated	FALSE	One	ARID1A
C1orf106	291.898	-0.995202	0.0107047	Alone	Activated	FALSE	One	ARID1A
C1orf174	243.46	0.719684	0.0688311	Alone	Repressed	FALSE	One	ARID1A
C9orf89	406.061	-0.779312	0.0149406	Alone	Activated	FALSE	One	ARID1A
CD14	293.183	1.53238	0.00052527	Alone	Repressed	FALSE	One	ARID1A
CD151	2318.99	-0.575076	0.0535239	Alone	Activated	FALSE	One	ARID1A
CDC42BPG	341.494	-0.975354	0.0163743	Alone	Activated	FALSE	One	ARID1A
CERS2	3069.3	0.536915	0.0714919	Alone	Repressed	FALSE	One	ARID1A
CETN2	95.0552	1.11219	0.0602637	Alone	Repressed	FALSE	One	ARID1A
CLDN11	145.86	1.14955	0.0235571	Alone	Repressed	FALSE	One	ARID1A
CLDN6	776.824	-1.31256	0.000962779	Alone	Activated	FALSE	One	ARID1A
COX6A1P2	981.519	-1.54335	1.16292e-06	Alone	Activated	FALSE	One	ARID1A
CRYAA	603.758	-1.29133	0.00482808	Alone	Activated	FALSE	One	ARID1A
CYP17A1	110.914	1.73756	0.00052527	Alone	Repressed	FALSE	One	ARID1A
CYP19A1	149.334	1.27764	0.0244784	Alone	Repressed	FALSE	One	ARID1A
CYP27A1	4276.37	0.440446	0.053184	Alone	Repressed	FALSE	One	ARID1A
DDR1	1246.08	-0.924882	0.00591798	Alone	Activated	FALSE	One	ARID1A
DLK1	22687.7	0.711034	0.030327	Alone	Repressed	FALSE	One	ARID1A
DPM1	151.594	1.07468	0.0132363	Alone	Repressed	FALSE	One	ARID1A
EIF2S2P4	393.274	-1.28464	0.00629087	Alone	Activated	FALSE	One	ARID1A
ELF3	277.098	-1.44163	0.0007736	Alone	Activated	FALSE	One	ARID1A
ELP3	361.915	0.813992	0.030327	Alone	Repressed	FALSE	One	ARID1A
ENG	194.186	-0.914092	0.0978979	Alone	Activated	FALSE	One	ARID1A
ETS2	1077.2	-0.45579	0.0677956	Alone	Activated	FALSE	One	ARID1A
EZR	2563.75	-0.863618	0.0278962	Alone	Activated	FALSE	One	ARID1A
F12	329.478	1.39446	0.00167799	Alone	Repressed	FALSE	One	ARID1A
FADS1	2754.48	0.730017	0.0258513	Alone	Repressed	FALSE	One	ARID1A
FADS3	540.791	-0.923886	0.0114538	Alone	Activated	FALSE	One	ARID1A
FAH	720.148	0.636606	0.0688311	Alone	Repressed	FALSE	One	ARID1A
FAM219A	598.286	-0.751792	0.00591798	Alone	Activated	FALSE	One	ARID1A
FAM43A	144.332	1.25189	0.0391868	Alone	Repressed	FALSE	One	ARID1A
FBXO2	3763.5	-0.822976	0.0453293	Alone	Activated	FALSE	One	ARID1A
FCGRT	2320.09	0.558839	0.0855105	Alone	Repressed	FALSE	One	ARID1A
FGA	9249.58	-1.5157	0.000114889	Alone	Activated	FALSE	One	ARID1A
FGG	2466.54	-1.26533	0.0179922	Alone	Activated	FALSE	One	ARID1A
G6PC	514.297	1.56217	0.0551894	Alone	Repressed	FALSE	One	ARID1A
GATS	219.663	-0.797863	0.0121928	Alone	Activated	FALSE	One	ARID1A
GCH1	176.374	0.915937	0.0218479	Alone	Repressed	FALSE	One	ARID1A
GDE1	581.397	-0.785258	0.013547	Alone	Activated	FALSE	One	ARID1A
GDI1	1790.93	-0.677012	0.0229534	Alone	Activated	FALSE	One	ARID1A
GFM2	88.4013	1.11179	0.0391861	Alone	Repressed	FALSE	One	ARID1A
GLUD1	2081.11	1.18427	0.000806138	Alone	Repressed	FALSE	One	ARID1A
GLUD2	1760.43	1.16476	0.0203887	Alone	Repressed	FALSE	One	ARID1A
GLUL	7119.49	0.894313	0.00020598	Alone	Repressed	FALSE	One	ARID1A
GPR56	179.265	-1.23086	0.0167543	Alone	Activated	FALSE	One	ARID1A
HDAC7	544.386	-0.8578	0.095288	Alone	Activated	FALSE	One	ARID1A
HIP1R	825.641	-0.665713	0.0957948	Alone	Activated	FALSE	One	ARID1A
HOMER3	404.842	-0.726765	0.0833251	Alone	Activated	FALSE	One	ARID1A
ICAM1	2741.23	-0.698089	0.0518377	Alone	Activated	FALSE	One	ARID1A
IER5	234.283	-0.885164	0.0248521	Alone	Activated	FALSE	One	ARID1A
IGSF1	3941.59	1.15634	0.00617603	Alone	Repressed	FALSE	One	ARID1A
IGSF8	902.302	-0.682514	0.00581065	Alone	Activated	FALSE	One	ARID1A
IL32	2375.85	-1.1436	1.23958e-07	Alone	Activated	FALSE	One	ARID1A
INTS6	422.744	-0.613034	0.0518377	Alone	Activated	FALSE	One	ARID1A
JUN	1903.64	-1.1258	0.00927759	Alone	Activated	FALSE	One	ARID1A
JUND	4264.96	-0.646894	0.0878535	Alone	Activated	FALSE	One	ARID1A
JUP	2653.92	-0.627471	0.0564983	Alone	Activated	FALSE	One	ARID1A
KIAA1191	1421.28	-0.68488	0.0163743	Alone	Activated	FALSE	One	ARID1A
KIFC2	745.869	-0.929701	0.0112204	Alone	Activated	FALSE	One	ARID1A
KLC2	1365.77	-0.779068	0.00874689	Alone	Activated	FALSE	One	ARID1A
KRT8	17455.9	-0.721814	0.0518377	Alone	Activated	FALSE	One	ARID1A
KRT8P3	1715.06	-1.03908	0.0113401	Alone	Activated	FALSE	One	ARID1A
KRTAP3-1	215.755	-1.80327	0.00316972	Alone	Activated	FALSE	One	ARID1A
LAD1	2762.19	-0.864992	0.0201341	Alone	Activated	FALSE	One	ARID1A
LASP1	9294.51	-0.753362	0.0218089	Alone	Activated	FALSE	One	ARID1A
LINC00511	408.31	-0.81363	0.0854236	Alone	Activated	FALSE	One	ARID1A
LMAN2	3938.27	-0.55204	0.0435937	Alone	Activated	FALSE	One	ARID1A
LNX2	203.785	-0.644179	0.0688311	Alone	Activated	FALSE	One	ARID1A
LRP4	405.863	0.772761	0.0978979	Alone	Repressed	FALSE	One	ARID1A
MAFK	976.162	-0.774672	0.0447715	Alone	Activated	FALSE	One	ARID1A
MCAM	748.427	-0.999167	0.0270736	Alone	Activated	FALSE	One	ARID1A
MDK	2601.77	0.880499	0.00244981	Alone	Repressed	FALSE	One	ARID1A
MLYCD	194.75	0.781139	0.0513554	Alone	Repressed	FALSE	One	ARID1A
MOGAT2	746.096	0.786744	0.00596686	Alone	Repressed	FALSE	One	ARID1A
MOV10	1357.74	0.44919	0.0565867	Alone	Repressed	FALSE	One	ARID1A
MPC1	555.639	1.14089	0.00827144	Alone	Repressed	FALSE	One	ARID1A
MSI2	1285.02	-0.466044	0.0530253	Alone	Activated	FALSE	One	ARID1A
MTMR12	770.523	0.581856	0.0889846	Alone	Repressed	FALSE	One	ARID1A
MTTP	467.09	1.08334	0.0319855	Alone	Repressed	FALSE	One	ARID1A
MYL12A	863.651	-0.661931	0.0344392	Alone	Activated	FALSE	One	ARID1A
MYOM3	1006.15	-0.838819	0.032065	Alone	Activated	FALSE	One	ARID1A
NKD1	3768.79	-1.0263	0.000411222	Alone	Activated	FALSE	One	ARID1A
NOTUM	5040.16	-0.712414	0.0170867	Alone	Activated	FALSE	One	ARID1A
NPM2	582.489	-0.959058	0.0232392	Alone	Activated	FALSE	One	ARID1A
NUAK2	89.3255	-1.28475	0.0131352	Alone	Activated	FALSE	One	ARID1A
NUP50	266.026	0.878652	0.0107047	Alone	Repressed	FALSE	One	ARID1A
ONECUT2	197.337	0.937001	0.0235571	Alone	Repressed	FALSE	One	ARID1A
PCBP4	1611.2	-0.934683	0.00242187	Alone	Activated	FALSE	One	ARID1A
PCYT1B	99.1872	-1.24049	0.0153827	Alone	Activated	FALSE	One	ARID1A
PHLDA1	4440.58	-0.948668	0.0670949	Alone	Activated	FALSE	One	ARID1A
PKLR	809.023	1.15941	0.0250802	Alone	Repressed	FALSE	One	ARID1A
PKMP1	1370.87	-0.721334	0.0278533	Alone	Activated	FALSE	One	ARID1A
PLK2	89.731	-1.3881	0.00482808	Alone	Activated	FALSE	One	ARID1A
PPP1R15A	1278.95	-0.989797	0.00647872	Alone	Activated	FALSE	One	ARID1A
PPP2R5B	264.302	-0.746062	0.0688311	Alone	Activated	FALSE	One	ARID1A
PRKCD	822.088	-0.565528	0.0688311	Alone	Activated	FALSE	One	ARID1A
PRKCZ	1258.39	-0.477157	0.0305717	Alone	Activated	FALSE	One	ARID1A
PTCHD4	131.988	-0.973264	0.0179922	Alone	Activated	FALSE	One	ARID1A
PVRL2	3292.44	-0.480506	0.0163743	Alone	Activated	FALSE	One	ARID1A
RALA	281.837	-1.20621	2.2729e-05	Alone	Activated	FALSE	One	ARID1A
RCN1	116.089	1.23591	0.0249432	Alone	Repressed	FALSE	One	ARID1A
RELB	169.979	-1.08917	0.0163743	Alone	Activated	FALSE	One	ARID1A
RNF220	2104.06	-0.576619	0.0189474	Alone	Activated	FALSE	One	ARID1A
RP11-255B23.3	200.197	-0.927156	0.0623795	Alone	Activated	FALSE	One	ARID1A
SAMD4A	515.674	-0.970616	0.00343464	Alone	Activated	FALSE	One	ARID1A
SCD	7655.85	0.725487	0.0688311	Alone	Repressed	FALSE	One	ARID1A
SCDP1	1265.48	0.962277	0.00195171	Alone	Repressed	FALSE	One	ARID1A
SDC4	2199.74	-1.14073	0.00343464	Alone	Activated	FALSE	One	ARID1A
SDPR	303.805	-0.955671	0.0941711	Alone	Activated	FALSE	One	ARID1A
SEMA3B	4901.88	-0.717515	0.0425615	Alone	Activated	FALSE	One	ARID1A
SEMA6A	107.645	-1.55736	2.14577e-06	Alone	Activated	FALSE	One	ARID1A
SEPHS2	4393.71	0.633935	0.0966685	Alone	Repressed	FALSE	One	ARID1A
SERPINA6	6244.17	0.983104	0.0551894	Alone	Repressed	FALSE	One	ARID1A
SGK223	1704.33	-0.85497	0.0639891	Alone	Activated	FALSE	One	ARID1A
SGPP1	138.879	-1.12761	0.0294295	Alone	Activated	FALSE	One	ARID1A
SHBG	308.67	0.86606	0.0198519	Alone	Repressed	FALSE	One	ARID1A
SHC2	328.182	-1.10687	0.0403657	Alone	Activated	FALSE	One	ARID1A
SLC16A13	433.664	0.938915	0.0113401	Alone	Repressed	FALSE	One	ARID1A
SLC39A14	17842.6	0.844515	0.000743421	Alone	Repressed	FALSE	One	ARID1A
SLC51A	328.562	-1.34194	0.0417775	Alone	Activated	FALSE	One	ARID1A
SLC51B	465.93	1.4471	0.0130746	Alone	Repressed	FALSE	One	ARID1A
SNRNP27	397.327	-0.697673	0.0391861	Alone	Activated	FALSE	One	ARID1A
SOCS1	457.749	0.936358	0.0435937	Alone	Repressed	FALSE	One	ARID1A
SPTLC3	300.098	1.09774	0.0966685	Alone	Repressed	FALSE	One	ARID1A
SS18	390.465	-1.05387	0.000114889	Alone	Activated	FALSE	One	ARID1A
STARD4	118.374	0.953118	0.0688311	Alone	Repressed	FALSE	One	ARID1A
STK17A	161.521	-0.74929	0.08805	Alone	Activated	FALSE	One	ARID1A
SURF4	6509.82	0.527105	0.0163743	Alone	Repressed	FALSE	One	ARID1A
SYNGR3	109.295	-1.29884	0.0120834	Alone	Activated	FALSE	One	ARID1A
TADA1	92.4462	0.922076	0.095288	Alone	Repressed	FALSE	One	ARID1A
TAGLN2	93.6275	-1.42622	0.0229534	Alone	Activated	FALSE	One	ARID1A
TGFBI	8541.92	-0.522371	0.0918448	Alone	Activated	FALSE	One	ARID1A
THBS1	1180.3	-1.14284	0.0518377	Alone	Activated	FALSE	One	ARID1A
TIMP3	4500.82	0.761378	0.0992039	Alone	Repressed	FALSE	One	ARID1A
TMEM41A	291.111	0.788272	0.00244981	Alone	Repressed	FALSE	One	ARID1A
TMEM97	540.376	0.913626	0.0167533	Alone	Repressed	FALSE	One	ARID1A
TNNC1	86.6958	-1.22775	0.0187556	Alone	Activated	FALSE	One	ARID1A
TPM4	1772.19	-0.77528	0.0278962	Alone	Activated	FALSE	One	ARID1A
TUBB2A	611.126	-0.703666	0.0304441	Alone	Activated	FALSE	One	ARID1A
TUBB3	4617.54	-1.1679	0.000753058	Alone	Activated	FALSE	One	ARID1A
UNC13D	2107.13	-1.05721	0.000114889	Alone	Activated	FALSE	One	ARID1A
URI1	222.511	-0.676779	0.0688311	Alone	Activated	FALSE	One	ARID1A
USP18	357.64	0.695945	0.0701415	Alone	Repressed	FALSE	One	ARID1A
ZCCHC2	638.213	0.725156	0.0980663	Alone	Repressed	FALSE	One	ARID1A
ABCA1	1337.86	1.21877	0.0013567	Jointly	Repressed	FALSE	Two	ARID1A
ABCG8	309.458	0.878796	0.0889846	Jointly	Repressed	FALSE	Two	ARID1A
ABHD2	989.111	0.931378	0.000138261	Jointly	Repressed	TRUE	Three	ARID1A
ACO1	400.608	0.736614	0.094045	Jointly	Repressed	FALSE	Two	ARID1A
ACSS2	2481	0.91202	0.0167543	Jointly	Repressed	FALSE	Two	ARID1A
ACTA1	113.825	-1.21761	0.0855105	Jointly	Activated	TRUE	Three	ARID1A
ACVR1	159.29	1.13836	0.00829207	Jointly	Repressed	TRUE	Three	ARID1A
ADCY7	183.641	-0.963549	0.0278533	Jointly	Activated	FALSE	Two	ARID1A
AIF1L	538.116	1.08263	0.00241549	Jointly	Repressed	FALSE	Two	ARID1A
AKR1B10P1	138.997	1.01264	0.0324857	Jointly	Repressed	FALSE	Two	ARID1A
AKR1C1	5414.24	0.97119	0.000743421	Jointly	Repressed	FALSE	Two	ARID1A
ANK2	348.285	1.28158	0.000743421	Jointly	Repressed	FALSE	Two	ARID1A
ARL6IP1P2	199.946	-1.02018	0.0121596	Jointly	Activated	FALSE	Two	ARID1A
B3GNT3	165.349	-1.29483	0.0375548	Jointly	Activated	FALSE	Two	ARID1A
C1orf116	86.8688	-1.83017	0.000741799	Jointly	Activated	FALSE	Two	ARID1A
C1orf172	114.184	-0.860815	0.0889846	Jointly	Activated	FALSE	Two	ARID1A
CAPRIN2	281.931	0.732783	0.0548384	Jointly	Repressed	TRUE	Three	ARID1A
CCR6	120.064	1.93192	0.000675416	Jointly	Repressed	FALSE	Two	ARID1A
CKLF	129.886	1.41915	0.0226362	Jointly	Repressed	TRUE	Three	ARID1A
CNKSR3	575.944	-0.493649	0.095288	Jointly	Activated	FALSE	Two	ARID1A
CNNM1	584.335	1.06694	0.000668462	Jointly	Repressed	FALSE	Two	ARID1A
COBLL1	397.366	1.01712	9.32769e-05	Jointly	Repressed	FALSE	Two	ARID1A
COL16A1	216.531	-1.25932	0.00169755	Jointly	Activated	TRUE	Three	ARID1A
CREB3L2	2061.14	0.643547	0.0306334	Jointly	Repressed	FALSE	Two	ARID1A
CYB5B	2344.79	0.530075	0.0643856	Jointly	Repressed	TRUE	Three	ARID1A
CYR61	1374.4	-1.35983	0.0121928	Jointly	Activated	FALSE	Two	ARID1A
DCDC2	779.849	-0.774701	0.0114538	Jointly	Activated	FALSE	Two	ARID1A
DUSP1	1327.6	-0.768213	0.0465744	Jointly	Activated	FALSE	Two	ARID1A
DUSP13	281.056	-1.22664	0.00482808	Jointly	Activated	FALSE	Two	ARID1A
DUSP8	374.488	-1.20123	0.000114889	Jointly	Activated	FALSE	Two	ARID1A
ECHS1	1424.08	-0.600236	0.0818295	Jointly	Activated	FALSE	Two	ARID1A
EPCAM	627.635	-0.96824	0.01017	Jointly	Activated	FALSE	Two	ARID1A
EPHA1	342.498	-0.705962	0.0180602	Jointly	Activated	TRUE	Three	ARID1A
EPHA2	3573.8	-1.06418	0.0094416	Jointly	Activated	TRUE	Three	ARID1A
EPHX1	1705.72	0.656545	0.0324401	Jointly	Repressed	FALSE	Two	ARID1A
EPS8L3	1301.91	-0.654503	0.0114538	Jointly	Activated	TRUE	Three	ARID1A
FAM63A	485.287	0.658884	0.0107047	Jointly	Repressed	FALSE	Two	ARID1A
FCHSD1	422.229	-0.68056	0.0140144	Jointly	Activated	FALSE	Two	ARID1A
FGB	2187.08	-2.18136	3.51361e-10	Jointly	Activated	FALSE	Two	ARID1A
FLNA	14943.5	-0.967091	0.0121596	Jointly	Activated	FALSE	Two	ARID1A
GADD45B	382.164	-0.762143	0.0258513	Jointly	Activated	FALSE	Two	ARID1A
GCKR	420.629	0.918304	0.0855105	Jointly	Repressed	FALSE	Two	ARID1A
GCLC	1585.2	1.01749	0.0199008	Jointly	Repressed	TRUE	Three	ARID1A
GLULP4	84.5094	0.987284	0.016507	Jointly	Repressed	FALSE	Two	ARID1A
GPSM3	289.101	-0.925431	0.0688311	Jointly	Activated	FALSE	Two	ARID1A
HES1	515.73	-0.781334	0.00289516	Jointly	Activated	FALSE	Two	ARID1A
HES4	358.58	-0.998081	0.0672066	Jointly	Activated	FALSE	Two	ARID1A
HMGCS1	411.274	0.852656	0.0890916	Jointly	Repressed	FALSE	Two	ARID1A
HPD	6924.4	0.84136	0.000675416	Jointly	Repressed	FALSE	Two	ARID1A
HSPG2	2583.9	-1.00954	0.0370303	Jointly	Activated	FALSE	Two	ARID1A
IGFBP2	360.773	1.27188	0.0421577	Jointly	Repressed	TRUE	Three	ARID1A
ISM1	166.143	-1.37327	0.0130746	Jointly	Activated	FALSE	Two	ARID1A
ITPR1	281.958	0.786946	0.0496158	Jointly	Repressed	TRUE	Three	ARID1A
KLHL14	620.33	0.870179	0.00146024	Jointly	Repressed	FALSE	Two	ARID1A
KRT19P1	412.211	-1.24012	0.0268104	Jointly	Activated	TRUE	Three	ARID1A
LGALS1	2715.5	-1.17373	0.00225702	Jointly	Activated	TRUE	Three	ARID1A
LGALS3	1595.55	1.24737	0.0104014	Jointly	Repressed	FALSE	Two	ARID1A
LMNA	9043.99	-0.60315	0.053184	Jointly	Activated	FALSE	Two	ARID1A
LMNB2	5011.74	-0.582524	0.0855105	Jointly	Activated	FALSE	Two	ARID1A
MAFF	912.282	-0.630855	0.0777421	Jointly	Activated	FALSE	Two	ARID1A
MAP3K3	986.531	0.556065	0.00617603	Jointly	Repressed	TRUE	Three	ARID1A
MAP4K4	6051.56	-0.712898	9.32769e-05	Jointly	Activated	FALSE	Two	ARID1A
MAPK8IP1	193.754	-0.864628	0.0199787	Jointly	Activated	FALSE	Two	ARID1A
MKNK2	2879.16	-0.865768	0.00596686	Jointly	Activated	FALSE	Two	ARID1A
MNX1	273.588	-0.804826	0.0577001	Jointly	Activated	FALSE	Two	ARID1A
MPDZ	147.017	1.19299	0.0818295	Jointly	Repressed	FALSE	Two	ARID1A
MPV17L	231.312	0.90277	0.0114538	Jointly	Repressed	FALSE	Two	ARID1A
MPZL2	562.262	1.27507	4.58754e-06	Jointly	Repressed	FALSE	Two	ARID1A
MTM1	100.186	0.903672	0.0758817	Jointly	Repressed	TRUE	Three	ARID1A
MTRR	226.699	1.12505	0.0961063	Jointly	Repressed	FALSE	Two	ARID1A
MYO1C	3623.71	-0.887604	0.0102495	Jointly	Activated	FALSE	Two	ARID1A
NCOA3	981.039	0.819431	0.0688311	Jointly	Repressed	TRUE	Three	ARID1A
NUDT14	92.4581	-0.949615	0.0993171	Jointly	Activated	FALSE	Two	ARID1A
OLFML3	205.978	-1.49949	0.00988185	Jointly	Activated	FALSE	Two	ARID1A
OTUD4	106.331	1.06992	0.0403657	Jointly	Repressed	TRUE	Three	ARID1A
PALM	437.859	1.01336	0.00704438	Jointly	Repressed	FALSE	Two	ARID1A
PAQR7	818.883	0.631132	0.0918538	Jointly	Repressed	FALSE	Two	ARID1A
PARP14	234.066	-0.786001	0.0932646	Jointly	Activated	FALSE	Two	ARID1A
PCOLCE2	98.7725	1.78299	0.000190481	Jointly	Repressed	TRUE	Three	ARID1A
PDLIM7	1517.6	-0.82723	0.0258513	Jointly	Activated	FALSE	Two	ARID1A
PLEKHG3	338.49	-0.898896	0.0523415	Jointly	Activated	FALSE	Two	ARID1A
PPAP2B	1337.67	0.576417	0.0324401	Jointly	Repressed	FALSE	Two	ARID1A
PPL	687.319	-1.91852	2.50614e-05	Jointly	Activated	FALSE	Two	ARID1A
PRDM4	242.734	0.564107	0.0688311	Jointly	Repressed	FALSE	Two	ARID1A
RAB22A	253.945	-0.63098	0.053184	Jointly	Activated	FALSE	Two	ARID1A
RASD1	879.785	-1.43499	0.0378748	Jointly	Activated	FALSE	Two	ARID1A
RFFL	553.165	0.660963	0.0957948	Jointly	Repressed	TRUE	Three	ARID1A
RHBDF2	550.936	-1.09366	0.0518377	Jointly	Activated	TRUE	Three	ARID1A
RNF138	130.068	-0.785677	0.0688311	Jointly	Activated	FALSE	Two	ARID1A
RRAS	207.347	-1.29456	0.00559559	Jointly	Activated	FALSE	Two	ARID1A
S100A14	542.602	-1.28343	0.0170058	Jointly	Activated	TRUE	Three	ARID1A
S100A3	363.213	-1.34517	0.0223896	Jointly	Activated	TRUE	Three	ARID1A
SALL2	348.825	-0.990315	0.0518377	Jointly	Activated	FALSE	Two	ARID1A
SAR1B	132.173	1.14525	0.032065	Jointly	Repressed	TRUE	Three	ARID1A
SGK2	695.987	1.24052	0.00440032	Jointly	Repressed	FALSE	Two	ARID1A
SH3D19	882.753	0.699444	0.0375509	Jointly	Repressed	FALSE	Two	ARID1A
SLC16A6	166.046	1.98762	0.00112904	Jointly	Repressed	TRUE	Three	ARID1A
SLC26A1	1166.22	1.10799	0.0120834	Jointly	Repressed	FALSE	Two	ARID1A
SLC2A3	2546.07	-1.00134	0.00763987	Jointly	Activated	FALSE	Two	ARID1A
SPINT1	469.97	-1.72091	0.0112579	Jointly	Activated	FALSE	Two	ARID1A
SPOCK2	3260.7	-1.07066	0.0240087	Jointly	Activated	FALSE	Two	ARID1A
STARD10	4205.45	-0.585121	0.0548384	Jointly	Activated	FALSE	Two	ARID1A
SUV420H1	184.457	0.741369	0.0190879	Jointly	Repressed	TRUE	Three	ARID1A
TAGLN	1505.35	-1.66344	0.000190481	Jointly	Activated	FALSE	Two	ARID1A
TINAGL1	663.64	-1.3331	0.0114538	Jointly	Activated	FALSE	Two	ARID1A
TLE1	1015.98	-0.648449	0.0475181	Jointly	Activated	FALSE	Two	ARID1A
TMSB10	8653.77	-0.955013	0.0564983	Jointly	Activated	TRUE	Three	ARID1A
TNFRSF12A	3170.83	-1.25436	0.000304903	Jointly	Activated	FALSE	Two	ARID1A
TNS4	345.316	-1.92658	0.000114889	Jointly	Activated	TRUE	Three	ARID1A
TRIP10	1569.8	-0.484596	0.0199787	Jointly	Activated	FALSE	Two	ARID1A
TTPAL	250.658	1.05551	0.00226939	Jointly	Repressed	FALSE	Two	ARID1A
TUBB6	875.497	-0.934914	0.0435937	Jointly	Activated	FALSE	Two	ARID1A
VASP	3922.62	-0.747023	0.0196536	Jointly	Activated	FALSE	Two	ARID1A
WDFY1	524.222	0.881836	0.0167543	Jointly	Repressed	TRUE	Three	ARID1A
WDR3	195.832	1.14977	0.00553532	Jointly	Repressed	TRUE	Three	ARID1A
WIPI1	768.726	1.15568	0.00596686	Jointly	Repressed	FALSE	Two	ARID1A
ABHD14A-ACY1	17.0468	-1.51767	0.0361137	Alone	Activated	FALSE	One	ARID1B
AC004893.11	18.3853	-1.86795	0.00431905	Alone	Activated	FALSE	One	ARID1B
AC005306.3	18.61	-1.34584	0.0455242	Alone	Activated	FALSE	One	ARID1B
AC006465.3	96.0405	-1.00513	0.0333634	Alone	Activated	FALSE	One	ARID1B
AC010904.1	31.5359	-1.81699	0.00381157	Alone	Activated	FALSE	One	ARID1B
AC016732.2	42.852	1.59045	0.0150165	Alone	Repressed	FALSE	One	ARID1B
AC018865.8	18.9993	-1.63426	0.016535	Alone	Activated	FALSE	One	ARID1B
AC064850.4	56.0408	1.92375	0.000126009	Alone	Repressed	FALSE	One	ARID1B
AC068491.1	362.781	1.7442	0.000725765	Alone	Repressed	FALSE	One	ARID1B
AC092171.1	54.9552	-1.29748	0.0336447	Alone	Activated	FALSE	One	ARID1B
AC093106.5	65.5579	1.3641	0.034986	Alone	Repressed	FALSE	One	ARID1B
AC093734.13	227.096	-1.20301	0.0321727	Alone	Activated	FALSE	One	ARID1B
AC097523.3	48.6389	1.4762	0.0117616	Alone	Repressed	FALSE	One	ARID1B
AC106876.2	18.8992	1.55974	0.0207944	Alone	Repressed	FALSE	One	ARID1B
AC132872.1	15.1716	2.06911	0.0039624	Alone	Repressed	FALSE	One	ARID1B
AC139712.2	24.6783	-1.38363	0.0381546	Alone	Activated	FALSE	One	ARID1B
ACADS	774.985	-0.982664	0.0342495	Alone	Activated	FALSE	One	ARID1B
ACOT11	88.3478	-1.17017	0.0117312	Alone	Activated	FALSE	One	ARID1B
ACOX1	833.177	0.79112	0.0171078	Alone	Repressed	FALSE	One	ARID1B
ACSM1	21.8398	-2.49797	6.23373e-05	Alone	Activated	FALSE	One	ARID1B
ACTBP9	21.836	1.58435	0.00823516	Alone	Repressed	FALSE	One	ARID1B
ACTR10	67.3527	-1.21576	0.0233447	Alone	Activated	FALSE	One	ARID1B
ADA	49.3261	1.19191	0.0423061	Alone	Repressed	FALSE	One	ARID1B
ADAM17	268.123	0.911856	0.0453282	Alone	Repressed	FALSE	One	ARID1B
ADAM22	16.5846	-1.88002	0.00409163	Alone	Activated	FALSE	One	ARID1B
AF013593.1	25.326	1.34484	0.0422218	Alone	Repressed	FALSE	One	ARID1B
AFF4	533.977	0.975144	0.0348375	Alone	Repressed	FALSE	One	ARID1B
AFP	95521	-1.42294	0.00146965	Alone	Activated	FALSE	One	ARID1B
AKAP13	563.382	0.983872	0.045542	Alone	Repressed	FALSE	One	ARID1B
AL020996.1	19.9542	-1.42846	0.0406018	Alone	Activated	FALSE	One	ARID1B
AMHR2	17.1996	-2.10635	0.00121747	Alone	Activated	FALSE	One	ARID1B
ANKRD13B	105.785	1.14299	0.0297717	Alone	Repressed	FALSE	One	ARID1B
ANKRD17	950.681	1.07378	0.00833643	Alone	Repressed	FALSE	One	ARID1B
AP002414.1	55.1448	-1.52486	0.0335786	Alone	Activated	FALSE	One	ARID1B
AP1G2	2386.67	-0.758358	0.0179644	Alone	Activated	FALSE	One	ARID1B
AP5Z1	909.537	-0.93165	0.0308323	Alone	Activated	FALSE	One	ARID1B
APOB	66060.2	1.05098	0.0156789	Alone	Repressed	FALSE	One	ARID1B
APOL6	131.685	1.14283	0.0324831	Alone	Repressed	FALSE	One	ARID1B
APRT	2477.45	-0.815482	0.0298394	Alone	Activated	FALSE	One	ARID1B
ARC	18.7381	2.09152	0.0033934	Alone	Repressed	FALSE	One	ARID1B
ARFRP1	1085.65	-0.90948	0.0119317	Alone	Activated	FALSE	One	ARID1B
ARHGAP29	131.309	1.33657	0.0084783	Alone	Repressed	FALSE	One	ARID1B
ARHGAP32	312.257	1.00857	0.0329756	Alone	Repressed	FALSE	One	ARID1B
ARHGEF17	1540.44	-0.620739	0.0464778	Alone	Activated	FALSE	One	ARID1B
ARHGEF4	10.7769	2.24167	0.00146656	Alone	Repressed	FALSE	One	ARID1B
ARID1B	1235.35	-1.39791	4.28843e-05	Alone	Activated	FALSE	One	ARID1B
ARID4B	124.129	1.87737	0.000296089	Alone	Repressed	FALSE	One	ARID1B
ARL8B	253.814	0.951129	0.00967158	Alone	Repressed	FALSE	One	ARID1B
ASL	1379.66	-0.868437	0.0210593	Alone	Activated	FALSE	One	ARID1B
ATIC	2214.88	1.03438	0.0213919	Alone	Repressed	FALSE	One	ARID1B
ATP5G2P1	34.1864	1.29481	0.0323855	Alone	Repressed	FALSE	One	ARID1B
ATXN7L3	2321.95	-0.583127	0.019678	Alone	Activated	FALSE	One	ARID1B
B3GALT6	545.377	-0.776135	0.0361837	Alone	Activated	FALSE	One	ARID1B
BAIAP2	870.256	0.736983	0.0259841	Alone	Repressed	FALSE	One	ARID1B
BBS9	42.4606	1.31571	0.0338931	Alone	Repressed	FALSE	One	ARID1B
BEAN1	78.6972	1.81762	0.013575	Alone	Repressed	FALSE	One	ARID1B
BET1	87.4461	-1.66961	0.000387111	Alone	Activated	FALSE	One	ARID1B
BEX1	697.544	-1.44142	0.000975093	Alone	Activated	FALSE	One	ARID1B
BIRC6	318.48	1.15199	0.0172241	Alone	Repressed	FALSE	One	ARID1B
BNIP2	129.025	-1.09319	0.00560623	Alone	Activated	FALSE	One	ARID1B
BST2	565.202	-0.874671	0.0355995	Alone	Activated	FALSE	One	ARID1B
C10orf12	114.268	1.41421	0.00240629	Alone	Repressed	FALSE	One	ARID1B
C11orf49	178.551	0.90441	0.0422218	Alone	Repressed	FALSE	One	ARID1B
C11orf54	157.646	-1.40866	0.00636499	Alone	Activated	FALSE	One	ARID1B
C11orf96	24.512	2.12606	0.00235621	Alone	Repressed	FALSE	One	ARID1B
C15orf41	50.6585	1.21484	0.0210536	Alone	Repressed	FALSE	One	ARID1B
C16orf72	471.552	1.05974	0.0286059	Alone	Repressed	FALSE	One	ARID1B
C18orf25	141.146	1.02773	0.0195156	Alone	Repressed	FALSE	One	ARID1B
C1QTNF6	148.387	-0.816637	0.034986	Alone	Activated	FALSE	One	ARID1B
C1orf115	1816.11	-0.841651	0.00626363	Alone	Activated	FALSE	One	ARID1B
C1orf198	394.088	-0.62503	0.0470429	Alone	Activated	FALSE	One	ARID1B
C21orf119	105.646	-0.978574	0.0207785	Alone	Activated	FALSE	One	ARID1B
C2CD2L	579.979	0.98351	0.00646959	Alone	Repressed	FALSE	One	ARID1B
C2CD4A	7.85088	-1.58755	0.0361137	Alone	Activated	FALSE	One	ARID1B
C3orf33	69.6642	1.33623	0.00814518	Alone	Repressed	FALSE	One	ARID1B
C4orf32	82.9016	2.02552	0.000211255	Alone	Repressed	FALSE	One	ARID1B
C5AR1	41.2837	1.88292	0.00673201	Alone	Repressed	FALSE	One	ARID1B
CACFD1	623.761	-0.724769	0.0489525	Alone	Activated	FALSE	One	ARID1B
CACNG4	19.4373	2.21809	0.00100376	Alone	Repressed	FALSE	One	ARID1B
CACUL1	305.304	0.921113	0.0161439	Alone	Repressed	FALSE	One	ARID1B
CADM4	671.383	0.680858	0.0377833	Alone	Repressed	FALSE	One	ARID1B
CADPS2	111.166	-1.01715	0.0373449	Alone	Activated	FALSE	One	ARID1B
CALD1	1831.56	-0.909354	0.0129664	Alone	Activated	FALSE	One	ARID1B
CASP7	301.598	1.16325	0.0023256	Alone	Repressed	FALSE	One	ARID1B
CASZ1	154.433	-1.52235	0.00151568	Alone	Activated	FALSE	One	ARID1B
CBFB	394.123	1.07074	0.0247991	Alone	Repressed	FALSE	One	ARID1B
CCDC84	130.507	0.960666	0.046495	Alone	Repressed	FALSE	One	ARID1B
CCND1	4389.36	0.876809	0.0407097	Alone	Repressed	FALSE	One	ARID1B
CCNYL1	402.109	-0.885889	0.0251644	Alone	Activated	FALSE	One	ARID1B
CCRN4L	102.443	1.44339	0.0112825	Alone	Repressed	FALSE	One	ARID1B
CCT5P2	293.913	1.81849	3.64562e-05	Alone	Repressed	FALSE	One	ARID1B
CDK5	252.019	-0.799085	0.0368915	Alone	Activated	FALSE	One	ARID1B
CDO1	110.888	-1.22095	0.0484152	Alone	Activated	FALSE	One	ARID1B
CES1P1	38.548	1.96479	0.00261694	Alone	Repressed	FALSE	One	ARID1B
CHAMP1	214.761	0.935964	0.0309396	Alone	Repressed	FALSE	One	ARID1B
CHD4	3589.34	0.695769	0.0471724	Alone	Repressed	FALSE	One	ARID1B
CHKB	62.2933	-1.52015	0.0116904	Alone	Activated	FALSE	One	ARID1B
CITED2	938.27	-0.939967	0.0482123	Alone	Activated	FALSE	One	ARID1B
CIZ1	1587.94	-0.603814	0.0489185	Alone	Activated	FALSE	One	ARID1B
CLDN9	10.2136	-1.59212	0.0363547	Alone	Activated	FALSE	One	ARID1B
CNOT1	1856.12	1.08171	0.0339186	Alone	Repressed	FALSE	One	ARID1B
COA3	574.3	-1.02093	0.0177812	Alone	Activated	FALSE	One	ARID1B
COL4A6	102.09	-1.30183	0.0233447	Alone	Activated	FALSE	One	ARID1B
COL6A4P1	10.6453	1.78434	0.0128636	Alone	Repressed	FALSE	One	ARID1B
COPS2	19.5193	-1.51543	0.0471743	Alone	Activated	FALSE	One	ARID1B
COPS7B	1149.98	0.588889	0.0374685	Alone	Repressed	FALSE	One	ARID1B
CPLX2	4816.87	1.23004	0.00397622	Alone	Repressed	FALSE	One	ARID1B
CPT1B	20.5039	-1.73499	0.0135642	Alone	Activated	FALSE	One	ARID1B
CRB3	339.419	-1.33461	0.00340682	Alone	Activated	FALSE	One	ARID1B
CREB3L3	1125.52	-1.13411	0.0303886	Alone	Activated	FALSE	One	ARID1B
CROT	27.0139	-1.50134	0.0324831	Alone	Activated	FALSE	One	ARID1B
CRTC1	394.468	-0.865472	0.0419352	Alone	Activated	FALSE	One	ARID1B
CRTC2	783.994	0.591365	0.049435	Alone	Repressed	FALSE	One	ARID1B
CRYBG3	32.2157	-1.50004	0.0293279	Alone	Activated	FALSE	One	ARID1B
CSNK2B	3622.07	0.876481	0.0180058	Alone	Repressed	FALSE	One	ARID1B
CSRP2BP	116.954	-1.11601	0.010492	Alone	Activated	FALSE	One	ARID1B
CTAGE5	284.526	-0.926471	0.041634	Alone	Activated	FALSE	One	ARID1B
CTB-33G10.1	1178.51	-0.830183	0.0418359	Alone	Activated	FALSE	One	ARID1B
CTC-228N24.3	106.581	1.19735	0.012063	Alone	Repressed	FALSE	One	ARID1B
CTD-2228K2.5	389.944	-1.11119	0.00151568	Alone	Activated	FALSE	One	ARID1B
CTD-2270L9.4	105.337	-1.37129	0.00246092	Alone	Activated	FALSE	One	ARID1B
CTD-2555C10.3	106.355	-1.51248	0.00251782	Alone	Activated	FALSE	One	ARID1B
CTD-2630F21.1	33.1604	-1.35569	0.0406018	Alone	Activated	FALSE	One	ARID1B
CTD-3065J16.9	27.6711	-1.46603	0.0361137	Alone	Activated	FALSE	One	ARID1B
CTNNBIP1	1725.63	-1.02717	0.00588109	Alone	Activated	FALSE	One	ARID1B
CTU1	171.197	1.23103	0.00626286	Alone	Repressed	FALSE	One	ARID1B
CTXN1	59.5928	1.60738	0.0210593	Alone	Repressed	FALSE	One	ARID1B
CX3CL1	3254.09	-0.997486	0.00054646	Alone	Activated	FALSE	One	ARID1B
CXCL16	1071.42	1.17941	0.000745372	Alone	Repressed	FALSE	One	ARID1B
CYB5D2	212.088	-0.868407	0.0420797	Alone	Activated	FALSE	One	ARID1B
CYTH4	7.52836	1.56115	0.0414121	Alone	Repressed	FALSE	One	ARID1B
DDX24	1188.75	0.823137	0.0366926	Alone	Repressed	FALSE	One	ARID1B
DENND5A	994.597	0.893807	0.0267193	Alone	Repressed	FALSE	One	ARID1B
DFFA	683.95	0.703986	0.0481019	Alone	Repressed	FALSE	One	ARID1B
DGAT2L7P	9.70812	-1.59365	0.0343591	Alone	Activated	FALSE	One	ARID1B
DGKK	259.388	-1.06738	0.0366586	Alone	Activated	FALSE	One	ARID1B
DHDDS	530.818	0.917109	0.00957718	Alone	Repressed	FALSE	One	ARID1B
DHX35	304.606	0.926485	0.0188306	Alone	Repressed	FALSE	One	ARID1B
DIRC2	69.0671	-1.15237	0.0272459	Alone	Activated	FALSE	One	ARID1B
DKFZP434I0714	46.4362	1.57271	0.00835959	Alone	Repressed	FALSE	One	ARID1B
DKK1	1145.01	1.1617	0.0357855	Alone	Repressed	FALSE	One	ARID1B
DLST	1158.42	0.679523	0.0383397	Alone	Repressed	FALSE	One	ARID1B
DNAJB5	72.7018	1.42849	0.00448061	Alone	Repressed	FALSE	One	ARID1B
DND1	20.5163	-1.65479	0.0197358	Alone	Activated	FALSE	One	ARID1B
DNM1	21.3623	1.75849	0.0184125	Alone	Repressed	FALSE	One	ARID1B
DOCK7	172.208	1.09207	0.0281151	Alone	Repressed	FALSE	One	ARID1B
DOLPP1	701.817	-0.980542	0.0101526	Alone	Activated	FALSE	One	ARID1B
DOPEY2	164.008	1.29782	0.0088194	Alone	Repressed	FALSE	One	ARID1B
DTX4	323.59	-1.41987	0.00104147	Alone	Activated	FALSE	One	ARID1B
DUSP6	3852.94	0.966917	0.0211918	Alone	Repressed	FALSE	One	ARID1B
DYDC2	26.1528	1.84195	0.00144369	Alone	Repressed	FALSE	One	ARID1B
DYRK1A	144.439	1.24837	0.00666231	Alone	Repressed	FALSE	One	ARID1B
ECH1	2239.18	-0.882569	0.00203583	Alone	Activated	FALSE	One	ARID1B
EIF2C4	119.706	0.969074	0.0333902	Alone	Repressed	FALSE	One	ARID1B
ELL2	1255.62	0.942542	0.00125608	Alone	Repressed	FALSE	One	ARID1B
EMC1	1073.12	0.997575	0.00558184	Alone	Repressed	FALSE	One	ARID1B
ENO3	283.079	-1.14237	0.0128331	Alone	Activated	FALSE	One	ARID1B
ENPP2	44.6585	-1.77958	0.00420882	Alone	Activated	FALSE	One	ARID1B
EPG5	203.268	1.2881	0.00458491	Alone	Repressed	FALSE	One	ARID1B
EPHA10	8.30335	-1.51965	0.0455242	Alone	Activated	FALSE	One	ARID1B
ERCC8	26.1408	2.17873	2.83821e-05	Alone	Repressed	FALSE	One	ARID1B
ERLIN1	520.428	1.12967	0.0125444	Alone	Repressed	FALSE	One	ARID1B
ERRFI1	1335.72	1.26047	0.016082	Alone	Repressed	FALSE	One	ARID1B
ESRP2	1380.8	-0.69933	0.0361137	Alone	Activated	FALSE	One	ARID1B
ESYT1	2020.31	0.971889	0.00204274	Alone	Repressed	FALSE	One	ARID1B
EXOSC6	626.249	-0.841824	0.00796121	Alone	Activated	FALSE	One	ARID1B
FABP5	13.7912	-1.56433	0.0378247	Alone	Activated	FALSE	One	ARID1B
FAM19A4	27.7299	-2.0234	0.00240629	Alone	Activated	FALSE	One	ARID1B
FAM200A	53.2487	-1.31647	0.0485331	Alone	Activated	FALSE	One	ARID1B
FAM210A	168.695	1.28564	0.00231226	Alone	Repressed	FALSE	One	ARID1B
FBXO9	433.164	-0.925281	0.0422116	Alone	Activated	FALSE	One	ARID1B
FGFR3	6469.5	-0.738783	0.0455089	Alone	Activated	FALSE	One	ARID1B
FIGN	102.092	1.79921	2.07971e-05	Alone	Repressed	FALSE	One	ARID1B
FKBP5	433.465	1.06024	0.0103612	Alone	Repressed	FALSE	One	ARID1B
FKBPL	97.0925	-1.00155	0.0436166	Alone	Activated	FALSE	One	ARID1B
FLJ14816	48.5334	-1.27599	0.0294509	Alone	Activated	FALSE	One	ARID1B
FLYWCH2	264.758	-0.917059	0.0371632	Alone	Activated	FALSE	One	ARID1B
FNBP4	556.684	0.63899	0.0434341	Alone	Repressed	FALSE	One	ARID1B
FOXN3-AS1	23.4131	-1.68208	0.0135634	Alone	Activated	FALSE	One	ARID1B
FUBP3	1019.13	-0.947834	0.0069205	Alone	Activated	FALSE	One	ARID1B
FZD4	1089.1	-0.950215	0.0334919	Alone	Activated	FALSE	One	ARID1B
GAB2	672.863	1.42932	3.23982e-05	Alone	Repressed	FALSE	One	ARID1B
GADD45A	952.457	0.827305	0.0259841	Alone	Repressed	FALSE	One	ARID1B
GART	1085.98	1.52766	0.000117927	Alone	Repressed	FALSE	One	ARID1B
GCFC2	91.5801	-0.967537	0.0422218	Alone	Activated	FALSE	One	ARID1B
GCN1L1	5430	0.650383	0.0473131	Alone	Repressed	FALSE	One	ARID1B
GDF15	22442	1.27043	0.00900698	Alone	Repressed	FALSE	One	ARID1B
GEMIN5	441.703	0.951628	0.0196079	Alone	Repressed	FALSE	One	ARID1B
GFM1	206.796	0.993347	0.0446869	Alone	Repressed	FALSE	One	ARID1B
GGT1	1005.8	-0.828285	0.00569516	Alone	Activated	FALSE	One	ARID1B
GHITM	1352.71	1.02318	0.0193552	Alone	Repressed	FALSE	One	ARID1B
GK5	68.1929	1.1554	0.031107	Alone	Repressed	FALSE	One	ARID1B
GLG1	2972.99	0.679956	0.0452638	Alone	Repressed	FALSE	One	ARID1B
GMCL1	277.062	0.860356	0.0401734	Alone	Repressed	FALSE	One	ARID1B
GNAQP1	18.5895	-1.40137	0.0459275	Alone	Activated	FALSE	One	ARID1B
GPBP1L1	604.342	0.884818	0.0428206	Alone	Repressed	FALSE	One	ARID1B
GPC1	232.882	1.29112	0.0450875	Alone	Repressed	FALSE	One	ARID1B
GPER	845.709	-0.954542	0.0174956	Alone	Activated	FALSE	One	ARID1B
GPR137	496.505	-0.996435	0.00319112	Alone	Activated	FALSE	One	ARID1B
GPR137B	7.58139	1.52264	0.0463798	Alone	Repressed	FALSE	One	ARID1B
GPX4	8462.86	-0.760112	0.0131117	Alone	Activated	FALSE	One	ARID1B
GRPEL1	727.014	1.39729	3.14125e-07	Alone	Repressed	FALSE	One	ARID1B
GSPT1	1859.98	0.824577	0.0468935	Alone	Repressed	FALSE	One	ARID1B
GSR	1578.8	1.30565	0.000121778	Alone	Repressed	FALSE	One	ARID1B
GSTA1	113.103	-1.36958	0.044218	Alone	Activated	FALSE	One	ARID1B
GSTK1	842.721	-0.951774	0.0139139	Alone	Activated	FALSE	One	ARID1B
GTF2E2	98.5581	1.26344	0.014339	Alone	Repressed	FALSE	One	ARID1B
GTF3C3	165.789	1.10926	0.0429331	Alone	Repressed	FALSE	One	ARID1B
GTPBP8	98.8132	-1.139	0.00940328	Alone	Activated	FALSE	One	ARID1B
HCP5	30.6255	-1.82789	0.00630731	Alone	Activated	FALSE	One	ARID1B
HK1	71.0809	1.67877	0.0181882	Alone	Repressed	FALSE	One	ARID1B
HLA-G	18.3187	-1.74169	0.0174445	Alone	Activated	FALSE	One	ARID1B
HMGA1P3	291.218	1.00014	0.0473131	Alone	Repressed	FALSE	One	ARID1B
HMGA2	1461.93	-0.676107	0.0414121	Alone	Activated	FALSE	One	ARID1B
HNRNPA3	501.642	0.900033	0.0447181	Alone	Repressed	FALSE	One	ARID1B
HPS1	748.471	-0.832832	0.0120996	Alone	Activated	FALSE	One	ARID1B
HSF1	1717.72	-0.639776	0.0455242	Alone	Activated	FALSE	One	ARID1B
HSPD1P1	361.142	1.38736	0.000800041	Alone	Repressed	FALSE	One	ARID1B
IGF2BP1	4453	0.807079	0.0420797	Alone	Repressed	FALSE	One	ARID1B
IPO11	80.3327	1.9286	0.000190621	Alone	Repressed	FALSE	One	ARID1B
IPO9	1031.89	0.740819	0.0361137	Alone	Repressed	FALSE	One	ARID1B
IQCD	14.4278	1.68465	0.0140118	Alone	Repressed	FALSE	One	ARID1B
IRF1	162.015	-1.38949	0.00364373	Alone	Activated	FALSE	One	ARID1B
IVD	1314.12	-0.565024	0.049435	Alone	Activated	FALSE	One	ARID1B
JOSD2	102.33	-1.07499	0.0381546	Alone	Activated	FALSE	One	ARID1B
KANSL2	151.5	1.86094	8.2959e-07	Alone	Repressed	FALSE	One	ARID1B
KAT7	214.675	1.89274	6.03734e-06	Alone	Repressed	FALSE	One	ARID1B
KATNA1	102.337	1.43548	0.0102848	Alone	Repressed	FALSE	One	ARID1B
KCTD17	298.432	1.25991	0.00378305	Alone	Repressed	FALSE	One	ARID1B
KDM3B	837.193	0.833302	0.0139771	Alone	Repressed	FALSE	One	ARID1B
KDM8	178.578	-1.17679	0.0168388	Alone	Activated	FALSE	One	ARID1B
KIF17	89.2458	1.58488	0.0103552	Alone	Repressed	FALSE	One	ARID1B
KLB	891.039	-1.19803	0.00786405	Alone	Activated	FALSE	One	ARID1B
KLF9	190.183	1.18943	0.0183358	Alone	Repressed	FALSE	One	ARID1B
KLHDC3	2277.59	-0.836371	0.00957718	Alone	Activated	FALSE	One	ARID1B
KLHL11	60.3472	1.82687	2.86221e-05	Alone	Repressed	FALSE	One	ARID1B
KLLN	11.9023	1.50769	0.0491188	Alone	Repressed	FALSE	One	ARID1B
KPNA4	145.241	1.35035	0.0290753	Alone	Repressed	FALSE	One	ARID1B
KPNA6	751.837	0.860507	0.0406129	Alone	Repressed	FALSE	One	ARID1B
KRTAP2-3	13.992	1.324	0.0417204	Alone	Repressed	FALSE	One	ARID1B
LANCL1	341.998	1.14531	0.0138017	Alone	Repressed	FALSE	One	ARID1B
LAP3	1518.76	0.649636	0.0414121	Alone	Repressed	FALSE	One	ARID1B
LAP3P2	208.785	1.11414	0.00663503	Alone	Repressed	FALSE	One	ARID1B
LBX2-AS1	709.411	-1.36447	0.00269713	Alone	Activated	FALSE	One	ARID1B
LFNG	62.9262	1.45239	0.0247991	Alone	Repressed	FALSE	One	ARID1B
LIN37	64.9866	-1.05571	0.034986	Alone	Activated	FALSE	One	ARID1B
LINC00094	126.1	-1.1002	0.0132635	Alone	Activated	FALSE	One	ARID1B
LINC00152	171.296	1.44008	0.0132855	Alone	Repressed	FALSE	One	ARID1B
LINC00261	571.071	-1.13411	0.00313913	Alone	Activated	FALSE	One	ARID1B
LINC00659	52.1904	2.17449	0.00203583	Alone	Repressed	FALSE	One	ARID1B
LIPC	631.837	-1.00147	0.0484778	Alone	Activated	FALSE	One	ARID1B
LRP6	387.432	0.997253	0.0422116	Alone	Repressed	FALSE	One	ARID1B
LSG1	316.189	0.874635	0.0293279	Alone	Repressed	FALSE	One	ARID1B
LSS	4526.15	-1.20238	0.000503868	Alone	Activated	FALSE	One	ARID1B
LURAP1L	236.167	1.14525	0.00870949	Alone	Repressed	FALSE	One	ARID1B
LUZP1	606.905	1.02777	0.00536535	Alone	Repressed	FALSE	One	ARID1B
LY6E	361.835	1.07355	0.0271479	Alone	Repressed	FALSE	One	ARID1B
LYPLA1	117.788	1.75065	1.202e-06	Alone	Repressed	FALSE	One	ARID1B
MAF	51.7995	-2.34984	9.76527e-06	Alone	Activated	FALSE	One	ARID1B
MAGED1	5287.84	-0.902086	0.0363547	Alone	Activated	FALSE	One	ARID1B
MAGIX	42.2539	-1.40223	0.00930284	Alone	Activated	FALSE	One	ARID1B
MAGOHB	26.5678	1.40827	0.0492558	Alone	Repressed	FALSE	One	ARID1B
MAK16	134.325	1.00264	0.0420211	Alone	Repressed	FALSE	One	ARID1B
MAMDC4	226.979	-1.22153	0.0127511	Alone	Activated	FALSE	One	ARID1B
MANSC1	148.71	1.04667	0.0450875	Alone	Repressed	FALSE	One	ARID1B
MAP1LC3B2	204.67	1.29222	0.00271925	Alone	Repressed	FALSE	One	ARID1B
MAP2K3	2633.8	0.770873	0.0312779	Alone	Repressed	FALSE	One	ARID1B
MAP2K4	42.3787	1.52272	0.0357855	Alone	Repressed	FALSE	One	ARID1B
MAPRE1	1062.57	1.13854	0.000503868	Alone	Repressed	FALSE	One	ARID1B
MAPRE2	939.182	1.21542	0.00295533	Alone	Repressed	FALSE	One	ARID1B
MARVELD3	187.003	-0.937242	0.0498194	Alone	Activated	FALSE	One	ARID1B
MBD3	1673.45	-1.07245	0.00111838	Alone	Activated	FALSE	One	ARID1B
MDM2	538.738	1.25463	0.00397622	Alone	Repressed	FALSE	One	ARID1B
MED1	697.655	1.20772	0.000139949	Alone	Repressed	FALSE	One	ARID1B
MED10	218.34	-0.871812	0.0129178	Alone	Activated	FALSE	One	ARID1B
METRNL	88.5331	1.7533	0.0107311	Alone	Repressed	FALSE	One	ARID1B
MGA	178.628	1.17393	0.0144439	Alone	Repressed	FALSE	One	ARID1B
MINA	384.756	-0.91946	0.0168836	Alone	Activated	FALSE	One	ARID1B
MIR3687	9.31604	2.1792	0.00215546	Alone	Repressed	FALSE	One	ARID1B
MIR663A	28.0079	2.11387	0.00246092	Alone	Repressed	FALSE	One	ARID1B
MLL3	363.426	1.14087	0.0168343	Alone	Repressed	FALSE	One	ARID1B
MMS22L	21.9981	1.51758	0.0236771	Alone	Repressed	FALSE	One	ARID1B
MORN3	30.5287	-1.42877	0.019246	Alone	Activated	FALSE	One	ARID1B
MOSPD3	540.241	-0.792475	0.0171109	Alone	Activated	FALSE	One	ARID1B
MPC2	717.31	-0.928419	0.0206762	Alone	Activated	FALSE	One	ARID1B
MPP1	247.73	1.06982	0.0485642	Alone	Repressed	FALSE	One	ARID1B
MPPE1	75.2184	1.40651	0.0175245	Alone	Repressed	FALSE	One	ARID1B
MRAS	241.791	-1.33448	0.00100492	Alone	Activated	FALSE	One	ARID1B
MRM1	169.153	-1.16477	0.01078	Alone	Activated	FALSE	One	ARID1B
MRRF	124.314	1.0438	0.0359443	Alone	Repressed	FALSE	One	ARID1B
MSANTD3	157.635	1.37019	0.00957718	Alone	Repressed	FALSE	One	ARID1B
MTG1	1158.12	-0.870234	0.0087082	Alone	Activated	FALSE	One	ARID1B
MTHFS	91.9143	-1.26556	0.0361837	Alone	Activated	FALSE	One	ARID1B
MTO1	165.935	1.10847	0.0434386	Alone	Repressed	FALSE	One	ARID1B
MUL1	685.469	-0.847704	0.00924087	Alone	Activated	FALSE	One	ARID1B
MVB12B	865.009	-0.791882	0.0339967	Alone	Activated	FALSE	One	ARID1B
MXD4	2424.11	-0.887962	0.0184182	Alone	Activated	FALSE	One	ARID1B
MYL12B	828.447	0.844705	0.0139771	Alone	Repressed	FALSE	One	ARID1B
N4BP2	48.6253	1.70307	0.00264096	Alone	Repressed	FALSE	One	ARID1B
NANP	120.088	1.52913	0.000454497	Alone	Repressed	FALSE	One	ARID1B
NAPRT1	76.5151	-1.61567	0.010744	Alone	Activated	FALSE	One	ARID1B
NBPF12	16.1888	1.87661	0.00367515	Alone	Repressed	FALSE	One	ARID1B
NCKAP1	677.235	0.957921	0.0307446	Alone	Repressed	FALSE	One	ARID1B
NCOR1	1449.25	0.790775	0.0393071	Alone	Repressed	FALSE	One	ARID1B
NCR3LG1	580.795	0.732869	0.0319853	Alone	Repressed	FALSE	One	ARID1B
NDRG3	464.457	0.982355	0.0443079	Alone	Repressed	FALSE	One	ARID1B
NDUFA11	925.259	-0.858836	0.0294509	Alone	Activated	FALSE	One	ARID1B
NDUFA9	341.574	1.13444	0.00957718	Alone	Repressed	FALSE	One	ARID1B
NELFCD	2863.09	0.688796	0.00889432	Alone	Repressed	FALSE	One	ARID1B
NEURL1B	11.6388	1.86872	0.010744	Alone	Repressed	FALSE	One	ARID1B
NFYA	521.232	1.08114	0.0139771	Alone	Repressed	FALSE	One	ARID1B
NHLRC3	88.2946	-1.2689	0.0380885	Alone	Activated	FALSE	One	ARID1B
NINL	1210	-0.745255	0.0359551	Alone	Activated	FALSE	One	ARID1B
NKRF	63.8884	1.34694	0.0284434	Alone	Repressed	FALSE	One	ARID1B
NLRP1	175.24	1.47574	0.000152061	Alone	Repressed	FALSE	One	ARID1B
NOL9	196.696	0.901373	0.034986	Alone	Repressed	FALSE	One	ARID1B
NOMO1	1075.4	0.622519	0.0329756	Alone	Repressed	FALSE	One	ARID1B
NOP9	2962.57	0.778284	0.0110106	Alone	Repressed	FALSE	One	ARID1B
NR1I2	442.202	-0.928141	0.0293279	Alone	Activated	FALSE	One	ARID1B
NR3C1	206.116	1.32832	0.00448075	Alone	Repressed	FALSE	One	ARID1B
NTN4	174.347	-1.02076	0.0281153	Alone	Activated	FALSE	One	ARID1B
NUDT15	171.838	1.10234	0.00863138	Alone	Repressed	FALSE	One	ARID1B
NUP93	1053.93	1.11237	7.29005e-05	Alone	Repressed	FALSE	One	ARID1B
NUPL2	193.237	-0.76487	0.0421134	Alone	Activated	FALSE	One	ARID1B
OAS1	124.491	1.28399	0.00666231	Alone	Repressed	FALSE	One	ARID1B
OAS3	520.104	0.826515	0.0456627	Alone	Repressed	FALSE	One	ARID1B
ODC1	1771.74	0.898113	0.0484778	Alone	Repressed	FALSE	One	ARID1B
ORAI2	337.446	1.39192	0.000879487	Alone	Repressed	FALSE	One	ARID1B
OSBPL10	453.396	1.11344	0.0364169	Alone	Repressed	FALSE	One	ARID1B
OSCAR	35.0938	1.74055	0.0152813	Alone	Repressed	FALSE	One	ARID1B
PABPC3	385.474	1.39125	0.01473	Alone	Repressed	FALSE	One	ARID1B
PAFAH1B2	368.613	1.24772	0.00680515	Alone	Repressed	FALSE	One	ARID1B
PAGR1	1156.26	-0.834636	0.0304441	Alone	Activated	FALSE	One	ARID1B
PAPOLG	33.3065	2.05951	0.000102506	Alone	Repressed	FALSE	One	ARID1B
PARP9	65.6257	1.62266	0.00195463	Alone	Repressed	FALSE	One	ARID1B
PCBD2	48.1598	1.13859	0.0400678	Alone	Repressed	FALSE	One	ARID1B
PCMT1	832.525	0.854956	0.0391423	Alone	Repressed	FALSE	One	ARID1B
PDCD11	1756.41	0.958094	0.00383687	Alone	Repressed	FALSE	One	ARID1B
PDE12	394.648	0.977073	0.0493591	Alone	Repressed	FALSE	One	ARID1B
PER1	416.495	1.07801	0.0116448	Alone	Repressed	FALSE	One	ARID1B
PEX1	55.2062	-1.33049	0.0401458	Alone	Activated	FALSE	One	ARID1B
PEX16	347.777	-0.741325	0.0416209	Alone	Activated	FALSE	One	ARID1B
PI4K2A	1046.19	1.22196	0.00153869	Alone	Repressed	FALSE	One	ARID1B
PIGM	94.282	-1.0961	0.00833643	Alone	Activated	FALSE	One	ARID1B
PIK3R2	3026.6	-0.73196	0.0357951	Alone	Activated	FALSE	One	ARID1B
PIK3R4	136.544	1.13973	0.0239494	Alone	Repressed	FALSE	One	ARID1B
PIM1	2376.6	0.983733	0.0298366	Alone	Repressed	FALSE	One	ARID1B
PIM3	2614.77	0.801885	0.0169227	Alone	Repressed	FALSE	One	ARID1B
PINK1-AS	132.774	1.84016	1.71663e-07	Alone	Repressed	FALSE	One	ARID1B
PIP5K1A	612.147	1.1277	0.00448061	Alone	Repressed	FALSE	One	ARID1B
PITPNA	634.836	0.918844	0.0224963	Alone	Repressed	FALSE	One	ARID1B
PLEKHG4	389.233	-0.968018	0.0264519	Alone	Activated	FALSE	One	ARID1B
PLXNC1	179.466	-0.980805	0.0465885	Alone	Activated	FALSE	One	ARID1B
POLR1C	251.523	1.04364	0.0320559	Alone	Repressed	FALSE	One	ARID1B
POU4F1	100.004	-1.47511	0.00864147	Alone	Activated	FALSE	One	ARID1B
POU5F1	23.1164	1.50325	0.031397	Alone	Repressed	FALSE	One	ARID1B
PPCDC	266.762	-0.908796	0.0455242	Alone	Activated	FALSE	One	ARID1B
PPP1R18	573.987	1.01973	0.0399873	Alone	Repressed	FALSE	One	ARID1B
PPP2R5E	154.33	1.19845	0.00765583	Alone	Repressed	FALSE	One	ARID1B
PPT1	827.536	0.843318	0.0187943	Alone	Repressed	FALSE	One	ARID1B
PRDM10	183.288	1.14243	0.0156789	Alone	Repressed	FALSE	One	ARID1B
PRKAA1	179.881	-1.43486	0.000293821	Alone	Activated	FALSE	One	ARID1B
PRR15	219.697	-1.09216	0.0116448	Alone	Activated	FALSE	One	ARID1B
PRRC2C	1615.23	1.07064	0.0105509	Alone	Repressed	FALSE	One	ARID1B
PRSS30P	17.4773	1.76895	0.0175233	Alone	Repressed	FALSE	One	ARID1B
PRTG	103.956	1.59316	0.00343022	Alone	Repressed	FALSE	One	ARID1B
PSEN1	320.702	1.06177	0.00779504	Alone	Repressed	FALSE	One	ARID1B
PTPLA	196.907	-0.949283	0.0360617	Alone	Activated	FALSE	One	ARID1B
PTPN12	257.427	1.05436	0.0298302	Alone	Repressed	FALSE	One	ARID1B
PTPRCAP	23.5487	-1.58373	0.0185412	Alone	Activated	FALSE	One	ARID1B
PVT1	106.992	1.15609	0.00903794	Alone	Repressed	FALSE	One	ARID1B
QDPR	744.811	0.558391	0.0407097	Alone	Repressed	FALSE	One	ARID1B
QTRTD1	140.702	1.42387	0.000800041	Alone	Repressed	FALSE	One	ARID1B
RAB11B-AS1	157.239	-1.30036	0.0172857	Alone	Activated	FALSE	One	ARID1B
RAB7A	2462.74	-0.966202	0.00956885	Alone	Activated	FALSE	One	ARID1B
RABEP2	492.471	-0.924064	0.0363547	Alone	Activated	FALSE	One	ARID1B
RABGAP1	222.338	1.06932	0.0311578	Alone	Repressed	FALSE	One	ARID1B
RAD54L2	403.694	1.04161	0.0305835	Alone	Repressed	FALSE	One	ARID1B
RAPGEFL1	261.345	-1.33171	0.000799782	Alone	Activated	FALSE	One	ARID1B
RASL11A	37.5924	-1.57762	0.00989552	Alone	Activated	FALSE	One	ARID1B
RASSF4	1311.55	-0.765831	0.0371632	Alone	Activated	FALSE	One	ARID1B
RBBP5	127.694	1.26529	0.0149414	Alone	Repressed	FALSE	One	ARID1B
RFX3	31.1756	1.50876	0.0324719	Alone	Repressed	FALSE	One	ARID1B
RHOA	2463.87	0.81496	0.0206762	Alone	Repressed	FALSE	One	ARID1B
RHOQP1	11.6736	-1.59099	0.0286595	Alone	Activated	FALSE	One	ARID1B
RIF1	92.585	1.36887	0.0120996	Alone	Repressed	FALSE	One	ARID1B
RIN1	402.64	1.21875	0.000880323	Alone	Repressed	FALSE	One	ARID1B
RNF144A-AS1	30.4959	-1.32482	0.0453282	Alone	Activated	FALSE	One	ARID1B
RNF169	153.741	1.19451	0.0197358	Alone	Repressed	FALSE	One	ARID1B
RNF207	159.349	-1.49869	0.00203735	Alone	Activated	FALSE	One	ARID1B
RP1-140K8.5	293.416	1.24406	0.028713	Alone	Repressed	FALSE	One	ARID1B
RP11-1136G11.6	132.329	1.49595	0.00900502	Alone	Repressed	FALSE	One	ARID1B
RP11-126H7.3	12.5332	-1.47802	0.0491716	Alone	Activated	FALSE	One	ARID1B
RP11-175O19.4	39.6834	1.76444	0.0039624	Alone	Repressed	FALSE	One	ARID1B
RP11-215G15.4	35.9659	-1.58394	0.00864147	Alone	Activated	FALSE	One	ARID1B
RP11-253E3.1	8.04885	-2.00962	0.00486183	Alone	Activated	FALSE	One	ARID1B
RP11-267N12.3	9.47661	1.91617	0.00835959	Alone	Repressed	FALSE	One	ARID1B
RP11-274B21.1	12.8061	1.76988	0.0167706	Alone	Repressed	FALSE	One	ARID1B
RP11-274B21.2	59.8434	1.2027	0.0330997	Alone	Repressed	FALSE	One	ARID1B
RP11-274B21.4	32.5981	1.84558	0.000919539	Alone	Repressed	FALSE	One	ARID1B
RP11-277P12.20	13.5474	-1.98604	0.00536535	Alone	Activated	FALSE	One	ARID1B
RP11-282O18.3	26.6936	-1.54199	0.030687	Alone	Activated	FALSE	One	ARID1B
RP11-322M19.2	14.8001	-2.40961	0.000167142	Alone	Activated	FALSE	One	ARID1B
RP11-326I11.1	7.89098	1.51223	0.0492585	Alone	Repressed	FALSE	One	ARID1B
RP11-334L9.1	106.546	1.21213	0.0303399	Alone	Repressed	FALSE	One	ARID1B
RP11-395P17.3	67.3506	-1.08436	0.044218	Alone	Activated	FALSE	One	ARID1B
RP11-420K14.6	15.5554	-1.86454	0.00527358	Alone	Activated	FALSE	One	ARID1B
RP11-454H13.5	68.0401	-2.1595	0.000176111	Alone	Activated	FALSE	One	ARID1B
RP11-567G24.1	687.207	1.35242	0.00119709	Alone	Repressed	FALSE	One	ARID1B
RP11-644F5.15	80.6221	1.17654	0.0419352	Alone	Repressed	FALSE	One	ARID1B
RP11-67F24.1	206.234	1.13654	0.0233447	Alone	Repressed	FALSE	One	ARID1B
RP11-74K11.1	23.2781	-1.52148	0.0233684	Alone	Activated	FALSE	One	ARID1B
RP11-760D2.10	20.031	1.41292	0.0418604	Alone	Repressed	FALSE	One	ARID1B
RP11-77H9.2	45.3914	1.5747	0.00967158	Alone	Repressed	FALSE	One	ARID1B
RP11-958N24.2	68.2029	-1.23433	0.0324831	Alone	Activated	FALSE	One	ARID1B
RP13-104F24.3	186.46	0.998878	0.0238336	Alone	Repressed	FALSE	One	ARID1B
RP13-1056D16.2	12.859	1.57427	0.0285463	Alone	Repressed	FALSE	One	ARID1B
RP13-152O15.5	9.44275	-2.01571	0.00367515	Alone	Activated	FALSE	One	ARID1B
RP13-890H12.2	21.2127	-1.42663	0.0319853	Alone	Activated	FALSE	One	ARID1B
RP3-395M20.8	35.5388	-1.45778	0.0359443	Alone	Activated	FALSE	One	ARID1B
RP3-512B11.3	173.755	1.39783	0.00796121	Alone	Repressed	FALSE	One	ARID1B
RP4-635A23.2	191.732	1.30987	0.0214271	Alone	Repressed	FALSE	One	ARID1B
RP4-641G12.4	101.491	1.24297	0.0393071	Alone	Repressed	FALSE	One	ARID1B
RP5-1148A21.3	44.5458	-1.73479	0.00789332	Alone	Activated	FALSE	One	ARID1B
RP5-837I24.1	54.9254	1.44444	0.0185008	Alone	Repressed	FALSE	One	ARID1B
RP6-145B8.3	433.339	0.95781	0.00757224	Alone	Repressed	FALSE	One	ARID1B
RPIA	354.364	1.14457	0.00425268	Alone	Repressed	FALSE	One	ARID1B
RPL13	13586.2	-0.702586	0.0356611	Alone	Activated	FALSE	One	ARID1B
RPL41	129.319	1.04955	0.0212327	Alone	Repressed	FALSE	One	ARID1B
RPLP0	8134.1	-0.956245	0.0456343	Alone	Activated	FALSE	One	ARID1B
RPP25	15.1817	-1.67081	0.0228195	Alone	Activated	FALSE	One	ARID1B
RPRD2	428.16	0.951989	0.00823516	Alone	Repressed	FALSE	One	ARID1B
RRP36	634.157	0.97225	0.0399873	Alone	Repressed	FALSE	One	ARID1B
RTEL1-TNFRSF6B	191.83	-1.31436	0.00789332	Alone	Activated	FALSE	One	ARID1B
S100PBP	58.9522	2.33992	5.58268e-06	Alone	Repressed	FALSE	One	ARID1B
SAP130	588.572	0.725872	0.0271479	Alone	Repressed	FALSE	One	ARID1B
SCML1	469.604	0.830329	0.038861	Alone	Repressed	FALSE	One	ARID1B
SCRN2	458.942	-1.00131	0.0421134	Alone	Activated	FALSE	One	ARID1B
SEC14L1	2025.96	1.09605	0.00885004	Alone	Repressed	FALSE	One	ARID1B
SEC14L1P1	112.552	1.03341	0.0383397	Alone	Repressed	FALSE	One	ARID1B
SEMA3G	683.861	-0.98449	0.0225216	Alone	Activated	FALSE	One	ARID1B
SERINC5	279.745	1.20383	0.00422684	Alone	Repressed	FALSE	One	ARID1B
SERPINE1	19831.7	1.21504	0.0079531	Alone	Repressed	FALSE	One	ARID1B
SF3B3	2621.62	0.86575	0.0339278	Alone	Repressed	FALSE	One	ARID1B
SFN	2562.99	1.25298	0.00992091	Alone	Repressed	FALSE	One	ARID1B
SGMS2	15.529	1.47701	0.0480098	Alone	Repressed	FALSE	One	ARID1B
SH2B2	18.1817	1.58725	0.0250501	Alone	Repressed	FALSE	One	ARID1B
SH3GLB1	366.833	0.949935	0.0366658	Alone	Repressed	FALSE	One	ARID1B
SHC1P2	25.271	1.89946	0.00216952	Alone	Repressed	FALSE	One	ARID1B
SHROOM1	1182.17	-0.962422	0.00931652	Alone	Activated	FALSE	One	ARID1B
SIK1	1669.83	0.938568	0.00558184	Alone	Repressed	FALSE	One	ARID1B
SIM2	42.6292	1.83109	0.00183644	Alone	Repressed	FALSE	One	ARID1B
SIN3A	554.392	0.848297	0.036577	Alone	Repressed	FALSE	One	ARID1B
SIRPAP1	18.248	-1.75102	0.00864147	Alone	Activated	FALSE	One	ARID1B
SIX5	638.28	-0.991509	0.0269877	Alone	Activated	FALSE	One	ARID1B
SLC1A5	7440.93	1.14728	0.00153767	Alone	Repressed	FALSE	One	ARID1B
SLC23A3	10.71	1.76215	0.0135634	Alone	Repressed	FALSE	One	ARID1B
SLC25A16	30.924	2.05408	0.000454497	Alone	Repressed	FALSE	One	ARID1B
SLC25A43	158.699	0.968161	0.026306	Alone	Repressed	FALSE	One	ARID1B
SLC2A6	399.87	-1.28884	0.0039624	Alone	Activated	FALSE	One	ARID1B
SLC39A5	2059.81	-1.16214	0.0287575	Alone	Activated	FALSE	One	ARID1B
SLC4A7	89.2761	1.31088	0.0197358	Alone	Repressed	FALSE	One	ARID1B
SLC7A1	2211.75	0.904026	0.0422116	Alone	Repressed	FALSE	One	ARID1B
SLCO4A1	381.68	1.54342	0.00663087	Alone	Repressed	FALSE	One	ARID1B
SLCO4C1	97.4033	-1.52981	0.00766391	Alone	Activated	FALSE	One	ARID1B
SMPDL3B	27.7331	-1.91822	0.00536535	Alone	Activated	FALSE	One	ARID1B
SNHG8	281.767	-1.04752	0.036014	Alone	Activated	FALSE	One	ARID1B
SNTB2	226.468	1.23545	0.00857004	Alone	Repressed	FALSE	One	ARID1B
SNX27	302.706	1.07605	0.0245203	Alone	Repressed	FALSE	One	ARID1B
SOCS3	94.0267	1.55939	0.0202643	Alone	Repressed	FALSE	One	ARID1B
SOLH	2229.1	-0.741466	0.0249496	Alone	Activated	FALSE	One	ARID1B
SOWAHA	118.658	-1.62254	0.00477605	Alone	Activated	FALSE	One	ARID1B
SOWAHB	18.0109	-1.54009	0.0233447	Alone	Activated	FALSE	One	ARID1B
SOX4	195.706	1.34932	0.0288319	Alone	Repressed	FALSE	One	ARID1B
SPAG9	728.828	0.959393	0.0120996	Alone	Repressed	FALSE	One	ARID1B
SPATA20	1983.72	-1.15358	0.0039678	Alone	Activated	FALSE	One	ARID1B
SPATS2L	3967.01	0.709951	0.0297717	Alone	Repressed	FALSE	One	ARID1B
SPIN3	38.6068	-1.4949	0.0207796	Alone	Activated	FALSE	One	ARID1B
SPIRE1	282.171	1.07386	0.0474751	Alone	Repressed	FALSE	One	ARID1B
SPRED1	130.971	1.22873	0.0131397	Alone	Repressed	FALSE	One	ARID1B
SPTBN1	18472.5	0.937045	0.0356611	Alone	Repressed	FALSE	One	ARID1B
SRM	2573.92	-1.10824	0.00355372	Alone	Activated	FALSE	One	ARID1B
SRPK2	154.24	0.836779	0.0308828	Alone	Repressed	FALSE	One	ARID1B
STARP1	7.88853	-1.91831	0.00796121	Alone	Activated	FALSE	One	ARID1B
STK24	1354.5	0.717691	0.0304132	Alone	Repressed	FALSE	One	ARID1B
STRN	83.061	1.52997	0.00402483	Alone	Repressed	FALSE	One	ARID1B
STRN3	761.577	0.964301	0.0371632	Alone	Repressed	FALSE	One	ARID1B
STX18	295.318	0.822364	0.0448305	Alone	Repressed	FALSE	One	ARID1B
STXBP2	493.775	-0.882879	0.0104075	Alone	Activated	FALSE	One	ARID1B
SYNJ2BP	72.4507	1.30675	0.0385128	Alone	Repressed	FALSE	One	ARID1B
SYTL1	304.65	-1.1429	0.0207785	Alone	Activated	FALSE	One	ARID1B
TADA2B	350.625	-0.751991	0.0211148	Alone	Activated	FALSE	One	ARID1B
TAF5L	282.515	-0.834195	0.0279975	Alone	Activated	FALSE	One	ARID1B
TAF8	338.713	0.796413	0.0316853	Alone	Repressed	FALSE	One	ARID1B
TAPT1-AS1	22.563	-1.49197	0.0220564	Alone	Activated	FALSE	One	ARID1B
TBC1D10C	112.5	-1.15013	0.0425349	Alone	Activated	FALSE	One	ARID1B
TBC1D24	398.875	-0.870055	0.0420211	Alone	Activated	FALSE	One	ARID1B
TCF12	218.846	1.09645	0.022154	Alone	Repressed	FALSE	One	ARID1B
TCF25	2947.93	-0.780289	0.0301735	Alone	Activated	FALSE	One	ARID1B
TCTN3	255.103	-0.922116	0.0168343	Alone	Activated	FALSE	One	ARID1B
TFB1M	300.2	1.71325	5.24336e-06	Alone	Repressed	FALSE	One	ARID1B
TGIF2	1048.52	0.92685	0.00687662	Alone	Repressed	FALSE	One	ARID1B
TIA1	286.052	0.970071	0.0443079	Alone	Repressed	FALSE	One	ARID1B
TIMM10B	120.205	-0.967412	0.0364528	Alone	Activated	FALSE	One	ARID1B
TM2D2	199.197	-0.899987	0.0418359	Alone	Activated	FALSE	One	ARID1B
TMEM106B	50.3536	1.41056	0.0209444	Alone	Repressed	FALSE	One	ARID1B
TMEM179B	417.929	0.704463	0.0233644	Alone	Repressed	FALSE	One	ARID1B
TMEM25	198.842	-0.89849	0.0371967	Alone	Activated	FALSE	One	ARID1B
TOR1AIP2	200.596	1.00301	0.0366926	Alone	Repressed	FALSE	One	ARID1B
TOX4P1	63.2353	1.27904	0.0499042	Alone	Repressed	FALSE	One	ARID1B
TP53BP2	285.999	0.894523	0.0264519	Alone	Repressed	FALSE	One	ARID1B
TPT1-AS1	125.307	-1.12497	0.0385128	Alone	Activated	FALSE	One	ARID1B
TRAF3	579.669	-0.710208	0.0492558	Alone	Activated	FALSE	One	ARID1B
TRAF7	2663.87	-0.849661	0.00957718	Alone	Activated	FALSE	One	ARID1B
TRIM10	177.817	-1.098	0.025422	Alone	Activated	FALSE	One	ARID1B
TSC22D1	386.179	-0.752748	0.024018	Alone	Activated	FALSE	One	ARID1B
TSNAX	62.4842	-1.25119	0.045542	Alone	Activated	FALSE	One	ARID1B
TSR1	650.958	0.966088	0.0123444	Alone	Repressed	FALSE	One	ARID1B
TTC33	36.9497	1.81384	0.00110654	Alone	Repressed	FALSE	One	ARID1B
TTI1	365.626	0.832446	0.00625167	Alone	Repressed	FALSE	One	ARID1B
TTL	837.867	1.06681	0.0149414	Alone	Repressed	FALSE	One	ARID1B
TTLL4	1323.09	0.854193	0.0039624	Alone	Repressed	FALSE	One	ARID1B
TUBA1A	63.2768	1.57039	0.0103138	Alone	Repressed	FALSE	One	ARID1B
TUBD1	21.7889	1.70181	0.00778507	Alone	Repressed	FALSE	One	ARID1B
TXLNG	120.309	1.1777	0.0244814	Alone	Repressed	FALSE	One	ARID1B
TXNDC16	11.3713	1.4334	0.0455242	Alone	Repressed	FALSE	One	ARID1B
TXNRD1	1750.72	1.44686	0.000234335	Alone	Repressed	FALSE	One	ARID1B
UBE2B	222.395	0.851241	0.0198706	Alone	Repressed	FALSE	One	ARID1B
UBN2	80.8619	1.0547	0.0489185	Alone	Repressed	FALSE	One	ARID1B
UBOX5	293.706	1.15672	0.0088194	Alone	Repressed	FALSE	One	ARID1B
UBR2	235.834	0.866845	0.0330607	Alone	Repressed	FALSE	One	ARID1B
UBR5	785.257	0.806142	0.0390063	Alone	Repressed	FALSE	One	ARID1B
UBXN6	1664.36	-0.92165	0.00386892	Alone	Activated	FALSE	One	ARID1B
UCK2	1118.81	0.680864	0.0275635	Alone	Repressed	FALSE	One	ARID1B
UGDH	2024.91	0.887956	0.0185968	Alone	Repressed	FALSE	One	ARID1B
UGT2B7	101.028	-1.45574	0.00203583	Alone	Activated	FALSE	One	ARID1B
UQCRFS1	255.32	-0.907289	0.0457433	Alone	Activated	FALSE	One	ARID1B
URB1	910.933	0.682086	0.0423948	Alone	Repressed	FALSE	One	ARID1B
URB2	261.852	1.04331	0.0168734	Alone	Repressed	FALSE	One	ARID1B
USP13	418.981	0.966457	0.0189531	Alone	Repressed	FALSE	One	ARID1B
USP39	755.183	0.5988	0.0400678	Alone	Repressed	FALSE	One	ARID1B
USP40	751.134	-0.802742	0.0228195	Alone	Activated	FALSE	One	ARID1B
USP54	496.23	1.00922	0.0243307	Alone	Repressed	FALSE	One	ARID1B
USP9X	492.91	0.996083	0.0420858	Alone	Repressed	FALSE	One	ARID1B
USPL1	40.8199	2.01031	0.000360705	Alone	Repressed	FALSE	One	ARID1B
VAMP3	451.994	1.18878	0.000319803	Alone	Repressed	FALSE	One	ARID1B
VGF	1075.88	2.9524	1.97709e-06	Alone	Repressed	FALSE	One	ARID1B
VILL	37.0322	-1.76023	0.00840781	Alone	Activated	FALSE	One	ARID1B
VIPAS39	160.038	1.14836	0.00823516	Alone	Repressed	FALSE	One	ARID1B
VPS33A	188.211	-0.954576	0.016082	Alone	Activated	FALSE	One	ARID1B
WDR1	6681.46	0.732049	0.019077	Alone	Repressed	FALSE	One	ARID1B
WDR81	1558.82	-0.814544	0.0472636	Alone	Activated	FALSE	One	ARID1B
WDR83	139.083	-1.05598	0.0207311	Alone	Activated	FALSE	One	ARID1B
WNT7B	29.5525	1.63024	0.0300225	Alone	Repressed	FALSE	One	ARID1B
WRN	33.2708	1.75072	0.00275393	Alone	Repressed	FALSE	One	ARID1B
XPR1	213.515	1.12859	0.0180637	Alone	Repressed	FALSE	One	ARID1B
YOD1	60.6331	1.43968	0.0422116	Alone	Repressed	FALSE	One	ARID1B
YWHAH	1070.86	0.829757	0.0254048	Alone	Repressed	FALSE	One	ARID1B
YY1AP1	354.238	1.43718	5.27284e-05	Alone	Repressed	FALSE	One	ARID1B
ZC2HC1A	7.28923	1.5795	0.0339967	Alone	Repressed	FALSE	One	ARID1B
ZDHHC23	36.885	-1.96876	0.000878609	Alone	Activated	FALSE	One	ARID1B
ZFPL1	933.084	-0.692907	0.0371632	Alone	Activated	FALSE	One	ARID1B
ZFYVE9	88.2677	1.25507	0.00367515	Alone	Repressed	FALSE	One	ARID1B
ZGLP1	23.027	-1.36084	0.0474122	Alone	Activated	FALSE	One	ARID1B
ZHX1	99.5425	-1.83271	2.99737e-06	Alone	Activated	FALSE	One	ARID1B
ZKSCAN8	244.19	1.32716	0.00255854	Alone	Repressed	FALSE	One	ARID1B
ZMAT3	127.002	1.49536	0.00236686	Alone	Repressed	FALSE	One	ARID1B
ZMYM2	26.0973	-1.45367	0.0436929	Alone	Activated	FALSE	One	ARID1B
ZMYM6NB	10.3786	1.66519	0.0213389	Alone	Repressed	FALSE	One	ARID1B
ZNF280C	10.0086	1.78962	0.0135634	Alone	Repressed	FALSE	One	ARID1B
ZNF330	190.9	0.900299	0.0322359	Alone	Repressed	FALSE	One	ARID1B
ZNF33A	69.3514	1.48481	0.00303722	Alone	Repressed	FALSE	One	ARID1B
ZNF34	50.3935	1.41403	0.0219758	Alone	Repressed	FALSE	One	ARID1B
ZNF346	268.7	-1.0653	0.00281781	Alone	Activated	FALSE	One	ARID1B
ZNF358	558.123	-1.05344	0.00497742	Alone	Activated	FALSE	One	ARID1B
ZNF616	9.3224	1.51116	0.0456343	Alone	Repressed	FALSE	One	ARID1B
ZNF619	31.1938	-1.66362	0.00510376	Alone	Activated	FALSE	One	ARID1B
ZNF674	9.89373	1.80037	0.0145551	Alone	Repressed	FALSE	One	ARID1B
ZNF764	302.527	-1.03995	0.0057378	Alone	Activated	FALSE	One	ARID1B
ZNF77	64.3083	1.2053	0.0146349	Alone	Repressed	FALSE	One	ARID1B
ZNF783	229.519	-0.822127	0.0455756	Alone	Activated	FALSE	One	ARID1B
ZNF791	88.6252	1.6116	0.00255854	Alone	Repressed	FALSE	One	ARID1B
ZNF800	73.9993	1.24625	0.0189697	Alone	Repressed	FALSE	One	ARID1B
ZSCAN9	60.0657	1.42154	0.00842231	Alone	Repressed	FALSE	One	ARID1B
ABCA3	101.484	1.3487	0.0173935	Jointly	Repressed	FALSE	Two	ARID1B
ABCC1	1913.91	1.08949	0.0180637	Jointly	Repressed	FALSE	Two	ARID1B
ABCC5	483.53	1.05933	0.0185412	Jointly	Repressed	FALSE	Two	ARID1B
ABCC6	1468.85	-0.929491	0.0247991	Jointly	Activated	FALSE	Two	ARID1B
ABHD2	989.111	1.24418	2.03289e-05	Jointly	Repressed	TRUE	Three	ARID1B
ABL2	374.238	1.10976	0.0139641	Jointly	Repressed	FALSE	Two	ARID1B
ABLIM1	1531.24	0.912047	0.0437647	Jointly	Repressed	FALSE	Two	ARID1B
ABLIM3	114.336	2.01702	1.18557e-05	Jointly	Repressed	FALSE	Two	ARID1B
ABR	596.704	1.34424	0.00486183	Jointly	Repressed	FALSE	Two	ARID1B
AC005077.12	50.3371	1.95793	0.000586308	Jointly	Repressed	FALSE	Two	ARID1B
AC005329.7	131.027	-1.89786	0.000251839	Jointly	Activated	FALSE	Two	ARID1B
AC074286.1	12.3309	1.74433	0.0179644	Jointly	Repressed	FALSE	Two	ARID1B
ACBD3	392.867	1.09097	0.00583	Jointly	Repressed	FALSE	Two	ARID1B
ACO1	400.608	1.24834	0.00231226	Jointly	Repressed	FALSE	Two	ARID1B
ACOT2	678.568	-1.07496	0.00402483	Jointly	Activated	FALSE	Two	ARID1B
ACOX2	846.693	-0.791526	0.0415246	Jointly	Activated	FALSE	Two	ARID1B
ACSL5	1731.89	1.87392	0.00014789	Jointly	Repressed	FALSE	Two	ARID1B
ACSS1	1084.18	-1.21876	0.000547209	Jointly	Activated	FALSE	Two	ARID1B
ACTA1	113.825	-1.56427	0.00967158	Jointly	Activated	TRUE	Three	ARID1B
ACVR1	159.29	2.49429	1.99954e-09	Jointly	Repressed	TRUE	Three	ARID1B
ACY3	126.721	-2.06659	0.000332344	Jointly	Activated	FALSE	Two	ARID1B
ADAM9	667.668	1.23628	0.0103138	Jointly	Repressed	FALSE	Two	ARID1B
ADAMTS4	111.794	1.54112	0.00830582	Jointly	Repressed	FALSE	Two	ARID1B
ADAP2	44.857	1.54416	0.0244814	Jointly	Repressed	FALSE	Two	ARID1B
ADM	388.031	0.907628	0.0489185	Jointly	Repressed	FALSE	Two	ARID1B
ADRA1D	22.5684	3.02534	6.33987e-07	Jointly	Repressed	FALSE	Two	ARID1B
AGPAT6	1009.32	1.11385	0.00138696	Jointly	Repressed	FALSE	Two	ARID1B
AGPAT9	93.4384	2.77536	1.44095e-06	Jointly	Repressed	FALSE	Two	ARID1B
AHNAK	4096.53	1.12898	0.0221552	Jointly	Repressed	FALSE	Two	ARID1B
AKAP12	13292.9	3.04007	1.33256e-11	Jointly	Repressed	FALSE	Two	ARID1B
AKR1C1	5414.24	0.800992	0.0320186	Jointly	Repressed	FALSE	Two	ARID1B
AKR1C3	810.599	1.08197	0.0235992	Jointly	Repressed	FALSE	Two	ARID1B
AKT1	3688.09	-0.807343	0.00234036	Jointly	Activated	FALSE	Two	ARID1B
ALB	24127.7	-1.92874	8.18526e-05	Jointly	Activated	FALSE	Two	ARID1B
ALDH8A1	72.4562	-2.18676	0.000503868	Jointly	Activated	FALSE	Two	ARID1B
AMD1	292.514	1.55007	3.95521e-05	Jointly	Repressed	FALSE	Two	ARID1B
AMDHD2	853.419	-0.844492	0.0469808	Jointly	Activated	FALSE	Two	ARID1B
AMN	1068.82	-1.4044	0.00400591	Jointly	Activated	FALSE	Two	ARID1B
AMPD3	58.8217	1.57841	0.0156789	Jointly	Repressed	FALSE	Two	ARID1B
ANKIB1	250.997	0.994267	0.0431809	Jointly	Repressed	FALSE	Two	ARID1B
ANTXR2	189.324	1.33726	0.0174956	Jointly	Repressed	FALSE	Two	ARID1B
ANXA2	1215.64	0.831176	0.0471364	Jointly	Repressed	FALSE	Two	ARID1B
ANXA2P2	688.266	1.53123	0.00488135	Jointly	Repressed	FALSE	Two	ARID1B
ANXA4	2128.85	-1.20975	0.00255854	Jointly	Activated	FALSE	Two	ARID1B
AP2B1	944.499	0.96154	0.0495514	Jointly	Repressed	FALSE	Two	ARID1B
APLP2	14217.5	0.770046	0.00438209	Jointly	Repressed	FALSE	Two	ARID1B
APOA1	72669.5	-0.841614	0.0170819	Jointly	Activated	FALSE	Two	ARID1B
APOA4	644.35	-1.26091	0.00626286	Jointly	Activated	FALSE	Two	ARID1B
APOA5	1534.83	-1.16218	0.0392034	Jointly	Activated	FALSE	Two	ARID1B
AQP3	1996.56	2.56973	1.03717e-07	Jointly	Repressed	FALSE	Two	ARID1B
ARG2	490.938	2.24602	9.01527e-08	Jointly	Repressed	FALSE	Two	ARID1B
ARHGAP23	33.2247	2.05263	0.00215421	Jointly	Repressed	FALSE	Two	ARID1B
ARHGAP40	281.397	1.29943	0.0238336	Jointly	Repressed	FALSE	Two	ARID1B
ARHGEF28	983.368	0.693208	0.0406018	Jointly	Repressed	FALSE	Two	ARID1B
ARL15	12.8943	2.01517	0.0039624	Jointly	Repressed	FALSE	Two	ARID1B
ARMC5	920.819	-0.952231	0.0406018	Jointly	Activated	FALSE	Two	ARID1B
ARPC1A	1217.01	0.797338	0.0489185	Jointly	Repressed	FALSE	Two	ARID1B
ART4	63.856	1.42108	0.0115123	Jointly	Repressed	FALSE	Two	ARID1B
ASAP1	745.866	1.38006	0.00214589	Jointly	Repressed	FALSE	Two	ARID1B
ASAP2	603.314	1.85132	0.000477281	Jointly	Repressed	FALSE	Two	ARID1B
ASH1L	234.255	1.10573	0.00155371	Jointly	Repressed	FALSE	Two	ARID1B
ASXL2	1219.16	1.05346	0.0153652	Jointly	Repressed	FALSE	Two	ARID1B
ATAD3A	1014.49	-0.716262	0.0324232	Jointly	Activated	FALSE	Two	ARID1B
ATG16L1	841.943	1.22715	0.0105439	Jointly	Repressed	FALSE	Two	ARID1B
ATP6V0A1	1211	0.804851	0.00835959	Jointly	Repressed	FALSE	Two	ARID1B
ATP6V0E2	3361.56	-0.825979	0.0120996	Jointly	Activated	FALSE	Two	ARID1B
ATP6V1A	241.147	1.04068	0.0312049	Jointly	Repressed	FALSE	Two	ARID1B
AVPI1	684.47	-1.03387	0.0101092	Jointly	Activated	FALSE	Two	ARID1B
AXIN2	1676.67	1.20882	0.0018094	Jointly	Repressed	FALSE	Two	ARID1B
AXL	382.397	1.51346	0.0116904	Jointly	Repressed	FALSE	Two	ARID1B
AZGP1P1	11.3986	-1.86975	0.00849393	Jointly	Activated	FALSE	Two	ARID1B
BDP1	118.75	1.03313	0.0301563	Jointly	Repressed	FALSE	Two	ARID1B
BHLHE40	1598.81	1.02318	0.0414426	Jointly	Repressed	FALSE	Two	ARID1B
BHLHE41	7.64067	1.91211	0.00870949	Jointly	Repressed	FALSE	Two	ARID1B
BLVRA	964.504	1.00109	0.0016606	Jointly	Repressed	FALSE	Two	ARID1B
BRAF	60.6062	1.87808	0.000800041	Jointly	Repressed	FALSE	Two	ARID1B
BTBD11	140.69	1.70473	0.000249812	Jointly	Repressed	FALSE	Two	ARID1B
BTBD19	148.251	1.05989	0.0220564	Jointly	Repressed	FALSE	Two	ARID1B
BTN3A2	217.92	1.022	0.0304132	Jointly	Repressed	FALSE	Two	ARID1B
BX004987.5	13.2831	2.51915	7.29005e-05	Jointly	Repressed	FALSE	Two	ARID1B
C10orf114	707.42	-1.14714	0.0120996	Jointly	Activated	FALSE	Two	ARID1B
C10orf54	182.337	2.7038	1.83303e-08	Jointly	Repressed	FALSE	Two	ARID1B
C11orf86	41.1382	1.70479	0.00166872	Jointly	Repressed	FALSE	Two	ARID1B
C11orf95	479.301	-0.987773	0.0142691	Jointly	Activated	FALSE	Two	ARID1B
C14orf80	314.949	-1.23769	0.0245857	Jointly	Activated	FALSE	Two	ARID1B
C16orf45	133.38	2.96779	6.1482e-09	Jointly	Repressed	FALSE	Two	ARID1B
C19orf48	1784.37	-0.839226	0.0441102	Jointly	Activated	FALSE	Two	ARID1B
C1R	125.305	-1.58345	0.00130468	Jointly	Activated	FALSE	Two	ARID1B
C1orf116	86.8688	-1.66684	0.0039678	Jointly	Activated	FALSE	Two	ARID1B
C1orf172	114.184	-1.04901	0.0313745	Jointly	Activated	FALSE	Two	ARID1B
C1orf53	28.5841	-1.41223	0.0467066	Jointly	Activated	FALSE	Two	ARID1B
C21orf33	524.104	-0.795557	0.0385389	Jointly	Activated	FALSE	Two	ARID1B
C22orf39	309.557	-0.81132	0.01319	Jointly	Activated	FALSE	Two	ARID1B
C2orf54	239.085	-1.16395	0.0293279	Jointly	Activated	FALSE	Two	ARID1B
C6orf120	644.218	-0.755399	0.0280947	Jointly	Activated	FALSE	Two	ARID1B
CACNA2D4	1641.24	0.760562	0.0289074	Jointly	Repressed	FALSE	Two	ARID1B
CALB2	17.1608	1.50804	0.0497953	Jointly	Repressed	FALSE	Two	ARID1B
CAMSAP3	1771.36	-0.862791	0.0213733	Jointly	Activated	FALSE	Two	ARID1B
CAPG	108.272	-1.66402	0.000278516	Jointly	Activated	FALSE	Two	ARID1B
CAPN2	1348.41	2.04082	1.71663e-07	Jointly	Repressed	FALSE	Two	ARID1B
CAPRIN2	281.931	0.928606	0.0197358	Jointly	Repressed	TRUE	Three	ARID1B
CASP6	77.8322	-1.02002	0.0456115	Jointly	Activated	FALSE	Two	ARID1B
CASP8	150.865	1.74439	0.00123471	Jointly	Repressed	FALSE	Two	ARID1B
CASS4	54.3554	1.59769	0.0187994	Jointly	Repressed	FALSE	Two	ARID1B
CBL	372.169	1.28251	0.0131518	Jointly	Repressed	FALSE	Two	ARID1B
CBLB	136.726	1.92937	3.8266e-05	Jointly	Repressed	FALSE	Two	ARID1B
CCDC43	312.614	0.97466	0.0235967	Jointly	Repressed	FALSE	Two	ARID1B
CCDC69	1609.14	-0.834626	0.0208201	Jointly	Activated	FALSE	Two	ARID1B
CCNJL	54.4989	1.77078	0.00378305	Jointly	Repressed	FALSE	Two	ARID1B
CCPG1	30.9381	1.43585	0.0355995	Jointly	Repressed	FALSE	Two	ARID1B
CD59	545.796	1.31104	0.00299121	Jointly	Repressed	FALSE	Two	ARID1B
CD7	1290.67	-0.830116	0.0407097	Jointly	Activated	FALSE	Two	ARID1B
CD79A	31.5186	1.49123	0.0424792	Jointly	Repressed	FALSE	Two	ARID1B
CDA	346.063	1.69069	0.000612168	Jointly	Repressed	FALSE	Two	ARID1B
CDC42SE1	293.449	0.899194	0.0213891	Jointly	Repressed	FALSE	Two	ARID1B
CDK6	696.158	1.27104	0.00271925	Jointly	Repressed	FALSE	Two	ARID1B
CDKN1A	5569.45	1.51117	0.000248569	Jointly	Repressed	FALSE	Two	ARID1B
CDKN2B	327.939	2.06536	0.00239176	Jointly	Repressed	FALSE	Two	ARID1B
CDKN2C	346.613	-0.947597	0.0480336	Jointly	Activated	FALSE	Two	ARID1B
CEBPA-AS1	110.983	-1.13245	0.0417204	Jointly	Activated	FALSE	Two	ARID1B
CENPM	253.678	-1.26932	0.00955587	Jointly	Activated	FALSE	Two	ARID1B
CFLAR	879.096	1.03397	0.00823516	Jointly	Repressed	FALSE	Two	ARID1B
CHN2	306.778	0.932707	0.0190687	Jointly	Repressed	FALSE	Two	ARID1B
CHUK	67.6088	1.11313	0.0417745	Jointly	Repressed	FALSE	Two	ARID1B
CKLF	129.886	2.32321	2.03289e-05	Jointly	Repressed	TRUE	Three	ARID1B
CKS2	382.374	1.24666	0.034986	Jointly	Repressed	FALSE	Two	ARID1B
CLCF1	96.7811	1.48745	0.0219655	Jointly	Repressed	FALSE	Two	ARID1B
CLCN2	375.844	-1.08329	0.0131518	Jointly	Activated	FALSE	Two	ARID1B
CLCN3	225.324	1.23288	0.0131762	Jointly	Repressed	FALSE	Two	ARID1B
CLDN12	215.188	1.6786	4.5139e-06	Jointly	Repressed	FALSE	Two	ARID1B
CLIC1P1	239.263	1.35532	0.0329023	Jointly	Repressed	FALSE	Two	ARID1B
CLPB	730.41	1.03738	0.0069205	Jointly	Repressed	FALSE	Two	ARID1B
CLU	9615.05	-0.646954	0.0233023	Jointly	Activated	FALSE	Two	ARID1B
CLUHP3	799.963	-1.17365	0.0039678	Jointly	Activated	FALSE	Two	ARID1B
CMTM3	753.271	0.657966	0.0220486	Jointly	Repressed	FALSE	Two	ARID1B
CNKSR3	575.944	-0.62064	0.0456627	Jointly	Activated	FALSE	Two	ARID1B
CNNM1	584.335	-0.821859	0.0463195	Jointly	Activated	FALSE	Two	ARID1B
COL16A1	216.531	-1.59916	0.000245913	Jointly	Activated	TRUE	Three	ARID1B
CORO2B	167.978	2.09881	0.00184457	Jointly	Repressed	FALSE	Two	ARID1B
COTL1	967.633	1.33731	0.00523009	Jointly	Repressed	FALSE	Two	ARID1B
CPA4	42.5865	2.28806	0.000949872	Jointly	Repressed	FALSE	Two	ARID1B
CPEB4	491.075	1.47902	0.00188205	Jointly	Repressed	FALSE	Two	ARID1B
CREG1	113.22	-0.983061	0.0330816	Jointly	Activated	FALSE	Two	ARID1B
CRIM1	1407.46	1.25406	0.00124332	Jointly	Repressed	FALSE	Two	ARID1B
CSGALNACT2	90.7535	1.63231	0.0039624	Jointly	Repressed	FALSE	Two	ARID1B
CSNK1A1P1	14.1109	1.58033	0.0206066	Jointly	Repressed	FALSE	Two	ARID1B
CSRNP1	810.135	1.13392	0.00286852	Jointly	Repressed	FALSE	Two	ARID1B
CTA-204B4.6	410.134	1.02708	0.0370882	Jointly	Repressed	FALSE	Two	ARID1B
CTD-2350C19.2	24.3755	-2.50999	2.08692e-05	Jointly	Activated	FALSE	Two	ARID1B
CTD-3252C9.4	40.4123	2.45808	9.89864e-06	Jointly	Repressed	FALSE	Two	ARID1B
CTSB	18692.8	0.810007	0.0197358	Jointly	Repressed	FALSE	Two	ARID1B
CYB5B	2344.79	1.07801	9.48334e-05	Jointly	Repressed	TRUE	Three	ARID1B
CYR61	1374.4	1.39938	0.0120996	Jointly	Repressed	FALSE	Two	ARID1B
DBH-AS1	276.835	-1.32732	0.00281781	Jointly	Activated	FALSE	Two	ARID1B
DBNDD1	2028.12	1.23383	0.0018817	Jointly	Repressed	FALSE	Two	ARID1B
DCBLD2	598.16	1.10252	0.0305835	Jointly	Repressed	FALSE	Two	ARID1B
DCDC2	779.849	-0.774205	0.034986	Jointly	Activated	FALSE	Two	ARID1B
DCP2	94.8148	1.83401	0.000362306	Jointly	Repressed	FALSE	Two	ARID1B
DCTN2	2039.41	0.751883	0.0131397	Jointly	Repressed	FALSE	Two	ARID1B
DCTN4	233.616	1.2403	0.0247991	Jointly	Repressed	FALSE	Two	ARID1B
DEDD	395.463	1.06074	0.00833643	Jointly	Repressed	FALSE	Two	ARID1B
DENND4A	45.29	1.46811	0.026386	Jointly	Repressed	FALSE	Two	ARID1B
DFFB	101.627	-1.48236	0.000949872	Jointly	Activated	FALSE	Two	ARID1B
DGAT1	1232.43	-0.951636	0.00536535	Jointly	Activated	FALSE	Two	ARID1B
DGCR6L	220.766	-1.1293	0.0113793	Jointly	Activated	FALSE	Two	ARID1B
DGKG	91.437	1.9287	0.000225911	Jointly	Repressed	FALSE	Two	ARID1B
DHRS11	578.034	-1.15605	0.0065722	Jointly	Activated	FALSE	Two	ARID1B
DIP2B	1439.93	1.36298	0.00133844	Jointly	Repressed	FALSE	Two	ARID1B
DIS3	148.197	0.886273	0.0290753	Jointly	Repressed	FALSE	Two	ARID1B
DISP1	60.9686	1.04288	0.0199706	Jointly	Repressed	FALSE	Two	ARID1B
DLGAP1-AS1	131.608	0.960319	0.0498194	Jointly	Repressed	FALSE	Two	ARID1B
DLGAP1-AS2	75.5119	1.78754	0.00673201	Jointly	Repressed	FALSE	Two	ARID1B
DLX4	27.0344	-1.66438	0.0180637	Jointly	Activated	FALSE	Two	ARID1B
DNAJC24	30.4718	2.59465	2.2686e-07	Jointly	Repressed	FALSE	Two	ARID1B
DNMBP	466.261	1.29432	0.00280081	Jointly	Repressed	FALSE	Two	ARID1B
DNPH1	826.978	-0.918793	0.0182037	Jointly	Activated	FALSE	Two	ARID1B
DOCK5	650.097	0.80084	0.0458549	Jointly	Repressed	FALSE	Two	ARID1B
DSCR6	62.607	1.91723	0.00253777	Jointly	Repressed	FALSE	Two	ARID1B
DUSP1	1327.6	1.00584	0.0120996	Jointly	Repressed	FALSE	Two	ARID1B
DUSP18	72.1436	1.60199	0.0040928	Jointly	Repressed	FALSE	Two	ARID1B
DUSP5	772.96	2.08508	0.000867652	Jointly	Repressed	FALSE	Two	ARID1B
DUSP5P1	36.6437	1.71758	0.0102685	Jointly	Repressed	FALSE	Two	ARID1B
DUSP9	14317.8	-0.944454	0.0324831	Jointly	Activated	FALSE	Two	ARID1B
DYNC1LI2	1330.16	0.739587	0.0301563	Jointly	Repressed	FALSE	Two	ARID1B
EGFR	1572.87	1.37116	0.00202381	Jointly	Repressed	FALSE	Two	ARID1B
EGR1	2510.14	2.38557	1.82139e-05	Jointly	Repressed	FALSE	Two	ARID1B
EGR2	10.3088	2.95618	6.00284e-06	Jointly	Repressed	FALSE	Two	ARID1B
EHMT2	1604.96	-0.653208	0.0249062	Jointly	Activated	FALSE	Two	ARID1B
EIF2C2	663.642	1.08573	0.0366586	Jointly	Repressed	FALSE	Two	ARID1B
EIF3I	2130.47	0.899125	0.0166735	Jointly	Repressed	FALSE	Two	ARID1B
ELK3	254.814	1.74386	0.00253777	Jointly	Repressed	FALSE	Two	ARID1B
EML6	681.991	1.17308	0.00134826	Jointly	Repressed	FALSE	Two	ARID1B
EMP3	181.838	1.31753	0.0438036	Jointly	Repressed	FALSE	Two	ARID1B
ENC1	2067.85	1.02808	0.031397	Jointly	Repressed	FALSE	Two	ARID1B
ENDOD1	210.418	1.96878	0.000180394	Jointly	Repressed	FALSE	Two	ARID1B
ENO2	1454.96	1.15394	0.000210158	Jointly	Repressed	FALSE	Two	ARID1B
ENPP1	915.512	1.28671	0.00316883	Jointly	Repressed	FALSE	Two	ARID1B
EPB41L1	4593	1.02383	0.00405683	Jointly	Repressed	FALSE	Two	ARID1B
EPB41L4B	205.549	1.75839	2.8064e-05	Jointly	Repressed	FALSE	Two	ARID1B
EPCAM	627.635	-0.93379	0.032062	Jointly	Activated	FALSE	Two	ARID1B
EPHA1	342.498	-2.15089	5.16463e-14	Jointly	Activated	TRUE	Three	ARID1B
EPHA2	3573.8	1.04488	0.0238808	Jointly	Repressed	TRUE	Three	ARID1B
EPN3	58.1605	-1.67918	0.00890525	Jointly	Activated	FALSE	Two	ARID1B
EPS8L3	1301.91	0.640602	0.0422116	Jointly	Repressed	TRUE	Three	ARID1B
ESAM	722.009	1.39577	0.0492558	Jointly	Repressed	FALSE	Two	ARID1B
ESPL1	569.295	-1.04413	0.00729384	Jointly	Activated	FALSE	Two	ARID1B
ETNK2	679.411	-1.24087	7.66881e-05	Jointly	Activated	FALSE	Two	ARID1B
ETS1	63.6814	2.63578	1.10304e-05	Jointly	Repressed	FALSE	Two	ARID1B
F11R	1598.27	1.10769	0.0196079	Jointly	Repressed	FALSE	Two	ARID1B
F2R	218.588	1.26917	0.0154897	Jointly	Repressed	FALSE	Two	ARID1B
F2RL1	503.403	1.73056	0.00901406	Jointly	Repressed	FALSE	Two	ARID1B
FAAH	74.9896	-1.7367	0.000406724	Jointly	Activated	FALSE	Two	ARID1B
FAM101B	329.871	-0.969253	0.0264519	Jointly	Activated	FALSE	Two	ARID1B
FAM118B	98.3724	1.33217	0.022582	Jointly	Repressed	FALSE	Two	ARID1B
FAM129B	3079.29	0.829078	0.0227805	Jointly	Repressed	FALSE	Two	ARID1B
FAM131A	533.308	0.791825	0.0422116	Jointly	Repressed	FALSE	Two	ARID1B
FAM135A	61.0286	2.09514	2.21981e-05	Jointly	Repressed	FALSE	Two	ARID1B
FAM160A1	61.3074	1.73471	0.000497177	Jointly	Repressed	FALSE	Two	ARID1B
FAM160B1	40.5839	2.24757	4.04825e-05	Jointly	Repressed	FALSE	Two	ARID1B
FAM173A	290.065	-0.760056	0.044218	Jointly	Activated	FALSE	Two	ARID1B
FAM195A	550.639	-0.721705	0.0385128	Jointly	Activated	FALSE	Two	ARID1B
FAM20B	301.391	1.16405	0.0101791	Jointly	Repressed	FALSE	Two	ARID1B
FAM222A	462.812	-1.2768	0.00121747	Jointly	Activated	FALSE	Two	ARID1B
FAM222B	599.568	0.974906	0.0180637	Jointly	Repressed	FALSE	Two	ARID1B
FAT1	2778.77	1.97641	2.01115e-05	Jointly	Repressed	FALSE	Two	ARID1B
FBXL15	438.543	-0.848516	0.0420797	Jointly	Activated	FALSE	Two	ARID1B
FBXO36	62.3032	1.18144	0.0342495	Jointly	Repressed	FALSE	Two	ARID1B
FBXW7	48.389	2.47785	2.80541e-07	Jointly	Repressed	FALSE	Two	ARID1B
FGB	2187.08	-1.52728	0.000729677	Jointly	Activated	FALSE	Two	ARID1B
FHL2	289.596	2.05723	0.000115048	Jointly	Repressed	FALSE	Two	ARID1B
FIBCD1	16.6988	3.14448	6.26747e-07	Jointly	Repressed	FALSE	Two	ARID1B
FILIP1L	408.553	1.18044	0.0417204	Jointly	Repressed	FALSE	Two	ARID1B
FKBP15	310.351	1.3744	7.36842e-05	Jointly	Repressed	FALSE	Two	ARID1B
FMNL1	96.4937	1.83301	0.0116555	Jointly	Repressed	FALSE	Two	ARID1B
FMNL3	65.5506	1.68038	0.00282445	Jointly	Repressed	FALSE	Two	ARID1B
FNDC3A	232.151	1.39364	0.00414375	Jointly	Repressed	FALSE	Two	ARID1B
FNDC3B	2079.55	0.946773	0.0236616	Jointly	Repressed	FALSE	Two	ARID1B
FOCAD	136.491	1.33874	0.0142764	Jointly	Repressed	FALSE	Two	ARID1B
FOS	146.8	1.65041	0.00470122	Jointly	Repressed	FALSE	Two	ARID1B
FOXA1	1497.9	-0.912795	0.00617376	Jointly	Activated	FALSE	Two	ARID1B
FOXP1	550.89	1.39986	0.00183644	Jointly	Repressed	FALSE	Two	ARID1B
FRAT2	427.562	-1.1301	0.0232003	Jointly	Activated	FALSE	Two	ARID1B
FRMD4A	91.3038	1.80722	0.000751709	Jointly	Repressed	FALSE	Two	ARID1B
FYCO1	453.833	1.20041	0.00138696	Jointly	Repressed	FALSE	Two	ARID1B
G6PD	3307.17	1.15579	0.00569176	Jointly	Repressed	FALSE	Two	ARID1B
GABARAPL1	323.432	0.92917	0.0316853	Jointly	Repressed	FALSE	Two	ARID1B
GABRE	731.823	1.03477	0.00814518	Jointly	Repressed	FALSE	Two	ARID1B
GADD45B	382.164	0.85071	0.025879	Jointly	Repressed	FALSE	Two	ARID1B
GALK1	1553.56	-1.01061	0.0484152	Jointly	Activated	FALSE	Two	ARID1B
GAREM	96.4565	1.16644	0.0477642	Jointly	Repressed	FALSE	Two	ARID1B
GBP3	8.44166	1.54424	0.0426455	Jointly	Repressed	FALSE	Two	ARID1B
GCHFR	621.232	-1.01742	0.0155206	Jointly	Activated	FALSE	Two	ARID1B
GCLC	1585.2	2.49531	2.37478e-10	Jointly	Repressed	TRUE	Three	ARID1B
GCNT2	458.359	1.05468	0.0206762	Jointly	Repressed	FALSE	Two	ARID1B
GDPD5	1067.36	-1.0314	0.0223968	Jointly	Activated	FALSE	Two	ARID1B
GFPT2	29.949	3.33062	2.11994e-07	Jointly	Repressed	FALSE	Two	ARID1B
GGT5	165.607	1.34613	0.0441102	Jointly	Repressed	FALSE	Two	ARID1B
GLRX	1006.88	1.16148	0.0195441	Jointly	Repressed	FALSE	Two	ARID1B
GLULP4	84.5094	-1.78109	2.07971e-05	Jointly	Activated	FALSE	Two	ARID1B
GLYCTK	2237.11	-1.21017	0.0142691	Jointly	Activated	FALSE	Two	ARID1B
GNL3	519.931	1.25728	0.00922815	Jointly	Repressed	FALSE	Two	ARID1B
GOLGA7	327.793	1.17432	0.0124767	Jointly	Repressed	FALSE	Two	ARID1B
GOLM1	59.6597	2.03933	0.00440207	Jointly	Repressed	FALSE	Two	ARID1B
GPATCH11	38.2893	1.65213	0.00328367	Jointly	Repressed	FALSE	Two	ARID1B
GPR39	87.5995	1.3977	0.0127393	Jointly	Repressed	FALSE	Two	ARID1B
GPRC5A	134.921	1.82426	0.0033934	Jointly	Repressed	FALSE	Two	ARID1B
GRAMD3	76.093	1.16105	0.0185455	Jointly	Repressed	FALSE	Two	ARID1B
GRAP	66.0502	2.56032	5.63473e-06	Jointly	Repressed	FALSE	Two	ARID1B
GSDMD	736.44	-1.00782	0.0127511	Jointly	Activated	FALSE	Two	ARID1B
GTF2A1	112.292	1.84902	0.000420558	Jointly	Repressed	FALSE	Two	ARID1B
GYG2	398.488	-0.929848	0.0144689	Jointly	Activated	FALSE	Two	ARID1B
H2AFY2	352.24	-0.976384	0.0233644	Jointly	Activated	FALSE	Two	ARID1B
HABP4	1425.95	1.04244	0.00360218	Jointly	Repressed	FALSE	Two	ARID1B
HARS	1065.07	0.891796	0.0223193	Jointly	Repressed	FALSE	Two	ARID1B
HBEGF	82.052	1.71504	0.00255854	Jointly	Repressed	FALSE	Two	ARID1B
HDAC2	609.508	-0.793498	0.0252167	Jointly	Activated	FALSE	Two	ARID1B
HHEX	1038.87	-1.18886	0.00231226	Jointly	Activated	FALSE	Two	ARID1B
HIVEP2	571.999	0.991647	0.0324831	Jointly	Repressed	FALSE	Two	ARID1B
HMGA1	17173.6	1.11017	0.00407737	Jointly	Repressed	FALSE	Two	ARID1B
HOXA6	20.8921	-1.47556	0.0293279	Jointly	Activated	FALSE	Two	ARID1B
HPCAL1	2319.89	1.67596	2.54821e-05	Jointly	Repressed	FALSE	Two	ARID1B
HPX	352.926	-1.73901	0.000313719	Jointly	Activated	FALSE	Two	ARID1B
IBA57	282.118	-0.943337	0.00890525	Jointly	Activated	FALSE	Two	ARID1B
IBTK	155.06	1.03595	0.0328964	Jointly	Repressed	FALSE	Two	ARID1B
IDS	174.406	1.56822	0.0050813	Jointly	Repressed	FALSE	Two	ARID1B
IER2	1878.26	0.7922	0.0316853	Jointly	Repressed	FALSE	Two	ARID1B
IER3	10857	1.804	2.21981e-05	Jointly	Repressed	FALSE	Two	ARID1B
IER5L	216.919	1.77669	8.18526e-05	Jointly	Repressed	FALSE	Two	ARID1B
IFITM2	319.425	1.51927	0.0110106	Jointly	Repressed	FALSE	Two	ARID1B
IFRD1	499.261	1.21819	0.00593338	Jointly	Repressed	FALSE	Two	ARID1B
IFRD2	1356.56	-1.12675	2.21981e-05	Jointly	Activated	FALSE	Two	ARID1B
IGF2R	5846.49	0.800933	0.0385318	Jointly	Repressed	FALSE	Two	ARID1B
IGFALS	37.2542	-1.7445	0.00420525	Jointly	Activated	FALSE	Two	ARID1B
IGFBP1	29366.4	1.03423	0.0384488	Jointly	Repressed	FALSE	Two	ARID1B
IGFBP2	360.773	1.83162	0.000952207	Jointly	Repressed	TRUE	Three	ARID1B
IGFBP4	1228.07	2.0946	1.4383e-06	Jointly	Repressed	FALSE	Two	ARID1B
IGFBP6	257.195	1.08399	0.041634	Jointly	Repressed	FALSE	Two	ARID1B
IGFL4	23.8628	1.88213	0.00666231	Jointly	Repressed	FALSE	Two	ARID1B
IL11	604.327	2.3173	0.000248569	Jointly	Repressed	FALSE	Two	ARID1B
IL4R	2595.57	1.65743	6.52563e-05	Jointly	Repressed	FALSE	Two	ARID1B
IL6R	1072.35	2.0218	4.22985e-07	Jointly	Repressed	FALSE	Two	ARID1B
INPP1	687.423	1.16724	0.0039678	Jointly	Repressed	FALSE	Two	ARID1B
IPPK	195.099	1.43257	0.00116739	Jointly	Repressed	FALSE	Two	ARID1B
IQGAP1	680.389	1.34259	0.00255854	Jointly	Repressed	FALSE	Two	ARID1B
ISM2	1005.92	1.61234	4.04825e-05	Jointly	Repressed	FALSE	Two	ARID1B
ITCH	555.022	1.00908	0.0211545	Jointly	Repressed	FALSE	Two	ARID1B
ITGA2	850.703	1.92953	3.19857e-05	Jointly	Repressed	FALSE	Two	ARID1B
ITGA3	103.823	1.57836	0.0361837	Jointly	Repressed	FALSE	Two	ARID1B
ITGA6	1102.58	1.2094	0.0155737	Jointly	Repressed	FALSE	Two	ARID1B
ITGB1	1067.41	1.08967	0.0455756	Jointly	Repressed	FALSE	Two	ARID1B
ITPR1	281.958	1.16631	0.00390137	Jointly	Repressed	TRUE	Three	ARID1B
ITPRIP	397.85	1.35138	0.00775139	Jointly	Repressed	FALSE	Two	ARID1B
JAG1	3726.68	1.78613	0.000107694	Jointly	Repressed	FALSE	Two	ARID1B
JHDM1D	209.734	1.14081	0.0293279	Jointly	Repressed	FALSE	Two	ARID1B
JUNB	783.73	1.68946	1.97709e-06	Jointly	Repressed	FALSE	Two	ARID1B
KALRN	1052.24	1.10689	0.00153813	Jointly	Repressed	FALSE	Two	ARID1B
KCNAB3	31.628	-1.71477	0.00595681	Jointly	Activated	FALSE	Two	ARID1B
KCNF1	46.5794	3.24496	1.71663e-07	Jointly	Repressed	FALSE	Two	ARID1B
KCTD10	819.482	0.868738	0.00644043	Jointly	Repressed	FALSE	Two	ARID1B
KCTD15	417.018	-0.665286	0.0399587	Jointly	Activated	FALSE	Two	ARID1B
KDM1B	179.546	1.16508	0.0131397	Jointly	Repressed	FALSE	Two	ARID1B
KIAA0100	2762.51	1.01467	0.00448061	Jointly	Repressed	FALSE	Two	ARID1B
KIAA0232	206.768	1.2273	0.00811713	Jointly	Repressed	FALSE	Two	ARID1B
KIAA0430	424.81	1.46286	0.000319803	Jointly	Repressed	FALSE	Two	ARID1B
KIAA0586	44.8234	1.80479	0.000778285	Jointly	Repressed	FALSE	Two	ARID1B
KIAA1199	1603.04	1.97393	3.02212e-06	Jointly	Repressed	FALSE	Two	ARID1B
KIAA1462	141.007	1.74953	0.0187568	Jointly	Repressed	FALSE	Two	ARID1B
KIAA1609	364.457	1.03548	0.0268093	Jointly	Repressed	FALSE	Two	ARID1B
KIDINS220	521.738	0.885564	0.0257312	Jointly	Repressed	FALSE	Two	ARID1B
KIF1B	1241.16	1.10696	0.00713067	Jointly	Repressed	FALSE	Two	ARID1B
KIF3B	840.739	0.941885	0.025879	Jointly	Repressed	FALSE	Two	ARID1B
KIRREL2	16.7528	-1.79223	0.0102482	Jointly	Activated	FALSE	Two	ARID1B
KLF6	2687.45	1.18774	0.0162637	Jointly	Repressed	FALSE	Two	ARID1B
KLHL2	83.8856	1.50318	0.0039624	Jointly	Repressed	FALSE	Two	ARID1B
KLHL25	317.161	-1.252	4.44387e-05	Jointly	Activated	FALSE	Two	ARID1B
KLK6	13.5892	1.841	0.0122336	Jointly	Repressed	FALSE	Two	ARID1B
KNSTRN	173.518	1.15056	0.00837818	Jointly	Repressed	FALSE	Two	ARID1B
KRT15	37.1212	1.69909	0.0197358	Jointly	Repressed	FALSE	Two	ARID1B
KRT19	8991.24	1.33689	0.0359443	Jointly	Repressed	FALSE	Two	ARID1B
KRT19P1	412.211	1.58708	0.00302353	Jointly	Repressed	TRUE	Three	ARID1B
KRT23	2008.83	1.09957	0.0131397	Jointly	Repressed	FALSE	Two	ARID1B
KRT39	46.819	1.50059	0.0446066	Jointly	Repressed	FALSE	Two	ARID1B
LAIR2	39.4016	1.91388	0.00425268	Jointly	Repressed	FALSE	Two	ARID1B
LAMC1	3495.4	1.09284	0.00608367	Jointly	Repressed	FALSE	Two	ARID1B
LCAT	792.601	-0.887191	0.0251395	Jointly	Activated	FALSE	Two	ARID1B
LCE1F	10.7939	3.24523	5.5531e-07	Jointly	Repressed	FALSE	Two	ARID1B
LCK	47.6551	1.49878	0.0174445	Jointly	Repressed	FALSE	Two	ARID1B
LCTL	23.7028	1.3952	0.0484857	Jointly	Repressed	FALSE	Two	ARID1B
LDLR	3988.95	1.16311	0.00992091	Jointly	Repressed	FALSE	Two	ARID1B
LETM2	78.6696	2.26142	0.000128514	Jointly	Repressed	FALSE	Two	ARID1B
LGALS1	2715.5	1.13895	0.0107311	Jointly	Repressed	TRUE	Three	ARID1B
LGR5	628.779	1.07786	0.00919642	Jointly	Repressed	FALSE	Two	ARID1B
LIF	965.206	1.85881	0.000202171	Jointly	Repressed	FALSE	Two	ARID1B
LMBR1L	337.299	1.04202	0.034986	Jointly	Repressed	FALSE	Two	ARID1B
LRCH1	292.307	1.33556	0.00794394	Jointly	Repressed	FALSE	Two	ARID1B
LRP10	4195.36	0.886155	0.0330607	Jointly	Repressed	FALSE	Two	ARID1B
LRP3	2018.72	-0.979073	0.00864147	Jointly	Activated	FALSE	Two	ARID1B
LRRC57	60.3991	1.34495	0.0233447	Jointly	Repressed	FALSE	Two	ARID1B
LSM7	1156.22	-1.00974	0.00364946	Jointly	Activated	FALSE	Two	ARID1B
LTBP2	79.1828	2.26863	6.65335e-05	Jointly	Repressed	FALSE	Two	ARID1B
LYVE1	82.9934	1.84433	0.00563842	Jointly	Repressed	FALSE	Two	ARID1B
MACF1	2137.06	1.12525	0.0110106	Jointly	Repressed	FALSE	Two	ARID1B
MADD	1540.15	0.804668	0.0151659	Jointly	Repressed	FALSE	Two	ARID1B
MAFF	912.282	1.16366	0.000519926	Jointly	Repressed	FALSE	Two	ARID1B
MAGI1	1578.99	1.12489	0.00169844	Jointly	Repressed	FALSE	Two	ARID1B
MAL2	156.426	-1.14053	0.0491188	Jointly	Activated	FALSE	Two	ARID1B
MALAT1	6033.16	1.45834	0.00111838	Jointly	Repressed	FALSE	Two	ARID1B
MAOA	455.075	0.958692	0.0397902	Jointly	Repressed	FALSE	Two	ARID1B
MAP1LC3B	323.299	1.43263	0.00500454	Jointly	Repressed	FALSE	Two	ARID1B
MAP3K3	986.531	0.600887	0.0179009	Jointly	Repressed	TRUE	Three	ARID1B
MAP4K4	6051.56	-0.524492	0.0388509	Jointly	Activated	FALSE	Two	ARID1B
MARCH7	75.0699	1.0862	0.046053	Jointly	Repressed	FALSE	Two	ARID1B
MASP2	781.88	-0.959444	0.0233447	Jointly	Activated	FALSE	Two	ARID1B
MB	12.7863	2.64564	3.64562e-05	Jointly	Repressed	FALSE	Two	ARID1B
MBNL1	289.359	1.33936	0.0197358	Jointly	Repressed	FALSE	Two	ARID1B
MBNL2	411.078	1.21867	0.0135349	Jointly	Repressed	FALSE	Two	ARID1B
MCL1	4120.15	1.42619	0.000420558	Jointly	Repressed	FALSE	Two	ARID1B
MED14	248.36	0.976408	0.0396406	Jointly	Repressed	FALSE	Two	ARID1B
MEI1	29.6937	1.52509	0.0371632	Jointly	Repressed	FALSE	Two	ARID1B
MET	628.671	1.2305	0.0039624	Jointly	Repressed	FALSE	Two	ARID1B
MFN2	2958.16	0.649215	0.00889432	Jointly	Repressed	FALSE	Two	ARID1B
MFSD3	762.807	-1.0435	0.0088194	Jointly	Activated	FALSE	Two	ARID1B
MGAT5B	13.2549	2.48096	0.000262822	Jointly	Repressed	FALSE	Two	ARID1B
MKLN1	143.782	1.31818	0.0124892	Jointly	Repressed	FALSE	Two	ARID1B
MLST8	1326.15	-0.965542	0.00268961	Jointly	Activated	FALSE	Two	ARID1B
MLXIPL	3774.91	-1.10571	0.0288855	Jointly	Activated	FALSE	Two	ARID1B
MOSPD2	10.739	2.25012	0.000299695	Jointly	Repressed	FALSE	Two	ARID1B
MPV17L	231.312	-0.924587	0.0288855	Jointly	Activated	FALSE	Two	ARID1B
MRP63	833.52	-0.690121	0.0354822	Jointly	Activated	FALSE	Two	ARID1B
MRPL23	1251.69	-0.663436	0.0493757	Jointly	Activated	FALSE	Two	ARID1B
MRPL34	1056.67	-0.598791	0.0332043	Jointly	Activated	FALSE	Two	ARID1B
MRPL47	36.7057	1.56292	0.0230544	Jointly	Repressed	FALSE	Two	ARID1B
MRPS6	46.5718	2.18704	5.22456e-05	Jointly	Repressed	FALSE	Two	ARID1B
MSRB3	19.5343	1.47568	0.0355995	Jointly	Repressed	FALSE	Two	ARID1B
MT1A	8.5182	2.34424	0.000759041	Jointly	Repressed	FALSE	Two	ARID1B
MT2A	3203.5	2.36134	0.000132343	Jointly	Repressed	FALSE	Two	ARID1B
MTM1	100.186	2.41024	7.32989e-08	Jointly	Repressed	TRUE	Three	ARID1B
MTMR3	802.956	0.744125	0.0301735	Jointly	Repressed	FALSE	Two	ARID1B
MTR	462.442	0.810239	0.0293279	Jointly	Repressed	FALSE	Two	ARID1B
MYCBP2	272.031	1.01886	0.0252981	Jointly	Repressed	FALSE	Two	ARID1B
MYEOV	134.98	2.56744	9.89864e-06	Jointly	Repressed	FALSE	Two	ARID1B
MYH16	27.3375	2.23011	0.00111838	Jointly	Repressed	FALSE	Two	ARID1B
MYO1A	368.791	-0.905703	0.00569176	Jointly	Activated	FALSE	Two	ARID1B
MYO5A	151.067	1.58909	0.00116679	Jointly	Repressed	FALSE	Two	ARID1B
NABP1	342.853	1.13117	0.0305835	Jointly	Repressed	FALSE	Two	ARID1B
NAGS	341.203	1.39848	0.00282445	Jointly	Repressed	FALSE	Two	ARID1B
NAPG	170.824	1.19051	0.0311674	Jointly	Repressed	FALSE	Two	ARID1B
NAT8L	187.742	-1.29618	0.010744	Jointly	Activated	FALSE	Two	ARID1B
NCEH1	508.664	1.14356	0.00346174	Jointly	Repressed	FALSE	Two	ARID1B
NCOA3	981.039	0.919564	0.0474751	Jointly	Repressed	TRUE	Three	ARID1B
NDE1	1863.89	2.1292	7.87588e-08	Jointly	Repressed	FALSE	Two	ARID1B
NDUFS2	1778.06	0.900934	0.000879487	Jointly	Repressed	FALSE	Two	ARID1B
NEDD4	123.138	1.21388	0.0039678	Jointly	Repressed	FALSE	Two	ARID1B
NES	2886.08	1.44626	0.0038472	Jointly	Repressed	FALSE	Two	ARID1B
NEU4	3520.89	-1.0455	0.0233447	Jointly	Activated	FALSE	Two	ARID1B
NEURL3	14.3704	-1.60088	0.0324119	Jointly	Activated	FALSE	Two	ARID1B
NFKBIE	314.126	-0.850667	0.037299	Jointly	Activated	FALSE	Two	ARID1B
NIPAL3	158.489	1.3313	0.0039624	Jointly	Repressed	FALSE	Two	ARID1B
NME3	235.233	-0.964554	0.0109187	Jointly	Activated	FALSE	Two	ARID1B
NPAS1	188.549	1.1449	0.0220162	Jointly	Repressed	FALSE	Two	ARID1B
NPC1	1918.76	1.02842	0.00569176	Jointly	Repressed	FALSE	Two	ARID1B
NR0B2	3062.5	-0.907552	0.0261449	Jointly	Activated	FALSE	Two	ARID1B
NR2F2	478.706	-0.90332	0.0128193	Jointly	Activated	FALSE	Two	ARID1B
NR6A1	974.04	-0.730229	0.0463527	Jointly	Activated	FALSE	Two	ARID1B
NRAS	208.065	1.07464	0.0420211	Jointly	Repressed	FALSE	Two	ARID1B
NRP1	508.005	1.55428	0.00402483	Jointly	Repressed	FALSE	Two	ARID1B
NSF	119.37	1.43525	0.0131282	Jointly	Repressed	FALSE	Two	ARID1B
NT5DC3	118.512	1.06738	0.0187943	Jointly	Repressed	FALSE	Two	ARID1B
NTSR1	149.708	3.48802	2.09917e-10	Jointly	Repressed	FALSE	Two	ARID1B
NUAK1	359.916	1.97182	2.04418e-05	Jointly	Repressed	FALSE	Two	ARID1B
NUDT14	92.4581	-1.45664	0.0039624	Jointly	Activated	FALSE	Two	ARID1B
ONECUT1	284.593	-1.09308	0.0298096	Jointly	Activated	FALSE	Two	ARID1B
OSBP2	111.435	-1.14108	0.0399873	Jointly	Activated	FALSE	Two	ARID1B
OSBPL3	364.946	1.02658	0.0311214	Jointly	Repressed	FALSE	Two	ARID1B
OTUD4	106.331	1.73766	0.000346453	Jointly	Repressed	TRUE	Three	ARID1B
OXER1	187.446	-1.29075	0.00766391	Jointly	Activated	FALSE	Two	ARID1B
OXTR	41.8177	1.99808	0.00153767	Jointly	Repressed	FALSE	Two	ARID1B
P2RX5	28.8301	1.67215	0.0116904	Jointly	Repressed	FALSE	Two	ARID1B
P2RY4	47.9569	2.56937	2.68171e-05	Jointly	Repressed	FALSE	Two	ARID1B
PALLD	53.6327	1.40833	0.0482292	Jointly	Repressed	FALSE	Two	ARID1B
PAQR5	107.5	2.0326	0.00422684	Jointly	Repressed	FALSE	Two	ARID1B
PARD3	1083.39	1.23643	0.0033934	Jointly	Repressed	FALSE	Two	ARID1B
PC	2718.71	1.03221	0.00462734	Jointly	Repressed	FALSE	Two	ARID1B
PCED1A	896.49	-1.05894	0.0170262	Jointly	Activated	FALSE	Two	ARID1B
PCOLCE2	98.7725	1.51512	0.00563842	Jointly	Repressed	TRUE	Three	ARID1B
PCYT2	5457.11	-0.992298	0.0212997	Jointly	Activated	FALSE	Two	ARID1B
PDGFA	36.0097	1.77598	0.00629034	Jointly	Repressed	FALSE	Two	ARID1B
PDGFRB	454.861	1.05797	0.0158152	Jointly	Repressed	FALSE	Two	ARID1B
PDLIM4	73.7689	1.52325	0.0127342	Jointly	Repressed	FALSE	Two	ARID1B
PDLIM5	1017.33	0.742739	0.047417	Jointly	Repressed	FALSE	Two	ARID1B
PEAR1	65.9443	3.14539	7.32989e-08	Jointly	Repressed	FALSE	Two	ARID1B
PEBP1	8770.57	-0.752586	0.0140782	Jointly	Activated	FALSE	Two	ARID1B
PELI3	177.577	-1.2052	0.00794394	Jointly	Activated	FALSE	Two	ARID1B
PEPD	1842.91	-0.828927	0.0466321	Jointly	Activated	FALSE	Two	ARID1B
PFKFB2	164.971	1.19759	0.0039624	Jointly	Repressed	FALSE	Two	ARID1B
PFKFB3	159.15	1.1362	0.0493591	Jointly	Repressed	FALSE	Two	ARID1B
PFKP	170.931	1.79516	0.00327579	Jointly	Repressed	FALSE	Two	ARID1B
PHACTR2	353.485	-1.02511	0.0305835	Jointly	Activated	FALSE	Two	ARID1B
PHC3	61.2169	2.29677	4.71116e-05	Jointly	Repressed	FALSE	Two	ARID1B
PHLDA2	346.037	2.15384	0.000454497	Jointly	Repressed	FALSE	Two	ARID1B
PHLPP2	265.995	1.59624	2.57377e-05	Jointly	Repressed	FALSE	Two	ARID1B
PITPNC1	90.9008	2.23427	4.36244e-05	Jointly	Repressed	FALSE	Two	ARID1B
PKN3	806.257	-0.725016	0.0281153	Jointly	Activated	FALSE	Two	ARID1B
PLA2G16	128.26	1.47236	0.00138442	Jointly	Repressed	FALSE	Two	ARID1B
PLAT	66.2302	1.46505	0.00779504	Jointly	Repressed	FALSE	Two	ARID1B
PLAUR	111.044	1.50567	0.0108891	Jointly	Repressed	FALSE	Two	ARID1B
PLEKHB2	2302.3	1.13952	0.000952207	Jointly	Repressed	FALSE	Two	ARID1B
PLEKHJ1	1921.4	-1.01437	0.00143222	Jointly	Activated	FALSE	Two	ARID1B
PLIN3	5260.21	0.987009	0.0181882	Jointly	Repressed	FALSE	Two	ARID1B
PLK3	613.5	1.71785	2.31479e-05	Jointly	Repressed	FALSE	Two	ARID1B
PLP2	158.359	1.07354	0.0226099	Jointly	Repressed	FALSE	Two	ARID1B
PNP	713.391	1.15279	0.00312027	Jointly	Repressed	FALSE	Two	ARID1B
PODXL2	782.245	-0.80073	0.046053	Jointly	Activated	FALSE	Two	ARID1B
PORCN	224.975	1.4532	0.0088194	Jointly	Repressed	FALSE	Two	ARID1B
POU2F2	32.588	2.78027	5.58268e-06	Jointly	Repressed	FALSE	Two	ARID1B
PPAP2B	1337.67	0.635793	0.0446836	Jointly	Repressed	FALSE	Two	ARID1B
PPARD	1361.04	1.06109	0.0128636	Jointly	Repressed	FALSE	Two	ARID1B
PPFIBP1	203.408	1.14254	0.0209444	Jointly	Repressed	FALSE	Two	ARID1B
PPP1R13L	301.721	1.48232	0.000309426	Jointly	Repressed	FALSE	Two	ARID1B
PPP1R3E	340.814	-1.04923	0.0109868	Jointly	Activated	FALSE	Two	ARID1B
PPP1R7	455.485	-0.801768	0.0479043	Jointly	Activated	FALSE	Two	ARID1B
PPP2CB	597.596	1.09966	0.0168836	Jointly	Repressed	FALSE	Two	ARID1B
PRDX2	3003.5	-1.08353	0.0020229	Jointly	Activated	FALSE	Two	ARID1B
PRDX2P4	151.825	-1.14638	0.0147061	Jointly	Activated	FALSE	Two	ARID1B
PRICKLE4	254.955	-1.0013	0.0360129	Jointly	Activated	FALSE	Two	ARID1B
PRNP	1636.46	0.828672	0.0197358	Jointly	Repressed	FALSE	Two	ARID1B
PRPF4	445.011	1.25643	0.000210158	Jointly	Repressed	FALSE	Two	ARID1B
PSMD1	956.647	0.920664	0.0187142	Jointly	Repressed	FALSE	Two	ARID1B
PSMD2	3843.97	1.07776	0.0103612	Jointly	Repressed	FALSE	Two	ARID1B
PTBP3	336.191	1.17105	0.0171078	Jointly	Repressed	FALSE	Two	ARID1B
PTK2B	156.993	-1.26582	0.00117856	Jointly	Activated	FALSE	Two	ARID1B
PTPN3	311.068	1.46551	0.000367221	Jointly	Repressed	FALSE	Two	ARID1B
PTRF	3024.57	1.24697	0.0103552	Jointly	Repressed	FALSE	Two	ARID1B
PXN	2606.77	0.911609	0.0255317	Jointly	Repressed	FALSE	Two	ARID1B
PYGB	4886.69	1.0344	0.0188306	Jointly	Repressed	FALSE	Two	ARID1B
QTRT1	626.999	-0.917415	0.00512587	Jointly	Activated	FALSE	Two	ARID1B
RAB11FIP4	1884.09	-1.30591	4.32014e-05	Jointly	Activated	FALSE	Two	ARID1B
RAB30	41.4878	1.37152	0.0174445	Jointly	Repressed	FALSE	Two	ARID1B
RAB36	114.234	1.74121	2.70612e-05	Jointly	Repressed	FALSE	Two	ARID1B
RAB3B	836.395	1.71174	0.00687662	Jointly	Repressed	FALSE	Two	ARID1B
RAB3GAP1	507.599	1.3965	2.46e-07	Jointly	Repressed	FALSE	Two	ARID1B
RAC1P2	245.397	1.33893	0.00657114	Jointly	Repressed	FALSE	Two	ARID1B
RAC2	10.1503	2.01727	0.00458153	Jointly	Repressed	FALSE	Two	ARID1B
RARRES2	729.257	-1.23509	0.00648046	Jointly	Activated	FALSE	Two	ARID1B
RASA4CP	22.9602	2.07833	0.00211128	Jointly	Repressed	FALSE	Two	ARID1B
RASD1	879.785	1.31101	0.0466321	Jointly	Repressed	FALSE	Two	ARID1B
RASGRF1	15.7476	1.80281	0.008438	Jointly	Repressed	FALSE	Two	ARID1B
RASGRF2	723.166	1.03007	0.0196079	Jointly	Repressed	FALSE	Two	ARID1B
RBM18	58.5832	1.71812	0.00326858	Jointly	Repressed	FALSE	Two	ARID1B
RBM24	176.684	1.99353	0.000109928	Jointly	Repressed	FALSE	Two	ARID1B
RBM47	452.595	1.35469	0.000767951	Jointly	Repressed	FALSE	Two	ARID1B
RBP1	246.159	1.84289	0.000887269	Jointly	Repressed	FALSE	Two	ARID1B
RBPMS2	74.3314	2.23769	0.000268189	Jointly	Repressed	FALSE	Two	ARID1B
RCAN3	252.268	0.944642	0.0218035	Jointly	Repressed	FALSE	Two	ARID1B
RCL1	436.87	1.39517	0.00402483	Jointly	Repressed	FALSE	Two	ARID1B
RFFL	553.165	1.18519	0.00136791	Jointly	Repressed	TRUE	Three	ARID1B
RHBDF2	550.936	1.34076	0.0118841	Jointly	Repressed	TRUE	Three	ARID1B
RHOG	416.428	0.777616	0.0218035	Jointly	Repressed	FALSE	Two	ARID1B
RNF10	2035.71	0.565114	0.0371632	Jointly	Repressed	FALSE	Two	ARID1B
RNF14	64.2197	1.29036	0.0460316	Jointly	Repressed	FALSE	Two	ARID1B
RNF168	215.472	0.899973	0.0210536	Jointly	Repressed	FALSE	Two	ARID1B
ROCK2	713.682	1.19339	0.0219146	Jointly	Repressed	FALSE	Two	ARID1B
RP1-152L7.5	161.93	-1.01302	0.0418359	Jointly	Activated	FALSE	Two	ARID1B
RP11-1055B8.4	11.7109	-1.69075	0.0197358	Jointly	Activated	FALSE	Two	ARID1B
RP11-164J13.1	14.1611	-1.59223	0.0209444	Jointly	Activated	FALSE	Two	ARID1B
RP11-214C8.5	73.8134	1.74655	0.0039624	Jointly	Repressed	FALSE	Two	ARID1B
RP11-22B23.1	118.751	-1.23906	0.0110106	Jointly	Activated	FALSE	Two	ARID1B
RP11-357C3.3	13.012	1.65681	0.0268866	Jointly	Repressed	FALSE	Two	ARID1B
RP11-382M14.1	35.9428	-1.54979	0.022154	Jointly	Activated	FALSE	Two	ARID1B
RP11-589N15.2	26.189	2.07719	0.000850206	Jointly	Repressed	FALSE	Two	ARID1B
RP11-58E21.3	13.7993	1.56653	0.0386296	Jointly	Repressed	FALSE	Two	ARID1B
RP11-675F6.3	11.2275	1.79856	0.0112323	Jointly	Repressed	FALSE	Two	ARID1B
RP11-849F2.8	11.5382	1.88927	0.00439273	Jointly	Repressed	FALSE	Two	ARID1B
RP5-874C20.3	39.6513	1.88137	0.000503868	Jointly	Repressed	FALSE	Two	ARID1B
RUFY3	79.6876	1.56344	0.000975093	Jointly	Repressed	FALSE	Two	ARID1B
RUNX3	45.6658	1.39304	0.031107	Jointly	Repressed	FALSE	Two	ARID1B
S100A11	411.669	1.43585	0.0360129	Jointly	Repressed	FALSE	Two	ARID1B
S100A13	875.034	1.0591	0.0103552	Jointly	Repressed	FALSE	Two	ARID1B
S100A14	542.602	1.56665	0.00312027	Jointly	Repressed	TRUE	Three	ARID1B
S100A16	2514.39	1.21268	0.00111838	Jointly	Repressed	FALSE	Two	ARID1B
S100A3	363.213	2.50029	5.66772e-07	Jointly	Repressed	TRUE	Three	ARID1B
S100A6	1342.17	1.98518	8.0493e-05	Jointly	Repressed	FALSE	Two	ARID1B
SAA4	115.464	-1.96913	0.00131964	Jointly	Activated	FALSE	Two	ARID1B
SAR1B	132.173	1.80498	0.000319803	Jointly	Repressed	TRUE	Three	ARID1B
SAT1	4440.12	1.22999	0.00536535	Jointly	Repressed	FALSE	Two	ARID1B
SBF2	263.059	1.24965	0.0219655	Jointly	Repressed	FALSE	Two	ARID1B
SCAMP5	1413.49	-0.846683	0.00864147	Jointly	Activated	FALSE	Two	ARID1B
SCARA3	1088.31	-1.1527	0.00463833	Jointly	Activated	FALSE	Two	ARID1B
SCNN1D	85.7046	-1.4488	0.0203675	Jointly	Activated	FALSE	Two	ARID1B
SCRN1	2026.07	1.23454	0.000598544	Jointly	Repressed	FALSE	Two	ARID1B
SDSL	75.3189	-1.38367	0.0126575	Jointly	Activated	FALSE	Two	ARID1B
SEC14L2	217.249	1.30126	0.0156789	Jointly	Repressed	FALSE	Two	ARID1B
SEC23A	3346.31	0.830279	0.0477039	Jointly	Repressed	FALSE	Two	ARID1B
SEC24B	128.99	1.93221	2.86221e-05	Jointly	Repressed	FALSE	Two	ARID1B
SECTM1	138.9	-1.38991	0.0143259	Jointly	Activated	FALSE	Two	ARID1B
SEMA7A	1537.64	1.14903	0.0308323	Jointly	Repressed	FALSE	Two	ARID1B
SERINC3	1177.52	1.09469	0.00102802	Jointly	Repressed	FALSE	Two	ARID1B
SERPINE2	97.6839	1.55948	0.0226099	Jointly	Repressed	FALSE	Two	ARID1B
SERPINF1	9867.64	-1.09065	0.00503039	Jointly	Activated	FALSE	Two	ARID1B
SERPINF2	15911.4	-0.992975	0.0220564	Jointly	Activated	FALSE	Two	ARID1B
SERPINH1	1794.17	-0.793258	0.0366926	Jointly	Activated	FALSE	Two	ARID1B
SERTAD1	267.671	1.56615	0.0025542	Jointly	Repressed	FALSE	Two	ARID1B
SESTD1	300.193	1.01903	0.0332703	Jointly	Repressed	FALSE	Two	ARID1B
SH2D4A	81.2965	-1.33023	0.00473955	Jointly	Activated	FALSE	Two	ARID1B
SH2D5	418.386	1.24042	0.030597	Jointly	Repressed	FALSE	Two	ARID1B
SH3BGRL3	1361.9	1.83624	0.000139137	Jointly	Repressed	FALSE	Two	ARID1B
SH3RF1	345.373	1.28268	0.0355995	Jointly	Repressed	FALSE	Two	ARID1B
SHC1	5579.97	1.01818	0.000166323	Jointly	Repressed	FALSE	Two	ARID1B
SKIDA1	45.64	-1.29372	0.0455242	Jointly	Activated	FALSE	Two	ARID1B
SLAIN2	309.829	0.743201	0.0399873	Jointly	Repressed	FALSE	Two	ARID1B
SLC15A4	227.241	0.872715	0.044525	Jointly	Repressed	FALSE	Two	ARID1B
SLC16A5	499.676	1.03798	0.0481705	Jointly	Repressed	FALSE	Two	ARID1B
SLC16A6	166.046	2.89329	2.11994e-07	Jointly	Repressed	TRUE	Three	ARID1B
SLC20A1	3286.98	2.27209	5.51352e-07	Jointly	Repressed	FALSE	Two	ARID1B
SLC22A11	208.512	3.53164	5.00616e-16	Jointly	Repressed	FALSE	Two	ARID1B
SLC22A7	467.659	-1.16741	0.0377485	Jointly	Activated	FALSE	Two	ARID1B
SLC25A39	4082.33	-0.720278	0.0420797	Jointly	Activated	FALSE	Two	ARID1B
SLC25A48	57.7711	-1.39546	0.0355995	Jointly	Activated	FALSE	Two	ARID1B
SLC27A4	1151.35	0.797681	0.0330997	Jointly	Repressed	FALSE	Two	ARID1B
SLC29A4	877.292	-1.15394	0.0474751	Jointly	Activated	FALSE	Two	ARID1B
SLC2A1	16204.3	1.17681	0.0108891	Jointly	Repressed	FALSE	Two	ARID1B
SLC2A4RG	3772.44	-0.858684	0.0498194	Jointly	Activated	FALSE	Two	ARID1B
SLC34A3	21.3585	-1.70956	0.00723023	Jointly	Activated	FALSE	Two	ARID1B
SLC35E4	58.2617	3.95195	2.25572e-12	Jointly	Repressed	FALSE	Two	ARID1B
SLC35F2	142.105	1.24667	0.0288319	Jointly	Repressed	FALSE	Two	ARID1B
SLC38A1	1123.28	0.842607	0.030687	Jointly	Repressed	FALSE	Two	ARID1B
SLC38A2	3760.61	1.01421	0.0170262	Jointly	Repressed	FALSE	Two	ARID1B
SLC46A1	1026.66	-1.05948	0.00857004	Jointly	Activated	FALSE	Two	ARID1B
SLC4A3	45.584	2.16821	0.000126009	Jointly	Repressed	FALSE	Two	ARID1B
SLC6A6	1364.89	0.995133	0.0196079	Jointly	Repressed	FALSE	Two	ARID1B
SLC7A11	283.809	1.98535	3.17309e-05	Jointly	Repressed	FALSE	Two	ARID1B
SLC7A6	1433.67	1.0879	0.00396606	Jointly	Repressed	FALSE	Two	ARID1B
SLC9A3R2	1083.61	-0.849451	0.0429331	Jointly	Activated	FALSE	Two	ARID1B
SMAD3	1154.22	1.07124	0.00174243	Jointly	Repressed	FALSE	Two	ARID1B
SMO	1108.31	-0.927473	0.0484152	Jointly	Activated	FALSE	Two	ARID1B
SMOC1	1365.48	0.98128	0.00156026	Jointly	Repressed	FALSE	Two	ARID1B
SMOX	1652.05	0.875514	0.0443079	Jointly	Repressed	FALSE	Two	ARID1B
SMURF2	243.17	1.54229	0.00652346	Jointly	Repressed	FALSE	Two	ARID1B
SNTA1	509.558	-0.697098	0.0492636	Jointly	Activated	FALSE	Two	ARID1B
SNX11	337.329	0.764655	0.0193552	Jointly	Repressed	FALSE	Two	ARID1B
SOWAHC	1936.24	0.733931	0.0213733	Jointly	Repressed	FALSE	Two	ARID1B
SP100	136.252	1.14807	0.0429331	Jointly	Repressed	FALSE	Two	ARID1B
SP110	56.1252	1.49847	0.0233447	Jointly	Repressed	FALSE	Two	ARID1B
SP6	52.3867	1.45501	0.0384488	Jointly	Repressed	FALSE	Two	ARID1B
SPATA21	83.9561	-1.10946	0.0456627	Jointly	Activated	FALSE	Two	ARID1B
SPRY4	2232.06	2.32254	1.71663e-07	Jointly	Repressed	FALSE	Two	ARID1B
SPSB1	582.765	1.10263	0.0187568	Jointly	Repressed	FALSE	Two	ARID1B
SQRDL	370.648	1.12477	0.0396093	Jointly	Repressed	FALSE	Two	ARID1B
SRCRB4D	622.435	-1.33689	0.00565608	Jointly	Activated	FALSE	Two	ARID1B
SRPX2	95.0642	2.62995	2.60837e-07	Jointly	Repressed	FALSE	Two	ARID1B
SSFA2	882.05	-0.800649	0.0174445	Jointly	Activated	FALSE	Two	ARID1B
STAM	556.763	1.02574	0.0356611	Jointly	Repressed	FALSE	Two	ARID1B
STAR	188.018	-1.13176	0.0330997	Jointly	Activated	FALSE	Two	ARID1B
STEAP2	80.2032	1.33427	0.0360129	Jointly	Repressed	FALSE	Two	ARID1B
STIM1	1795.73	0.640187	0.0356611	Jointly	Repressed	FALSE	Two	ARID1B
STK38L	24.7578	-1.98693	0.00143222	Jointly	Activated	FALSE	Two	ARID1B
STK39	695.59	1.12954	0.0173393	Jointly	Repressed	FALSE	Two	ARID1B
STK4	944.641	1.63876	0.000114277	Jointly	Repressed	FALSE	Two	ARID1B
STX3	511.398	1.13209	0.0334919	Jointly	Repressed	FALSE	Two	ARID1B
SUMF2	1597.21	-0.835581	0.00188205	Jointly	Activated	FALSE	Two	ARID1B
SUSD2	2215.61	1.36509	0.00370415	Jointly	Repressed	FALSE	Two	ARID1B
SUV420H1	184.457	1.08317	0.00176024	Jointly	Repressed	TRUE	Three	ARID1B
SYBU	331.539	1.12158	0.0175245	Jointly	Repressed	FALSE	Two	ARID1B
TAGLN3	60.6275	2.38476	0.000229255	Jointly	Repressed	FALSE	Two	ARID1B
TANK	213.588	1.18584	0.0037795	Jointly	Repressed	FALSE	Two	ARID1B
TBC1D20	1427.33	0.644115	0.026662	Jointly	Repressed	FALSE	Two	ARID1B
TBC1D25	444.962	0.979645	0.00967158	Jointly	Repressed	FALSE	Two	ARID1B
TBC1D8	1751.12	0.794187	0.0428256	Jointly	Repressed	FALSE	Two	ARID1B
TBX3	1983.25	1.27403	0.00225657	Jointly	Repressed	FALSE	Two	ARID1B
TEAD1	369.135	1.18715	0.0210536	Jointly	Repressed	FALSE	Two	ARID1B
TELO2	771.398	-0.840429	0.0368915	Jointly	Activated	FALSE	Two	ARID1B
TES	287.62	0.891021	0.0492558	Jointly	Repressed	FALSE	Two	ARID1B
TEX264	793.063	-0.759597	0.0276304	Jointly	Activated	FALSE	Two	ARID1B
TGFB1	2018.22	1.02388	0.0396406	Jointly	Repressed	FALSE	Two	ARID1B
TGFBR2	3562.74	1.03547	0.00789332	Jointly	Repressed	FALSE	Two	ARID1B
TGIF1	654.779	1.0754	0.0260075	Jointly	Repressed	FALSE	Two	ARID1B
THAP7	614.83	-0.931795	0.0152127	Jointly	Activated	FALSE	Two	ARID1B
TIE1	166.118	2.94789	5.42005e-06	Jointly	Repressed	FALSE	Two	ARID1B
TIGD3	76.8063	-1.56576	0.00532385	Jointly	Activated	FALSE	Two	ARID1B
TIMM13	1693.45	-0.764455	0.0246122	Jointly	Activated	FALSE	Two	ARID1B
TIMP1	2851.03	2.48497	7.65198e-06	Jointly	Repressed	FALSE	Two	ARID1B
TIMP2	1122.27	1.20882	0.0142691	Jointly	Repressed	FALSE	Two	ARID1B
TJP1	448.324	1.01373	0.00465388	Jointly	Repressed	FALSE	Two	ARID1B
TLE1	1015.98	-0.780095	0.0294509	Jointly	Activated	FALSE	Two	ARID1B
TM4SF1	5133.83	1.02709	0.0257312	Jointly	Repressed	FALSE	Two	ARID1B
TM4SF19	201.671	2.10773	2.78674e-05	Jointly	Repressed	FALSE	Two	ARID1B
TMC7	111.28	1.68724	0.00111838	Jointly	Repressed	FALSE	Two	ARID1B
TMED1	500.844	-0.864933	0.019678	Jointly	Activated	FALSE	Two	ARID1B
TMEM169	119.767	1.94834	2.46e-07	Jointly	Repressed	FALSE	Two	ARID1B
TMEM189	1130.88	1.49549	4.04825e-05	Jointly	Repressed	FALSE	Two	ARID1B
TMEM2	1817.44	1.44444	0.00147138	Jointly	Repressed	FALSE	Two	ARID1B
TMEM243	151.581	-1.12158	0.0275635	Jointly	Activated	FALSE	Two	ARID1B
TMEM52	278.61	-0.99183	0.0395574	Jointly	Activated	FALSE	Two	ARID1B
TMEM55A	55.727	1.34642	0.0406018	Jointly	Repressed	FALSE	Two	ARID1B
TMEM60	31.7285	1.63585	0.00470122	Jointly	Repressed	FALSE	Two	ARID1B
TMSB10	8653.77	1.21205	0.0134465	Jointly	Repressed	TRUE	Three	ARID1B
TMSB10P1	258.169	1.2703	0.0482503	Jointly	Repressed	FALSE	Two	ARID1B
TNFRSF10B	3681.75	0.979058	0.00015925	Jointly	Repressed	FALSE	Two	ARID1B
TNFRSF1A	2185.03	1.11006	0.000336	Jointly	Repressed	FALSE	Two	ARID1B
TNFSF9	66.9676	1.23603	0.0371632	Jointly	Repressed	FALSE	Two	ARID1B
TNS4	345.316	1.21401	0.037299	Jointly	Repressed	TRUE	Three	ARID1B
TOMM34	2399.77	1.48884	0.000155686	Jointly	Repressed	FALSE	Two	ARID1B
TOP3B	552.451	-0.826433	0.0221089	Jointly	Activated	FALSE	Two	ARID1B
TPR	376.852	0.997279	0.0113202	Jointly	Repressed	FALSE	Two	ARID1B
TRIB1	1714.23	1.77384	1.64879e-05	Jointly	Repressed	FALSE	Two	ARID1B
TRIM38	87.7769	1.79569	0.00227879	Jointly	Repressed	FALSE	Two	ARID1B
TRIP10	1569.8	0.553572	0.0264324	Jointly	Repressed	FALSE	Two	ARID1B
TRIP12	1006	0.846034	0.0361137	Jointly	Repressed	FALSE	Two	ARID1B
TRIP4	130.295	1.18305	0.00832572	Jointly	Repressed	FALSE	Two	ARID1B
TRPV2	1575.76	0.840675	0.013575	Jointly	Repressed	FALSE	Two	ARID1B
TSPAN1	41.3772	2.12786	2.05323e-05	Jointly	Repressed	FALSE	Two	ARID1B
TTC4P1	22.6755	2.3951	2.53387e-05	Jointly	Repressed	FALSE	Two	ARID1B
TUBG1P	293.872	-0.740923	0.0455242	Jointly	Activated	FALSE	Two	ARID1B
UBASH3B	608.485	1.60617	0.0037795	Jointly	Repressed	FALSE	Two	ARID1B
UBC	6695.98	0.988358	0.00448061	Jointly	Repressed	FALSE	Two	ARID1B
UCK1	398.425	-1.07436	0.00129383	Jointly	Activated	FALSE	Two	ARID1B
UGT1A1	66.8693	3.44925	8.19119e-14	Jointly	Repressed	FALSE	Two	ARID1B
UNC119	343.879	-0.806551	0.0203744	Jointly	Activated	FALSE	Two	ARID1B
UPP1	319.538	1.08061	0.0105749	Jointly	Repressed	FALSE	Two	ARID1B
USP28	120.164	1.52868	0.00714582	Jointly	Repressed	FALSE	Two	ARID1B
USP31	494.306	0.800927	0.0399873	Jointly	Repressed	FALSE	Two	ARID1B
USP4	350.573	1.16188	0.00163428	Jointly	Repressed	FALSE	Two	ARID1B
VIL1	6929.67	-0.714188	0.018204	Jointly	Activated	FALSE	Two	ARID1B
VPS13A	122.596	1.4035	0.0059011	Jointly	Repressed	FALSE	Two	ARID1B
VPS4B	215.401	1.3334	0.000169404	Jointly	Repressed	FALSE	Two	ARID1B
WDFY1	524.222	1.89123	1.56327e-07	Jointly	Repressed	TRUE	Three	ARID1B
WDR18	1742.39	-0.671799	0.0407097	Jointly	Activated	FALSE	Two	ARID1B
WDR3	195.832	2.5115	5.72093e-10	Jointly	Repressed	TRUE	Three	ARID1B
WDR34	543.632	-0.743571	0.0447834	Jointly	Activated	FALSE	Two	ARID1B
WSB2	1116.19	1.58969	9.08411e-06	Jointly	Repressed	FALSE	Two	ARID1B
XRCC3	369.447	-1.13152	0.0144689	Jointly	Activated	FALSE	Two	ARID1B
YAP1	1305.2	0.959158	0.0258587	Jointly	Repressed	FALSE	Two	ARID1B
YDJC	925.596	-1.48794	0.000148067	Jointly	Activated	FALSE	Two	ARID1B
YWHAB	2157.55	1.08528	0.0039624	Jointly	Repressed	FALSE	Two	ARID1B
ZBTB38	538.912	1.38441	0.00448061	Jointly	Repressed	FALSE	Two	ARID1B
ZC3H6	35.9866	1.55259	0.0197578	Jointly	Repressed	FALSE	Two	ARID1B
ZC3H7A	226.623	0.812537	0.0301735	Jointly	Repressed	FALSE	Two	ARID1B
ZCCHC6	153.279	1.60836	0.000778285	Jointly	Repressed	FALSE	Two	ARID1B
ZFP36	785.757	0.942324	0.0330997	Jointly	Repressed	FALSE	Two	ARID1B
ZFP36L1	2332.17	1.86723	1.95663e-05	Jointly	Repressed	FALSE	Two	ARID1B
ZMYND19	475.009	-0.895968	0.00796121	Jointly	Activated	FALSE	Two	ARID1B
ZNF507	111.362	2.79938	1.76663e-11	Jointly	Repressed	FALSE	Two	ARID1B
ZNF772	31.0345	1.73066	0.00657114	Jointly	Repressed	FALSE	Two	ARID1B
ZNF860	7.32917	2.01141	0.00527358	Jointly	Repressed	FALSE	Two	ARID1B
AACS	788.168	-0.740209	0.00642252	Alone	Activated	FALSE	One	ARID2
AATK	159.135	-1.20181	0.0178093	Alone	Activated	FALSE	One	ARID2
ABCB6	382.575	-1.01687	0.000186411	Alone	Activated	FALSE	One	ARID2
ABCB7	84.4162	0.884248	0.0364879	Alone	Repressed	FALSE	One	ARID2
ABCC10	816.431	0.586293	0.01939	Alone	Repressed	FALSE	One	ARID2
ABCC2	5287.37	0.923703	0.0041005	Alone	Repressed	FALSE	One	ARID2
ABCC3	1282.69	0.85924	0.00384336	Alone	Repressed	FALSE	One	ARID2
ABCC6P2	66.3735	-0.997561	0.0470629	Alone	Activated	FALSE	One	ARID2
ABCD3	310.568	0.696627	0.0465385	Alone	Repressed	FALSE	One	ARID2
ABHD11	146.444	-0.887269	0.0089219	Alone	Activated	FALSE	One	ARID2
ABHD4	1556.33	0.569741	0.0354834	Alone	Repressed	FALSE	One	ARID2
ABI2	732.41	0.613898	0.0339022	Alone	Repressed	FALSE	One	ARID2
ABL1	1645.77	-0.843385	0.000161293	Alone	Activated	FALSE	One	ARID2
ABTB2	1256.5	0.656557	0.00958966	Alone	Repressed	FALSE	One	ARID2
AC005077.14	2047.33	0.659906	0.0491958	Alone	Repressed	FALSE	One	ARID2
AC005592.2	15.181	1.44017	0.0350199	Alone	Repressed	FALSE	One	ARID2
AC006483.5	8.44796	1.43801	0.0396407	Alone	Repressed	FALSE	One	ARID2
AC007560.1	24.2369	-1.29717	0.0443168	Alone	Activated	FALSE	One	ARID2
AC009061.1	44.1424	-1.47009	0.00769401	Alone	Activated	FALSE	One	ARID2
AC009362.2	117.413	1.39374	0.00699755	Alone	Repressed	FALSE	One	ARID2
AC010240.2	14.7504	1.43115	0.0324905	Alone	Repressed	FALSE	One	ARID2
AC016831.7	127.821	1.25017	0.00135639	Alone	Repressed	FALSE	One	ARID2
AC021218.2	321.215	1.07644	0.00179389	Alone	Repressed	FALSE	One	ARID2
AC034193.5	36.3514	-1.32899	0.030619	Alone	Activated	FALSE	One	ARID2
AC058791.2	78.5918	1.16625	0.000141434	Alone	Repressed	FALSE	One	ARID2
AC074183.4	104.602	-1.71244	7.61307e-05	Alone	Activated	FALSE	One	ARID2
AC074212.5	73.883	-1.47559	0.00201723	Alone	Activated	FALSE	One	ARID2
AC074389.9	37.1388	-2.02299	3.01659e-05	Alone	Activated	FALSE	One	ARID2
AC092664.1	61.0151	1.27548	0.0274538	Alone	Repressed	FALSE	One	ARID2
AC093673.5	89.8413	0.80536	0.0320659	Alone	Repressed	FALSE	One	ARID2
AC093724.2	414.239	-0.912759	0.00957275	Alone	Activated	FALSE	One	ARID2
AC097523.2	538.497	-0.838719	0.00700035	Alone	Activated	FALSE	One	ARID2
AC098828.2	7.80354	2.34477	0.000403602	Alone	Repressed	FALSE	One	ARID2
AC099344.2	349.798	1.38523	5.42384e-09	Alone	Repressed	FALSE	One	ARID2
AC117947.1	28.8642	-1.30215	0.0178936	Alone	Activated	FALSE	One	ARID2
ACAA1	3508.05	-0.750759	0.000225615	Alone	Activated	FALSE	One	ARID2
ACADM	90.9995	-1.03462	0.0225257	Alone	Activated	FALSE	One	ARID2
ACAP3	1668.08	-1.0225	0.000840152	Alone	Activated	FALSE	One	ARID2
ACD	915	-0.933433	9.45081e-07	Alone	Activated	FALSE	One	ARID2
ACOT1	264.086	-1.14621	0.00271467	Alone	Activated	FALSE	One	ARID2
ACOT13	229.731	0.725412	0.0206322	Alone	Repressed	FALSE	One	ARID2
ACOT9	210.637	0.735315	0.0377939	Alone	Repressed	FALSE	One	ARID2
ACP5	105.658	-1.06858	0.0128538	Alone	Activated	FALSE	One	ARID2
ACP6	398.911	0.662022	0.0258198	Alone	Repressed	FALSE	One	ARID2
ACSF3	693.291	-1.02436	1.25155e-05	Alone	Activated	FALSE	One	ARID2
ACTA2	553.49	-0.657544	0.0466237	Alone	Activated	FALSE	One	ARID2
ACTR1A	2388.74	0.599587	0.00398789	Alone	Repressed	FALSE	One	ARID2
ACTR3	953.274	0.754807	0.00658553	Alone	Repressed	FALSE	One	ARID2
ADAM11	32.5543	-2.05513	0.000656622	Alone	Activated	FALSE	One	ARID2
ADAM15	652.574	-0.932543	0.00053674	Alone	Activated	FALSE	One	ARID2
ADAM19	74.5332	2.20054	0.000634606	Alone	Repressed	FALSE	One	ARID2
ADAMTS13	42.5205	-1.9269	0.000555066	Alone	Activated	FALSE	One	ARID2
ADAMTSL5	50.8793	1.35312	0.00225443	Alone	Repressed	FALSE	One	ARID2
ADCK2	331.17	-0.751519	0.0448696	Alone	Activated	FALSE	One	ARID2
ADCK3	2383.57	-0.628474	0.0192227	Alone	Activated	FALSE	One	ARID2
ADCK5	259.627	-0.760852	0.0158319	Alone	Activated	FALSE	One	ARID2
ADCY6	634.978	-0.635796	0.0108446	Alone	Activated	FALSE	One	ARID2
ADI1	1313.07	-0.957879	0.00379178	Alone	Activated	FALSE	One	ARID2
AFF1	604.081	0.72366	0.0331632	Alone	Repressed	FALSE	One	ARID2
AFMID	2385.34	-0.835549	0.00161728	Alone	Activated	FALSE	One	ARID2
AGA	114.906	0.847905	0.0254211	Alone	Repressed	FALSE	One	ARID2
AGFG2	4635.37	0.393598	0.0254504	Alone	Repressed	FALSE	One	ARID2
AGMAT	2093.7	-0.68986	0.000967011	Alone	Activated	FALSE	One	ARID2
AGR2	82.8668	2.07765	0.000304353	Alone	Repressed	FALSE	One	ARID2
AGT	30310.2	-0.794986	0.00447981	Alone	Activated	FALSE	One	ARID2
AGXT	2441.52	-1.36869	0.0169693	Alone	Activated	FALSE	One	ARID2
AHNAK2	16.204	1.45263	0.043116	Alone	Repressed	FALSE	One	ARID2
AHR	381.977	0.850168	0.0100078	Alone	Repressed	FALSE	One	ARID2
AKAP1	2929.3	-0.86865	3.29525e-05	Alone	Activated	FALSE	One	ARID2
AKR1D1	138.993	-1.04111	0.0476208	Alone	Activated	FALSE	One	ARID2
AKR7A2P1	122.141	-0.600996	0.0497188	Alone	Activated	FALSE	One	ARID2
AL139099.1	26.6476	-1.47158	0.0116399	Alone	Activated	FALSE	One	ARID2
AL583842.6	44.7767	1.12806	0.042398	Alone	Repressed	FALSE	One	ARID2
ALDH16A1	730.279	-0.924879	0.000286453	Alone	Activated	FALSE	One	ARID2
ALDH2	2524.42	-0.640828	0.0187383	Alone	Activated	FALSE	One	ARID2
ALDH7A1	659.569	-0.996271	7.05998e-06	Alone	Activated	FALSE	One	ARID2
ALDH7A1P1	473.634	-0.839684	0.00508129	Alone	Activated	FALSE	One	ARID2
ALDH9A1	255.955	0.704883	0.00597323	Alone	Repressed	FALSE	One	ARID2
ALG10	16.8614	-1.2792	0.0230188	Alone	Activated	FALSE	One	ARID2
ALKBH4	260.243	-0.516028	0.0400812	Alone	Activated	FALSE	One	ARID2
ALKBH5	1400.23	-0.679119	0.00234812	Alone	Activated	FALSE	One	ARID2
ALKBH8	33.6245	1.5806	0.00538868	Alone	Repressed	FALSE	One	ARID2
ALS2	325.906	0.93196	0.00238251	Alone	Repressed	FALSE	One	ARID2
AMER1	386.61	-0.616712	0.0162776	Alone	Activated	FALSE	One	ARID2
AMT	834.329	-0.863749	0.000243052	Alone	Activated	FALSE	One	ARID2
ANAPC11	1143.5	-0.712149	0.00015963	Alone	Activated	FALSE	One	ARID2
ANK1	64.9543	1.2166	0.0156265	Alone	Repressed	FALSE	One	ARID2
ANKH	922.19	0.784102	0.00314032	Alone	Repressed	FALSE	One	ARID2
ANKHD1	16.4644	1.56512	0.0236052	Alone	Repressed	FALSE	One	ARID2
ANKRD27	560.502	0.481737	0.0315804	Alone	Repressed	FALSE	One	ARID2
ANKRD30BL	98.423	-1.02962	0.041271	Alone	Activated	FALSE	One	ARID2
ANKRD39	368.834	-0.86107	0.00260706	Alone	Activated	FALSE	One	ARID2
ANKRD65	296.079	-0.857172	0.0399207	Alone	Activated	FALSE	One	ARID2
ANLN	228.43	-1.01734	0.000992588	Alone	Activated	FALSE	One	ARID2
ANP32B	1636.98	-0.501691	0.0202691	Alone	Activated	FALSE	One	ARID2
ANTXR1	137.78	-1.41943	7.69791e-05	Alone	Activated	FALSE	One	ARID2
ANXA2P1	40.7726	1.856	0.00274128	Alone	Repressed	FALSE	One	ARID2
ANXA5	2008.89	0.860381	0.00246464	Alone	Repressed	FALSE	One	ARID2
ANXA9	394.196	-0.797644	0.041022	Alone	Activated	FALSE	One	ARID2
AOX1	980.566	1.25584	0.000202863	Alone	Repressed	FALSE	One	ARID2
AP001059.5	25.2697	-1.78546	0.00272451	Alone	Activated	FALSE	One	ARID2
AP1G1	546.306	0.835975	0.00229602	Alone	Repressed	FALSE	One	ARID2
AP1M1	1821.89	0.424956	0.0260347	Alone	Repressed	FALSE	One	ARID2
AP2M1	3563.2	0.573642	0.0149084	Alone	Repressed	FALSE	One	ARID2
AP4B1	81.6627	1.12485	0.000654075	Alone	Repressed	FALSE	One	ARID2
APEX2	628.482	0.704101	0.00829268	Alone	Repressed	FALSE	One	ARID2
APOA1BP	811.803	-0.513523	0.024546	Alone	Activated	FALSE	One	ARID2
APOBEC3B	33.7286	-0.999569	0.0492528	Alone	Activated	FALSE	One	ARID2
APOC3	4476.16	-1.46228	0.00757278	Alone	Activated	FALSE	One	ARID2
APPL2	109.809	0.939185	0.00463719	Alone	Repressed	FALSE	One	ARID2
AQP7	59.4445	1.15078	0.00352511	Alone	Repressed	FALSE	One	ARID2
ARAP3	21.7238	1.43406	0.0394617	Alone	Repressed	FALSE	One	ARID2
ARCN1	1237.81	0.595161	0.00789894	Alone	Repressed	FALSE	One	ARID2
ARF3	1862.39	0.654021	0.000937867	Alone	Repressed	FALSE	One	ARID2
ARHGAP11A	122.735	-1.30023	0.00195496	Alone	Activated	FALSE	One	ARID2
ARHGAP11B	34.8288	-1.38037	0.00188053	Alone	Activated	FALSE	One	ARID2
ARHGAP17	1087.55	0.483637	0.0384459	Alone	Repressed	FALSE	One	ARID2
ARHGAP18	827.098	1.40624	0.000978742	Alone	Repressed	FALSE	One	ARID2
ARHGAP21	282.295	1.11773	0.000864269	Alone	Repressed	FALSE	One	ARID2
ARHGAP26	231.855	0.894983	0.00258385	Alone	Repressed	FALSE	One	ARID2
ARHGAP33	136.926	-1.3959	0.000131296	Alone	Activated	FALSE	One	ARID2
ARHGAP39	310.842	-0.651337	0.0195564	Alone	Activated	FALSE	One	ARID2
ARHGAP5-AS1	74.0208	1.85753	0.000585275	Alone	Repressed	FALSE	One	ARID2
ARHGEF1	2357.05	0.512299	0.0256063	Alone	Repressed	FALSE	One	ARID2
ARHGEF10L	2741.92	-0.694766	0.0372228	Alone	Activated	FALSE	One	ARID2
ARHGEF39	130.317	-1.45478	0.00122132	Alone	Activated	FALSE	One	ARID2
ARID5A	611.276	-0.783915	0.000852043	Alone	Activated	FALSE	One	ARID2
ARL2BP	380.877	0.787934	0.00361483	Alone	Repressed	FALSE	One	ARID2
ARMCX5	107.832	0.831225	0.0150404	Alone	Repressed	FALSE	One	ARID2
ARPC1B	1977.76	0.547956	0.00764239	Alone	Repressed	FALSE	One	ARID2
ARPP19	300.308	0.887177	0.00060594	Alone	Repressed	FALSE	One	ARID2
ARRB1	1052.54	1.02018	3.41181e-07	Alone	Repressed	FALSE	One	ARID2
ARRDC1	546.733	-0.647784	0.0124319	Alone	Activated	FALSE	One	ARID2
ARRDC2	139.737	1.46998	6.55588e-05	Alone	Repressed	FALSE	One	ARID2
ARRDC4	52.691	1.77546	0.0010864	Alone	Repressed	FALSE	One	ARID2
ARSB	1289.89	0.800161	0.00310958	Alone	Repressed	FALSE	One	ARID2
ARSG	103.208	0.929566	0.041022	Alone	Repressed	FALSE	One	ARID2
ASB13	453.934	0.77848	0.0207789	Alone	Repressed	FALSE	One	ARID2
ASB4	64.9973	2.32096	2.42336e-05	Alone	Repressed	FALSE	One	ARID2
ASF1B	373.461	-2.22298	4.89187e-10	Alone	Activated	FALSE	One	ARID2
ASH1L-AS1	60.1228	-1.14291	0.00527688	Alone	Activated	FALSE	One	ARID2
ASNSD1	180.423	-0.979919	0.0146136	Alone	Activated	FALSE	One	ARID2
ASPH	3680.67	1.29567	0.000238646	Alone	Repressed	FALSE	One	ARID2
ASPHD1	827.899	-0.851154	0.000276045	Alone	Activated	FALSE	One	ARID2
ASPM	72.5857	-1.26882	0.0149906	Alone	Activated	FALSE	One	ARID2
ASS1	1226.2	-1.09799	5.19222e-05	Alone	Activated	FALSE	One	ARID2
ASS1P1	111.586	-1.21012	0.0317931	Alone	Activated	FALSE	One	ARID2
ASS1P11	110.217	-1.00156	0.00565	Alone	Activated	FALSE	One	ARID2
ASS1P12	50.9078	-1.30376	0.001314	Alone	Activated	FALSE	One	ARID2
ASUN	110.257	0.721984	0.0445166	Alone	Repressed	FALSE	One	ARID2
ATF5	572.223	-1.17861	0.000219482	Alone	Activated	FALSE	One	ARID2
ATF7	296.244	0.706646	0.0293047	Alone	Repressed	FALSE	One	ARID2
ATF7IP	47.8274	1.29172	0.00292627	Alone	Repressed	FALSE	One	ARID2
ATG13	1996.93	0.401902	0.0339849	Alone	Repressed	FALSE	One	ARID2
ATG7	164.274	0.656932	0.0210284	Alone	Repressed	FALSE	One	ARID2
ATP10A	234.229	1.09559	0.00414012	Alone	Repressed	FALSE	One	ARID2
ATP13A2	1163.12	0.685362	0.00398635	Alone	Repressed	FALSE	One	ARID2
ATP13A3	175.998	0.985909	0.0161323	Alone	Repressed	FALSE	One	ARID2
ATP2B2	153.271	-1.38513	0.00124975	Alone	Activated	FALSE	One	ARID2
ATP2C1	116.801	0.900747	0.0283259	Alone	Repressed	FALSE	One	ARID2
ATP5D	2427.14	-0.544889	0.0078937	Alone	Activated	FALSE	One	ARID2
ATP6V1B2	378.884	0.735692	0.0410489	Alone	Repressed	FALSE	One	ARID2
ATP6V1E1	499.975	1.01774	0.000526107	Alone	Repressed	FALSE	One	ARID2
ATP6V1G1	1172.81	-0.775515	0.0124738	Alone	Activated	FALSE	One	ARID2
ATP8A2	9.07467	2.18068	0.00105686	Alone	Repressed	FALSE	One	ARID2
ATPIF1	1155.78	-0.727393	0.00102509	Alone	Activated	FALSE	One	ARID2
ATXN1	894.458	0.92003	0.00265321	Alone	Repressed	FALSE	One	ARID2
ATXN10	627.591	-0.623275	0.0308829	Alone	Activated	FALSE	One	ARID2
AUNIP	48.8075	-1.15776	0.0372228	Alone	Activated	FALSE	One	ARID2
AURKAIP1	2520.23	-0.607209	0.0113757	Alone	Activated	FALSE	One	ARID2
AURKB	688.075	-1.99533	4.71915e-13	Alone	Activated	FALSE	One	ARID2
AVL9	485.082	0.912666	0.000761802	Alone	Repressed	FALSE	One	ARID2
AZI1	590.271	-1.18011	7.31198e-06	Alone	Activated	FALSE	One	ARID2
AZIN1	332.34	0.790379	0.0242281	Alone	Repressed	FALSE	One	ARID2
B3GALTL	43.1701	1.11579	0.0476124	Alone	Repressed	FALSE	One	ARID2
B4GALNT1	528.163	0.972361	0.000631756	Alone	Repressed	FALSE	One	ARID2
B4GALNT3	435.006	-0.606117	0.0391882	Alone	Activated	FALSE	One	ARID2
B4GALT1	1344.24	-0.484237	0.0256535	Alone	Activated	FALSE	One	ARID2
B4GALT2	2411.81	-0.42353	0.0493147	Alone	Activated	FALSE	One	ARID2
B4GALT6	28.4213	1.30155	0.0484076	Alone	Repressed	FALSE	One	ARID2
BAG1	517.838	-0.707209	0.00724895	Alone	Activated	FALSE	One	ARID2
BAMBI	160.409	0.975234	0.0126563	Alone	Repressed	FALSE	One	ARID2
BARD1	29.2604	-1.19565	0.0322047	Alone	Activated	FALSE	One	ARID2
BBS5	155.664	0.892035	0.00175547	Alone	Repressed	FALSE	One	ARID2
BCAS3	239.518	0.859572	0.011568	Alone	Repressed	FALSE	One	ARID2
BCAT1	380.878	1.05526	0.00708556	Alone	Repressed	FALSE	One	ARID2
BCL2L1	14540.5	0.564532	0.0045975	Alone	Repressed	FALSE	One	ARID2
BCL2L11	213.616	-0.643747	0.0219984	Alone	Activated	FALSE	One	ARID2
BCL2L13	480.281	0.618958	0.0238721	Alone	Repressed	FALSE	One	ARID2
BCL9L	3336.24	0.75565	0.0479989	Alone	Repressed	FALSE	One	ARID2
BCORL1	374.986	-0.585134	0.0289093	Alone	Activated	FALSE	One	ARID2
BEND7	221.7	1.02181	0.00116665	Alone	Repressed	FALSE	One	ARID2
BHLHA15	142.178	-1.51571	0.000647989	Alone	Activated	FALSE	One	ARID2
BID	429.077	-0.727239	0.0148889	Alone	Activated	FALSE	One	ARID2
BIRC5	1228.81	-1.68583	1.43461e-11	Alone	Activated	FALSE	One	ARID2
BIRC7	105.459	1.38964	0.0193189	Alone	Repressed	FALSE	One	ARID2
BLMH	425.752	-0.614994	0.000543487	Alone	Activated	FALSE	One	ARID2
BMP4	2841.79	0.612646	0.00787696	Alone	Repressed	FALSE	One	ARID2
BNIP3L	339.845	0.974202	0.0375099	Alone	Repressed	FALSE	One	ARID2
BPGM	58.0523	1.38847	0.00102732	Alone	Repressed	FALSE	One	ARID2
BRAT1	1064.04	-0.538249	0.0206195	Alone	Activated	FALSE	One	ARID2
BRCA1	81.4081	-0.945117	0.0312131	Alone	Activated	FALSE	One	ARID2
BRD2-IT1	20.9264	-1.31857	0.0161665	Alone	Activated	FALSE	One	ARID2
BRE	201.605	1.03605	0.000158689	Alone	Repressed	FALSE	One	ARID2
BRI3BP	547.652	-0.691527	0.00139286	Alone	Activated	FALSE	One	ARID2
BRICD5	30.8564	-1.38327	0.0172112	Alone	Activated	FALSE	One	ARID2
BRMS1L	119.894	-0.927975	0.0261154	Alone	Activated	FALSE	One	ARID2
BRWD1	51.0453	1.27497	0.0075148	Alone	Repressed	FALSE	One	ARID2
BRWD3	109.151	0.807153	0.0138586	Alone	Repressed	FALSE	One	ARID2
BSDC1	1534.89	-0.474138	0.025757	Alone	Activated	FALSE	One	ARID2
BTBD3	298.344	1.05275	0.00506583	Alone	Repressed	FALSE	One	ARID2
BTBD9	112.125	0.870507	0.0372228	Alone	Repressed	FALSE	One	ARID2
BTF3P9	13.1611	1.73869	0.00878799	Alone	Repressed	FALSE	One	ARID2
BTN1A1	7.75953	2.03194	0.00278469	Alone	Repressed	FALSE	One	ARID2
BTN2A2	380.239	0.644434	0.0090739	Alone	Repressed	FALSE	One	ARID2
BTN3A1	137.222	0.795116	0.0197407	Alone	Repressed	FALSE	One	ARID2
BTRC	149.467	0.812795	0.00332452	Alone	Repressed	FALSE	One	ARID2
BUB1	319.635	-1.1448	8.79538e-06	Alone	Activated	FALSE	One	ARID2
BUB1B	216.36	-1.72357	3.30305e-08	Alone	Activated	FALSE	One	ARID2
BZW1	256.384	1.32494	0.000449057	Alone	Repressed	FALSE	One	ARID2
BZW1P1	285.675	1.38141	0.00602666	Alone	Repressed	FALSE	One	ARID2
C11orf80	82.5006	0.867645	0.0329444	Alone	Repressed	FALSE	One	ARID2
C11orf83	387.072	-1.3495	2.19313e-07	Alone	Activated	FALSE	One	ARID2
C11orf84	1443.96	-1.1614	5.05436e-06	Alone	Activated	FALSE	One	ARID2
C12orf57	741.989	-0.697531	0.0407222	Alone	Activated	FALSE	One	ARID2
C14orf119	886.831	0.724025	0.0422514	Alone	Repressed	FALSE	One	ARID2
C14orf142	105.376	-0.962955	0.00688793	Alone	Activated	FALSE	One	ARID2
C14orf159	180.775	-0.671596	0.0130642	Alone	Activated	FALSE	One	ARID2
C15orf52	363.681	1.46033	1.14297e-05	Alone	Repressed	FALSE	One	ARID2
C16orf13	794.381	-0.846234	0.000600938	Alone	Activated	FALSE	One	ARID2
C16orf55	235.606	-0.698567	0.0190687	Alone	Activated	FALSE	One	ARID2
C16orf59	311.617	-1.44343	9.87771e-08	Alone	Activated	FALSE	One	ARID2
C16orf86	112.043	-0.854317	0.0351078	Alone	Activated	FALSE	One	ARID2
C16orf93	67.5117	-1.04775	0.0103885	Alone	Activated	FALSE	One	ARID2
C16orf95	27.5033	-1.43267	0.0107896	Alone	Activated	FALSE	One	ARID2
C17orf53	113.548	-1.04915	0.0029058	Alone	Activated	FALSE	One	ARID2
C17orf89	414.294	-0.812547	0.013215	Alone	Activated	FALSE	One	ARID2
C19orf44	194.83	-0.552187	0.0284152	Alone	Activated	FALSE	One	ARID2
C19orf57	17.3808	-1.32745	0.0409781	Alone	Activated	FALSE	One	ARID2
C19orf77	148.996	-1.34068	0.000168823	Alone	Activated	FALSE	One	ARID2
C1GALT1	121.661	1.22522	0.00232299	Alone	Repressed	FALSE	One	ARID2
C1QBP	1810.14	-0.838547	7.61307e-05	Alone	Activated	FALSE	One	ARID2
C1orf109	201.354	-0.818233	0.000928001	Alone	Activated	FALSE	One	ARID2
C1orf226	400.46	0.609521	0.0324717	Alone	Repressed	FALSE	One	ARID2
C1orf35	377.466	-0.798525	0.00539352	Alone	Activated	FALSE	One	ARID2
C20orf118	45.5355	1.4886	0.025584	Alone	Repressed	FALSE	One	ARID2
C20orf194	546.855	1.00892	6.83083e-06	Alone	Repressed	FALSE	One	ARID2
C21orf2	436.47	-0.883191	0.00846501	Alone	Activated	FALSE	One	ARID2
C21orf58	104.762	-2.00553	8.6776e-07	Alone	Activated	FALSE	One	ARID2
C2orf48	30.3239	-1.62098	0.0116227	Alone	Activated	FALSE	One	ARID2
C4BPB	584.281	0.629944	0.0474647	Alone	Repressed	FALSE	One	ARID2
C4orf46	47.9551	-1.1004	0.0467849	Alone	Activated	FALSE	One	ARID2
C6orf106	2929.34	0.383578	0.0424239	Alone	Repressed	FALSE	One	ARID2
C6orf132	138.246	1.75553	8.72381e-05	Alone	Repressed	FALSE	One	ARID2
C6orf136	430.491	0.741759	0.00122512	Alone	Repressed	FALSE	One	ARID2
C6orf226	190.192	-0.755363	0.0172885	Alone	Activated	FALSE	One	ARID2
C7orf55	118.71	-1.41808	8.7114e-05	Alone	Activated	FALSE	One	ARID2
C9orf114	861.108	-0.63572	0.00681895	Alone	Activated	FALSE	One	ARID2
C9orf169	51.5048	-0.986551	0.0255338	Alone	Activated	FALSE	One	ARID2
C9orf3	444.907	0.854355	0.000789604	Alone	Repressed	FALSE	One	ARID2
CA14	22.0357	-1.86375	0.000478414	Alone	Activated	FALSE	One	ARID2
CAB39	257.139	0.632611	0.041022	Alone	Repressed	FALSE	One	ARID2
CAB39L	46.9461	1.32336	0.00349335	Alone	Repressed	FALSE	One	ARID2
CABLES2	197.405	-0.958705	0.000893392	Alone	Activated	FALSE	One	ARID2
CACNB4	59.7837	1.46919	0.000976064	Alone	Repressed	FALSE	One	ARID2
CALCOCO2	378.342	1.22402	0.00552239	Alone	Repressed	FALSE	One	ARID2
CALU	1536.83	0.875741	0.0286314	Alone	Repressed	FALSE	One	ARID2
CAMK1	582.878	-1.07138	6.34348e-07	Alone	Activated	FALSE	One	ARID2
CAMK2D	271.565	0.495821	0.0262722	Alone	Repressed	FALSE	One	ARID2
CAMK2N1	2639.72	0.827051	0.0102045	Alone	Repressed	FALSE	One	ARID2
CAMSAP2	59.2357	1.16242	0.0325158	Alone	Repressed	FALSE	One	ARID2
CAMTA2	1031.06	0.943249	0.00154452	Alone	Repressed	FALSE	One	ARID2
CAP2	178.178	1.39135	0.00213746	Alone	Repressed	FALSE	One	ARID2
CAPN8	19.3717	2.1061	0.00130147	Alone	Repressed	FALSE	One	ARID2
CARD10	3835.25	0.708543	0.000601105	Alone	Repressed	FALSE	One	ARID2
CARD9	216.706	-0.933048	0.00891203	Alone	Activated	FALSE	One	ARID2
CARHSP1	3327.92	-0.526391	0.0143616	Alone	Activated	FALSE	One	ARID2
CASP10	417.633	0.978754	0.00996866	Alone	Repressed	FALSE	One	ARID2
CASP9	227.084	0.68344	0.0283882	Alone	Repressed	FALSE	One	ARID2
CAST	670.643	0.937741	0.000178794	Alone	Repressed	FALSE	One	ARID2
CBLC	101.654	-1.49756	0.000187222	Alone	Activated	FALSE	One	ARID2
CBS	2888.84	-0.800743	0.00335136	Alone	Activated	FALSE	One	ARID2
CBX3	281.582	-0.81798	0.00858645	Alone	Activated	FALSE	One	ARID2
CBX4	1651.65	-0.721508	0.00433932	Alone	Activated	FALSE	One	ARID2
CBX8	322.701	-1.05975	0.000117449	Alone	Activated	FALSE	One	ARID2
CCDC102A	65.3785	-1.1618	0.00483268	Alone	Activated	FALSE	One	ARID2
CCDC144NL	62.582	-1.16959	0.0140582	Alone	Activated	FALSE	One	ARID2
CCDC157	38.4042	-1.18662	0.00648285	Alone	Activated	FALSE	One	ARID2
CCDC34	182.084	-0.657218	0.0479538	Alone	Activated	FALSE	One	ARID2
CCDC37	38.8475	1.68275	0.00995282	Alone	Repressed	FALSE	One	ARID2
CCDC50	685.93	0.650695	0.0056969	Alone	Repressed	FALSE	One	ARID2
CCDC71	419.876	-0.570026	0.0387632	Alone	Activated	FALSE	One	ARID2
CCDC85B	1454.78	-0.68434	0.0159215	Alone	Activated	FALSE	One	ARID2
CCDC92	714.984	0.496976	0.00844095	Alone	Repressed	FALSE	One	ARID2
CCHCR1	691.623	-0.51685	0.011568	Alone	Activated	FALSE	One	ARID2
CCL15	37.3042	1.37279	0.0231874	Alone	Repressed	FALSE	One	ARID2
CCM2	643.54	0.620881	0.0124738	Alone	Repressed	FALSE	One	ARID2
CCNA2	405.817	-2.07043	3.27232e-17	Alone	Activated	FALSE	One	ARID2
CCNB1	505.46	-1.71745	1.64056e-08	Alone	Activated	FALSE	One	ARID2
CCNB2	211.523	-1.5273	1.34763e-07	Alone	Activated	FALSE	One	ARID2
CCNDBP1	186.464	0.734523	0.0165439	Alone	Repressed	FALSE	One	ARID2
CCNE1	309.748	-0.874027	0.00171305	Alone	Activated	FALSE	One	ARID2
CCNF	474.671	-1.60241	1.85461e-12	Alone	Activated	FALSE	One	ARID2
CCNY	938.033	0.526947	0.0125376	Alone	Repressed	FALSE	One	ARID2
CD109	57.092	2.40501	3.06603e-05	Alone	Repressed	FALSE	One	ARID2
CD248	102.614	-1.194	0.0366395	Alone	Activated	FALSE	One	ARID2
CD276	1219.72	0.716822	0.00100299	Alone	Repressed	FALSE	One	ARID2
CD3D	50.5112	1.64043	0.0117417	Alone	Repressed	FALSE	One	ARID2
CD63	2840.86	0.999394	0.000248809	Alone	Repressed	FALSE	One	ARID2
CD9	271.954	2.00763	2.61828e-09	Alone	Repressed	FALSE	One	ARID2
CDC20	1016.27	-1.85917	1.1241e-12	Alone	Activated	FALSE	One	ARID2
CDC20P1	206.313	-1.76993	6.34238e-11	Alone	Activated	FALSE	One	ARID2
CDC25A	397.049	-2.10642	4.76175e-09	Alone	Activated	FALSE	One	ARID2
CDC25B	1127.31	-1.31333	1.82918e-07	Alone	Activated	FALSE	One	ARID2
CDC25C	99.3918	-1.45249	0.00337924	Alone	Activated	FALSE	One	ARID2
CDC42BPA	343.582	0.693676	0.00806311	Alone	Repressed	FALSE	One	ARID2
CDC42BPB	1845.35	0.633272	0.0315804	Alone	Repressed	FALSE	One	ARID2
CDC42EP2	572.555	1.44517	4.11765e-06	Alone	Repressed	FALSE	One	ARID2
CDC45	255.752	-1.90664	8.67126e-11	Alone	Activated	FALSE	One	ARID2
CDC6	397.157	-1.46333	8.22632e-05	Alone	Activated	FALSE	One	ARID2
CDCA2	97.7322	-1.67666	3.4699e-06	Alone	Activated	FALSE	One	ARID2
CDCA3	115.621	-1.82223	8.66884e-08	Alone	Activated	FALSE	One	ARID2
CDCA4	561.626	-1.37114	1.35248e-08	Alone	Activated	FALSE	One	ARID2
CDCA5	1034.37	-1.75658	1.08222e-08	Alone	Activated	FALSE	One	ARID2
CDCA7	261.739	-1.52456	1.75617e-07	Alone	Activated	FALSE	One	ARID2
CDCA8	467.303	-1.79944	6.09411e-06	Alone	Activated	FALSE	One	ARID2
CDH1	448.747	-0.888709	0.00668097	Alone	Activated	FALSE	One	ARID2
CDH15	88.7648	-1.97826	0.000193646	Alone	Activated	FALSE	One	ARID2
CDH16	251.522	1.21652	0.0205582	Alone	Repressed	FALSE	One	ARID2
CDIPT	1553.54	-0.456371	0.0249024	Alone	Activated	FALSE	One	ARID2
CDK1	68.7245	-1.71364	9.97084e-05	Alone	Activated	FALSE	One	ARID2
CDK18	1083.93	0.659518	0.0241892	Alone	Repressed	FALSE	One	ARID2
CDK4	2005.42	-0.812804	0.000962105	Alone	Activated	FALSE	One	ARID2
CDK5RAP2	962.028	-0.428177	0.0134143	Alone	Activated	FALSE	One	ARID2
CDKN1B	1171.47	-0.577817	0.00708556	Alone	Activated	FALSE	One	ARID2
CDKN2D	124.302	-0.843046	0.0208984	Alone	Activated	FALSE	One	ARID2
CDS2	1306.29	0.764963	0.00435524	Alone	Repressed	FALSE	One	ARID2
CDT1	1440.42	-1.76573	2.68795e-08	Alone	Activated	FALSE	One	ARID2
CEACAM1	1671.61	1.13647	1.49178e-05	Alone	Repressed	FALSE	One	ARID2
CEBPA	412.717	-1.72969	8.51882e-05	Alone	Activated	FALSE	One	ARID2
CEBPG	429.553	-0.513902	0.0360315	Alone	Activated	FALSE	One	ARID2
CENPA	244.866	-2.01052	1.30617e-10	Alone	Activated	FALSE	One	ARID2
CENPF	277.076	-1.15883	0.000347295	Alone	Activated	FALSE	One	ARID2
CENPO	754.52	-0.796904	0.00338698	Alone	Activated	FALSE	One	ARID2
CENPT	1031.79	-0.804799	0.00583594	Alone	Activated	FALSE	One	ARID2
CENPW	74.5699	-0.995923	0.0408003	Alone	Activated	FALSE	One	ARID2
CEP120	60.9615	-0.827987	0.0438501	Alone	Activated	FALSE	One	ARID2
CEP55	38.222	-1.69856	7.53792e-05	Alone	Activated	FALSE	One	ARID2
CEP72	134.844	-0.846365	0.0251107	Alone	Activated	FALSE	One	ARID2
CERS1	122.821	-1.26555	0.005991	Alone	Activated	FALSE	One	ARID2
CGGBP1	164.605	0.676505	0.0159301	Alone	Repressed	FALSE	One	ARID2
CHAF1A	898.812	-1.79104	1.97371e-10	Alone	Activated	FALSE	One	ARID2
CHAF1B	231.123	-1.90238	8.26843e-13	Alone	Activated	FALSE	One	ARID2
CHCHD6	255.129	-0.947945	0.00532235	Alone	Activated	FALSE	One	ARID2
CHD1	52.6665	1.23942	0.0119075	Alone	Repressed	FALSE	One	ARID2
CHD9	70.9045	1.31348	0.000756251	Alone	Repressed	FALSE	One	ARID2
CHGB	42.7891	1.74805	0.000237026	Alone	Repressed	FALSE	One	ARID2
CHMP3	597.45	0.732668	0.0195147	Alone	Repressed	FALSE	One	ARID2
CHRNA2	26.0246	-1.24155	0.0354834	Alone	Activated	FALSE	One	ARID2
CHST13	1967.13	-0.987758	0.0032403	Alone	Activated	FALSE	One	ARID2
CHST14	343.277	-1.02303	9.36287e-05	Alone	Activated	FALSE	One	ARID2
CHTF18	424.361	-1.79062	1.33992e-09	Alone	Activated	FALSE	One	ARID2
CIDEC	541.083	1.02415	5.33337e-05	Alone	Repressed	FALSE	One	ARID2
CIRBP	2351.75	-0.574067	0.0349079	Alone	Activated	FALSE	One	ARID2
CIT	295.18	-1.47511	1.34638e-05	Alone	Activated	FALSE	One	ARID2
CITED4	253.045	-1.21675	0.000646722	Alone	Activated	FALSE	One	ARID2
CKB	3346.8	-1.35246	3.08963e-05	Alone	Activated	FALSE	One	ARID2
CKM	109.001	0.814549	0.0170733	Alone	Repressed	FALSE	One	ARID2
CKS1BP6	11.5192	-1.53924	0.0275535	Alone	Activated	FALSE	One	ARID2
CLCN4	125.926	1.18564	0.000520614	Alone	Repressed	FALSE	One	ARID2
CLCN5	296.262	1.30577	0.000772442	Alone	Repressed	FALSE	One	ARID2
CLDN14	92.2472	-1.77233	0.0015315	Alone	Activated	FALSE	One	ARID2
CLDN19	345.762	-1.0106	0.0263563	Alone	Activated	FALSE	One	ARID2
CLDN4	1515.93	1.17304	0.00159275	Alone	Repressed	FALSE	One	ARID2
CLDND2	56.3318	-1.1346	0.0117918	Alone	Activated	FALSE	One	ARID2
CLEC2L	20.5333	-1.56009	0.00986681	Alone	Activated	FALSE	One	ARID2
CLIC1	13122.5	0.567244	0.00144001	Alone	Repressed	FALSE	One	ARID2
CLTB	1490.32	0.958813	0.0258193	Alone	Repressed	FALSE	One	ARID2
CLTC	2043.99	0.569785	0.0178511	Alone	Repressed	FALSE	One	ARID2
CLUH	5350.1	-0.503843	0.0129735	Alone	Activated	FALSE	One	ARID2
CMIP	2692.34	0.91188	0.000402272	Alone	Repressed	FALSE	One	ARID2
CMTM1	52.5986	-1.01215	0.00830618	Alone	Activated	FALSE	One	ARID2
CNNM3	1349.13	-0.643191	0.000890147	Alone	Activated	FALSE	One	ARID2
CNOT2	176.081	0.924353	0.00236474	Alone	Repressed	FALSE	One	ARID2
CNP	2656.89	-1.01254	0.0018746	Alone	Activated	FALSE	One	ARID2
CNPY2	1966.57	-0.806218	0.00237316	Alone	Activated	FALSE	One	ARID2
CNPY3	1077.16	-0.952571	0.000227197	Alone	Activated	FALSE	One	ARID2
CNPY4	133.829	0.659228	0.0490949	Alone	Repressed	FALSE	One	ARID2
COG5	128.294	1.34331	0.00349335	Alone	Repressed	FALSE	One	ARID2
COL18A1	6380.37	-0.625929	0.0387922	Alone	Activated	FALSE	One	ARID2
COL1A1	20.9574	1.70203	0.0140867	Alone	Repressed	FALSE	One	ARID2
COL26A1	329.008	-1.43395	3.13388e-06	Alone	Activated	FALSE	One	ARID2
COL27A1	4523.93	-0.704152	0.00335136	Alone	Activated	FALSE	One	ARID2
COL7A1	678.183	-0.790268	0.0457939	Alone	Activated	FALSE	One	ARID2
COMMD4	727.392	-0.643435	0.0229233	Alone	Activated	FALSE	One	ARID2
COPB2	756.212	0.685866	0.041271	Alone	Repressed	FALSE	One	ARID2
COPS7A	920.498	0.715087	0.00277878	Alone	Repressed	FALSE	One	ARID2
COQ10B	159.032	-0.855175	0.00467075	Alone	Activated	FALSE	One	ARID2
CORO1A	223.45	-1.81492	4.73924e-07	Alone	Activated	FALSE	One	ARID2
CORO7	143.109	0.679326	0.021376	Alone	Repressed	FALSE	One	ARID2
COX11	1071.94	-0.714897	0.000317543	Alone	Activated	FALSE	One	ARID2
COX5A	746.806	-0.45778	0.049545	Alone	Activated	FALSE	One	ARID2
COX5B	3686.32	-0.62486	0.0171546	Alone	Activated	FALSE	One	ARID2
CPN2	1617.99	-0.915193	0.00619679	Alone	Activated	FALSE	One	ARID2
CPPED1	1569.97	-0.466497	0.0327012	Alone	Activated	FALSE	One	ARID2
CPQ	238.37	1.12176	0.000167602	Alone	Repressed	FALSE	One	ARID2
CPSF1	3765.31	-0.472476	0.0196588	Alone	Activated	FALSE	One	ARID2
CPSF4	698.369	-0.451946	0.0324644	Alone	Activated	FALSE	One	ARID2
CPVL	785.853	1.27755	1.2144e-08	Alone	Repressed	FALSE	One	ARID2
CRAT	1511.75	-1.28317	2.49462e-07	Alone	Activated	FALSE	One	ARID2
CREBRF	41.7365	1.44551	0.021681	Alone	Repressed	FALSE	One	ARID2
CRIP1	325.124	-1.51903	5.19984e-06	Alone	Activated	FALSE	One	ARID2
CRIP2	303.186	-0.806524	0.0191712	Alone	Activated	FALSE	One	ARID2
CRIP3	73.0251	-1.1413	0.0184935	Alone	Activated	FALSE	One	ARID2
CRLF3	84.1154	1.08865	0.00308378	Alone	Repressed	FALSE	One	ARID2
CROCC	138.602	0.838725	0.00755975	Alone	Repressed	FALSE	One	ARID2
CRYAB	39.9303	1.38655	0.0351078	Alone	Repressed	FALSE	One	ARID2
CSDC2	76.8907	2.15554	2.42336e-05	Alone	Repressed	FALSE	One	ARID2
CSF1	656.002	1.73417	7.96722e-07	Alone	Repressed	FALSE	One	ARID2
CTA-221G9.10	88.1524	-1.53365	0.00148959	Alone	Activated	FALSE	One	ARID2
CTB-31O20.2	73.9695	-0.934573	0.00955296	Alone	Activated	FALSE	One	ARID2
CTB-50E14.5	18.1856	1.48426	0.0246997	Alone	Repressed	FALSE	One	ARID2
CTB-63M22.1	71.8264	1.28393	0.0128681	Alone	Repressed	FALSE	One	ARID2
CTBP1	3090.69	-0.398169	0.0379973	Alone	Activated	FALSE	One	ARID2
CTD-2196E14.9	172.615	0.827486	0.00485616	Alone	Repressed	FALSE	One	ARID2
CTD-2281D19.1	46.8208	-1.17296	0.0258122	Alone	Activated	FALSE	One	ARID2
CTD-2368P22.1	71.2124	-0.773935	0.0275845	Alone	Activated	FALSE	One	ARID2
CTD-2571E19.3	171.382	-1.32267	4.47487e-05	Alone	Activated	FALSE	One	ARID2
[truncated: 2,253 more rows]
